# Supplementary material for: Correlation analysis of serum reproductive hormones and metabolites during multiple ovulation in sheep
Source: BMC Vet Res. 2022 Jul 26;18:290. doi: 10.1186/s12917-022-03387-1 (PMC9317590; doi:10.1186/s12917-022-03387-1)
Supplement: Supplementary file 2 — Additional file 2: Table S1. Identified metabolites of ovine serum during multiple ovulation at positive ion mode. [file 12917_2022_3387_MOESM2_ESM.xls]

## Sheet: Table S1
Table S1 Identified metabolites of ovine serum during multiple ovulation at positive ion mode.
ID	Name	Other_name(Kegg_name)	Formula	Molecular Weight	RT [min]	Kegg_ID	KEGG_pathway	HMDB_ID	Lipidmaps_ID	SuperClass(HMDB)	Class(HMDB)	SubClass(HMDB)	CATEGORY(Lipidmaps)	MAIN_CLASS(Lipidmaps)	SUB_CLASS(Lipidmaps)	mzCloud_Results	mzVault_Results	MassList_Results	m/z	pos_IEH1_1	pos_IEH1_2	pos_IEH1_3	pos_IEH1_4	pos_IEH1_5	pos_IEH1_6	pos_IEH1_7	pos_IEH1_8	pos_IEH1_9	pos_IEH1_10	pos_IEL1_1	pos_IEL1_2	pos_IEL1_3	pos_IEL1_4	pos_IEL1_5	pos_IEL1_6	pos_IEL1_7	pos_IEL1_8	pos_IEL1_9	pos_IEL1_10	pos_IEH2_1	pos_IEH2_2	pos_IEH2_3	pos_IEH2_4	pos_IEH2_5	pos_IEH2_6	pos_IEH2_7	pos_IEH2_8	pos_IEH2_9	pos_IEH2_10
Com_48_pos	Betaine	Betaine; Trimethylaminoacetate; Glycine betaine; N,N,N-Trimethylglycine; Trimethylammonioacetate	C5 H11 N O2	117.079	1.334	cpd:C00719	map00260 Glycine, serine and threonine metabolism;map01100 Metabolic pathways;map02010 ABC transporters	HMDB0000043	--	Organic acids and derivatives	Carboxylic acids and derivatives	Amino acids, peptides, and analogues	--	--	--	Full match	Full match	Full match	118.086	1.15502e+09	1.03105e+09	1.46871e+09	2.06746e+09	1.3227e+09	1.49571e+09	2.12197e+09	1.30345e+09	1.54638e+09	1.40974e+09	1.92994e+09	1.24861e+09	1.21474e+09	1.64127e+09	1.71491e+09	1.19371e+09	1.273e+09	1.19195e+09	1.50243e+09	1.44742e+09	1.32739e+09	1.39846e+09	1.29015e+09	1.54983e+09	1.33769e+09	1.31822e+09	1.94201e+09	1.42191e+09	1.42133e+09	1.81962e+09
Com_144_pos	2-Hydroxycinnamic acid	--	C9 H8 O3	164.047	1.683	--	--	HMDB0134028	--	Phenylpropanoids and polyketides	Cinnamic acids and derivatives	Hydroxycinnamic acids and derivatives	--	--	--	Full match	Full match	Full match	165.054	5.29868e+08	4.29004e+08	5.30033e+08	5.9538e+08	4.89846e+08	5.27242e+08	7.42245e+08	5.8604e+08	6.83298e+08	6.18059e+08	6.69055e+08	3.86431e+08	5.43336e+08	8.98023e+08	6.74724e+08	5.68556e+08	4.0632e+08	3.79687e+08	6.03433e+08	3.55285e+08	4.09806e+08	3.77e+08	4.01994e+08	4.65271e+08	5.4761e+08	4.09844e+08	5.19558e+08	3.67708e+08	6.11787e+08	5.59691e+08
Com_235_pos	Palmitoyl sphingomyelin	--	C39 H79 N2 O6 P	702.567	11.082	--	--	HMDB0010169	--	Lipids and lipid-like molecules	Sphingolipids	Phosphosphingolipids	--	--	--	Full match	Full match	No results	703.574	4.67021e+08	3.80297e+08	4.04864e+08	2.86879e+08	2.45421e+08	2.38383e+08	2.7416e+08	2.77938e+08	3.05896e+08	3.34475e+08	3.07129e+08	3.93647e+08	3.35642e+08	3.74252e+08	5.06059e+08	4.38604e+08	3.17113e+08	3.63592e+08	5.51325e+08	4.71826e+08	3.38123e+08	2.50333e+08	4.00639e+08	3.9845e+08	3.67751e+08	3.12137e+08	3.57081e+08	3.42447e+08	3.89297e+08	2.92605e+08
Com_246_pos	Acetyl-L-carnitine	--	C9 H17 N O4	203.115	1.411	--	--	HMDB0000201	LMFA07070050	Lipids and lipid-like molecules	Fatty Acyls	Fatty acid esters	Fatty Acyls [FA]	Fatty esters [FA07]	Fatty acyl carnitines [FA0707]	Full match	Full match	Full match	204.123	3.7746e+08	9.0618e+07	2.78131e+08	3.66687e+08	1.60129e+08	1.00144e+08	1.5537e+08	1.00698e+08	9.23817e+07	3.54819e+08	1.11966e+08	2.18697e+08	2.22726e+08	1.98208e+08	9.10178e+07	2.30922e+08	1.39363e+08	1.12791e+08	1.28678e+08	1.44979e+08	5.4825e+08	1.35852e+08	2.62452e+08	3.21698e+08	2.24846e+08	1.08946e+08	1.41245e+08	1.41957e+08	1.68537e+08	3.48116e+08
Com_302_pos	Creatinine	Creatinine; 1-Methylglycocyamidine	C4 H7 N3 O	113.059	1.397	cpd:C00791	map00330 Arginine and proline metabolism;map01100 Metabolic pathways	HMDB0000562	--	Organic acids and derivatives	Carboxylic acids and derivatives	Amino acids, peptides, and analogues	--	--	--	Full match	Full match	Full match	114.066	3.72311e+08	2.79103e+08	3.93295e+08	3.94754e+08	3.39584e+08	3.21787e+08	4.23465e+08	3.15717e+08	4.05551e+08	3.53993e+08	3.82748e+08	3.26959e+08	3.07703e+08	4.72566e+08	3.59437e+08	3.31682e+08	2.59865e+08	2.56947e+08	3.50964e+08	3.26012e+08	3.34309e+08	2.86295e+08	3.28083e+08	3.4642e+08	3.38868e+08	3.05611e+08	3.39051e+08	2.6127e+08	3.2224e+08	3.64963e+08
Com_303_pos	DL-Carnitine	--	C7 H15 N O3	161.105	1.333	--	--	HMDB0000062	--	Organic nitrogen compounds	Organonitrogen compounds	Quaternary ammonium salts	--	--	--	Full match	Full match	Full match	162.112	3.32705e+08	1.97377e+08	3.09704e+08	3.01956e+08	2.14763e+08	1.60708e+08	1.65738e+08	1.73387e+08	1.42432e+08	3.3688e+08	2.08842e+08	2.0204e+08	2.70235e+08	3.11561e+08	1.17985e+08	2.1594e+08	2.01913e+08	1.67762e+08	1.61634e+08	3.22696e+08	4.50721e+08	2.16357e+08	3.59384e+08	2.43574e+08	2.5952e+08	1.65474e+08	1.8211e+08	1.58968e+08	1.42915e+08	3.7726e+08
Com_339_pos	Choline	Choline; Bilineurine	C5 H13 N O	103.1	1.308	cpd:C00114	map00260 Glycine, serine and threonine metabolism;map00564 Glycerophospholipid metabolism;map01100 Metabolic pathways;map02010 ABC transporters;map04725 Cholinergic synapse;map04976 Bile secretion;map05231 Choline metabolism in cancer	HMDB0000097	--	Organic nitrogen compounds	Organonitrogen compounds	Quaternary ammonium salts	--	--	--	Full match	Full match	No results	104.107	1.6842e+08	1.65823e+08	1.82621e+08	1.87166e+08	2.38083e+08	2.0744e+08	2.76062e+08	2.28498e+08	1.87113e+08	2.10345e+08	1.89235e+08	1.32513e+08	2.13804e+08	1.84688e+08	2.67669e+08	2.17142e+08	1.92894e+08	1.86513e+08	1.93662e+08	3.03519e+08	2.8159e+08	2.38028e+08	1.93243e+08	3.31794e+08	2.20867e+08	3.07851e+08	2.69735e+08	2.29153e+08	3.62919e+08	2.42215e+08
Com_393_pos	Methyl indole-3-acetate	--	C11 H11 N O2	189.079	5.892	--	--	HMDB0029738	--	Organoheterocyclic compounds	Indoles and derivatives	Indolyl carboxylic acids and derivatives	--	--	--	Full match	Full match	Full match	190.086	7.86597e+07	1.47311e+08	7.27056e+07	6.3471e+07	7.98773e+07	8.02305e+07	1.66859e+08	7.37459e+07	4.34228e+07	8.14975e+07	1.44048e+08	8.14582e+07	1.13591e+08	1.01399e+08	1.03241e+08	6.69042e+07	1.82114e+08	1.37213e+08	6.41076e+07	9.53284e+07	6.86804e+07	1.44692e+08	8.69917e+07	4.38254e+07	1.01e+08	5.22704e+07	1.62839e+08	4.94393e+07	4.7018e+07	4.49937e+07
Com_748_pos	L-(-)-Methionine	--	C5 H11 N O2 S	149.051	1.682	--	--	HMDB0000696	--	Organic acids and derivatives	Carboxylic acids and derivatives	Amino acids, peptides, and analogues	--	--	--	Full match	Full match	Full match	150.058	8.82778e+07	6.76702e+07	1.45949e+08	1.42826e+08	7.79411e+07	1.18187e+08	1.15778e+08	1.46991e+08	1.35437e+08	7.05452e+07	1.60208e+08	6.92961e+07	6.89827e+07	1.29726e+08	1.19109e+08	1.03989e+08	7.99704e+07	6.24474e+07	9.38421e+07	5.51556e+07	1.18484e+08	8.01075e+07	8.60318e+07	7.83782e+07	4.93435e+07	1.00214e+08	1.44339e+08	6.78528e+07	8.34246e+07	7.12755e+07
Com_795_pos	L-Pyroglutamic acid	5-Oxoproline; Pidolic acid; Pyroglutamic acid; 5-Pyrrolidone-2-carboxylic acid; Pyroglutamate; 5-Oxo-L-proline; L-Pyroglutamic acid; L-5-Pyrrolidone-2-carboxylic acid	C5 H7 N O3	129.042	1.3	cpd:C01879	map00480 Glutathione metabolism	HMDB0000267	--	Organic acids and derivatives	Carboxylic acids and derivatives	Amino acids, peptides, and analogues	--	--	--	Full match	Full match	Full match	130.05	1.09724e+08	9.03364e+07	7.31271e+07	1.21486e+08	1.08774e+08	8.22658e+07	1.07044e+08	8.88398e+07	1.19754e+08	1.03634e+08	1.35138e+08	6.82778e+07	8.9951e+07	1.55887e+08	1.09115e+08	7.92708e+07	8.87874e+07	6.20743e+07	1.04186e+08	8.23646e+07	8.82783e+07	9.14808e+07	8.78413e+07	9.65368e+07	1.23487e+08	8.90271e+07	1.05823e+08	9.92011e+07	8.5315e+07	1.04826e+08
Com_829_pos	Salsolinol	(-)-Salsolinol; 6,7-Isoquinolinediol, 1,2,3,4-tetrahydro-1-methyl-, (S)-; Salsolinol	C10 H13 N O2	179.094	5.257	cpd:C09642	--	HMDB0042012	--	Organoheterocyclic compounds	Tetrahydroisoquinolines		--	--	--	Full match	Full match	No results	180.101	7.43055e+07	5.86911e+07	9.03496e+07	9.3855e+07	1.17277e+08	5.526e+07	8.82035e+07	6.64601e+07	1.09275e+08	5.17562e+07	8.70203e+07	6.5245e+07	8.36637e+07	8.11023e+07	4.68779e+07	1.15795e+08	5.70106e+07	7.97603e+07	7.56161e+07	9.31513e+07	5.76502e+07	6.07379e+07	7.00992e+07	8.46877e+07	1.19366e+08	6.91557e+06	6.01412e+07	7.10751e+07	8.36507e+07	4.80936e+07
Com_865_pos	N-Benzylformamide	N-Benzylformamide	C8 H9 N O	135.068	2.662	cpd:C15561	--	--	--	--	--	--	--	--	--	Full match	Full match	No results	136.075	9.00427e+07	9.01382e+07	1.05595e+08	9.98484e+07	8.35918e+07	1.01176e+08	1.37201e+08	1.01838e+08	1.13275e+08	1.03788e+08	1.13689e+08	7.93242e+07	9.05141e+07	1.37792e+08	1.33034e+08	8.02327e+07	7.09289e+07	6.06746e+07	1.11939e+08	6.61084e+07	7.82646e+07	6.60717e+07	7.94514e+07	6.98448e+07	9.32606e+07	7.12055e+07	9.75187e+07	6.54119e+07	8.7152e+07	1.07674e+08
Com_877_pos	Indole-3-acetic acid	Indole-3-acetate; Indole-3-acetic acid; (Indol-3-yl)acetate; Indoleacetate; Indoleacetic acid; IAA	C10 H9 N O2	175.063	5.732	cpd:C00954	map00380 Tryptophan metabolism;map01100 Metabolic pathways	HMDB0000197	--	Organoheterocyclic compounds	Indoles and derivatives	Indolyl carboxylic acids and derivatives	--	--	--	Full match	Full match	Full match	176.07	5.09961e+07	3.76536e+07	1.15919e+08	4.63478e+07	2.92241e+07	2.54939e+07	1.05e+08	7.57398e+07	4.42612e+07	2.96099e+07	7.57794e+07	3.14351e+07	3.77109e+07	4.84783e+07	5.06192e+07	7.3092e+07	3.28459e+07	1.13507e+08	4.12178e+07	7.41416e+07	2.81884e+07	2.45545e+07	8.28643e+07	2.15236e+07	2.97539e+07	1.64994e+07	7.58036e+07	5.50959e+07	2.92103e+07	1.28231e+07
Com_959_pos	Methionine sulfoxide	--	C5 H11 N O3 S	165.046	1.682	--	--	HMDB0002005	--	Organic acids and derivatives	Carboxylic acids and derivatives	Amino acids, peptides, and analogues	--	--	--	Full match	Full match	No results	166.053	9.69726e+07	7.15635e+07	1.02889e+08	9.88963e+07	7.69219e+07	9.33116e+07	1.07509e+08	9.51328e+07	8.61537e+07	9.4523e+07	1.12928e+08	9.18152e+07	8.2656e+07	1.13256e+08	1.06267e+08	9.56177e+07	7.30374e+07	8.28533e+07	8.65978e+07	1.01842e+08	8.52763e+07	7.68957e+07	9.50868e+07	1.0939e+08	1.02994e+08	7.98475e+07	7.75942e+07	8.57598e+07	1.14767e+08	9.01059e+07
Com_994_pos	Nicotinamide	Nicotinamide; Nicotinic acid amide; Niacinamide; Vitamin PP	C6 H6 N2 O	122.048	1.681	cpd:C00153	map00760 Nicotinate and nicotinamide metabolism;map01100 Metabolic pathways;map04212 Longevity regulating pathway - worm;map04977 Vitamin digestion and absorption	HMDB0001406	--	Organoheterocyclic compounds	Pyridines and derivatives	Pyridinecarboxylic acids and derivatives	--	--	--	Full match	Full match	Full match	123.055	5.69027e+07	7.99032e+07	9.06959e+07	4.15534e+07	6.59005e+07	7.29762e+07	9.15071e+07	5.65933e+07	2.75466e+07	2.95912e+07	8.67965e+07	9.34394e+07	7.36789e+07	9.66041e+07	9.32674e+07	7.72511e+07	5.56978e+07	6.05678e+07	1.05309e+08	6.81387e+07	5.78633e+07	5.66805e+07	1.0452e+08	3.33304e+07	8.65161e+07	8.45463e+07	8.62e+07	6.19467e+07	2.48003e+07	1.63846e+07
Com_1007_pos	DL-Arginine	--	C6 H14 N4 O2	174.111	1.495	--	--	--	--	--	--	--	--	--	--	Full match	Full match	Full match	175.119	9.57693e+06	8.9056e+06	1.84833e+07	1.39388e+07	9.75516e+06	1.30605e+07	1.6956e+07	1.64654e+07	1.65183e+07	1.056e+07	2.03986e+07	8.70386e+06	9.2936e+06	1.22837e+07	1.19204e+07	1.21036e+07	9.4899e+06	1.05838e+07	1.18502e+07	1.05291e+07	9.58255e+06	9.0543e+06	1.14424e+07	9.04586e+06	8.89542e+06	8.68625e+06	8.57679e+06	8.91484e+06	9.70878e+06	9.69668e+06
Com_1168_pos	Propionylcarnitine	--	C10 H19 N O4	217.131	2.344	--	--	HMDB0000824	LMFA07070105	Lipids and lipid-like molecules	Fatty Acyls	Fatty acid esters	Fatty Acyls [FA]	Fatty esters [FA07]	Fatty acyl carnitines [FA0707]	Full match	Full match	Full match	218.138	9.87735e+07	2.94095e+07	5.89926e+07	6.46798e+07	3.59825e+07	2.83352e+07	3.35554e+07	2.86807e+07	4.26775e+07	7.1082e+07	3.71307e+07	8.0693e+07	5.19805e+07	7.25381e+07	2.28459e+07	6.599e+07	2.92267e+07	4.03448e+07	2.99465e+07	3.93883e+07	6.67496e+07	1.97657e+07	4.71616e+07	2.54389e+07	3.34596e+07	2.05957e+07	1.98175e+07	1.59398e+07	2.3205e+07	5.01687e+07
Com_1240_pos	Indirubin	--	C16 H10 N2 O2	262.074	6.615	--	--	--	--	--	--	--	--	--	--	Full match	Full match	No results	263.081	341157	2.46241e+06	452186	277823	330505	429548	472687	782249	226695	339633	392433	1.02638e+06	219664	322791	381965	367501	425927	257025	334355	529882	342575	336784	777979	613247	790144	395636	538736	7.01935e+07	514808	419472
Com_1294_pos	DL-Lysine	--	C6 H14 N2 O2	146.105	1.171	--	--	--	--	--	--	--	--	--	--	Full match	Full match	Full match	147.113	4.10958e+07	3.70053e+07	7.13702e+07	5.69951e+07	4.45873e+07	5.92323e+07	6.25754e+07	4.05559e+07	3.68144e+07	4.68199e+07	6.23934e+07	3.67789e+07	3.27478e+07	6.92239e+07	6.4665e+07	3.93496e+07	3.00843e+07	2.29316e+07	3.45901e+07	4.78292e+07	4.6661e+07	4.08534e+07	4.38709e+07	4.40618e+07	3.68168e+07	4.50817e+07	4.84949e+07	2.68466e+07	2.80149e+07	4.12477e+07
Com_1296_pos	Pipecolic acid	L-Pipecolate; Pipecolinic acid; Pipecolic acid; 2-Piperidinecarboxylic acid; (S)-Piperidine-2-carboxylic acid	C6 H11 N O2	129.079	1.172	cpd:C00408	map00310 Lysine degradation;map01100 Metabolic pathways	HMDB0000716	--	Organic acids and derivatives	Carboxylic acids and derivatives	Amino acids, peptides, and analogues	--	--	--	Full match	Full match	Full match	130.086	4.15332e+07	3.97074e+07	7.1484e+07	5.73248e+07	4.48109e+07	5.94099e+07	6.29273e+07	4.09399e+07	3.71637e+07	4.69142e+07	6.23636e+07	3.69822e+07	3.29445e+07	6.90079e+07	6.47815e+07	3.95283e+07	3.00904e+07	2.29783e+07	3.46062e+07	4.79325e+07	4.66082e+07	4.07783e+07	4.38084e+07	4.40997e+07	3.67529e+07	4.49563e+07	4.86731e+07	2.69676e+07	2.80684e+07	4.14871e+07
Com_1359_pos	4-Phenylbutyric acid	--	C10 H12 O2	164.084	10.576	--	--	HMDB0000543	--	Benzenoids	Benzene and substituted derivatives		--	--	--	Full match	Full match	Full match	165.091	365102	203274	199492	266442	234826	203003	223616	296778	223610	235268	113418	131658	174175	181117	263868	219312	181953	214472	160980	270229	300767	229003	117111	265835	280773	230034	254906	322126	205773	169414
Com_1448_pos	DL-Dipalmitoylphosphatidylcholine	--	C40 H80 N O8 P	733.565	11.198	--	--	--	--	--	--	--	--	--	--	Full match	Full match	Full match	734.57	1.06517e+07	1.02771e+07	1.70203e+07	3.02358e+07	2.54839e+07	7.6927e+06	1.64413e+07	1.51982e+07	1.76576e+07	1.94214e+07	1.26852e+07	1.1699e+07	1.41759e+07	3.90685e+07	1.50367e+07	2.33024e+07	1.46646e+07	2.57641e+07	2.39763e+07	2.4355e+07	2.77237e+07	2.2448e+07	2.1984e+07	3.87792e+07	2.15213e+07	2.27663e+07	1.58521e+07	2.48165e+07	3.29879e+07	4.14603e+07
Com_1598_pos	Serotonin	Serotonin; 3-(2-Aminoethyl)-1H-indol-5-ol; 5-Hydroxytryptamine; Enteramine	C10 H12 N2 O	176.095	2.513	cpd:C00780	map00380 Tryptophan metabolism;map01100 Metabolic pathways;map04024 cAMP signaling pathway;map04080 Neuroactive ligand-receptor interaction;map04540 Gap junction;map04721 Synaptic vesicle cycle;map04726 Serotonergic synapse;map04742 Taste transduction;map04750 Inflammatory mediator regulation of TRP channels;map04976 Bile secretion	HMDB0000259	--	Organoheterocyclic compounds	Indoles and derivatives	Tryptamines and derivatives	--	--	--	Full match	Full match	Full match	177.102	8.41052e+06	149926	1.75977e+07	3.18361e+07	719944	1.45213e+07	4.09258e+06	3.42699e+07	1.25541e+07	2.13594e+07	1.31213e+07	6.26565e+06	9.10766e+06	1.4244e+06	2.67031e+06	6.18534e+07	840001	3.53946e+06	1.78109e+07	2.85401e+07	2.79314e+07	1.28673e+07	4.802e+07	2.26717e+07	3.01517e+07	4.36193e+07	3.57176e+07	3.18695e+07	4.28085e+07	2.5699e+07
Com_1640_pos	1-Methylhistidine	N(pi)-Methyl-L-histidine; N-pros-Methyl-L-histidine; 3-Methylhistidine; 1-Methylhistidine	C7 H11 N3 O2	169.085	1.262	cpd:C01152	map00340 Histidine metabolism	HMDB0000001	--	Organic acids and derivatives	Carboxylic acids and derivatives	Amino acids, peptides, and analogues	--	--	--	Full match	Full match	Full match	170.092	2.5457e+07	2.47196e+07	1.57869e+07	3.23258e+07	2.11968e+07	1.79321e+07	1.63262e+07	3.70538e+07	3.5904e+07	1.41608e+07	2.09701e+07	1.37128e+07	2.60636e+07	1.97145e+07	2.82413e+07	3.02956e+07	1.05285e+07	2.23687e+07	2.69075e+07	3.93368e+07	2.33723e+07	2.68206e+07	1.63345e+07	2.33535e+07	2.5472e+07	1.28298e+07	1.90658e+07	1.78662e+07	3.41765e+07	1.85839e+07
Com_1888_pos	L(+)-Ornithine	--	C5 H12 N2 O2	132.09	1.168	--	--	--	--	--	--	--	--	--	--	Full match	Full match	Full match	133.097	2.62099e+07	1.46857e+07	2.20822e+07	3.99477e+07	1.67042e+07	2.5678e+07	3.12082e+07	1.50687e+07	1.66214e+07	3.12362e+07	2.11553e+07	4.94578e+07	1.28861e+07	2.66998e+07	3.27822e+07	2.52298e+07	1.62213e+07	1.18473e+07	1.74788e+07	2.08762e+07	2.19755e+07	2.54841e+07	2.42155e+07	1.39855e+07	1.87553e+07	2.40053e+07	2.778e+07	1.36736e+07	1.32731e+07	1.80512e+07
Com_2285_pos	N6,N6,N6-Trimethyl-L-lysine	N6,N6,N6-Trimethyl-L-lysine	C9 H20 N2 O2	188.152	1.268	cpd:C03793	map00310 Lysine degradation	HMDB0001325	--	Organic acids and derivatives	Carboxylic acids and derivatives	Amino acids, peptides, and analogues	--	--	--	Full match	Full match	Full match	189.16	2.70599e+07	1.99e+07	2.06312e+07	2.58275e+07	2.75596e+07	2.12739e+07	2.1797e+07	2.71238e+07	3.51189e+07	2.48317e+07	2.50632e+07	2.47689e+07	2.74902e+07	2.06636e+07	2.41303e+07	2.92689e+07	2.53318e+07	2.0811e+07	2.65784e+07	3.47898e+07	3.12309e+07	2.78953e+07	2.5381e+07	2.80141e+07	3.26254e+07	2.34683e+07	2.37936e+07	2.0584e+07	3.33292e+07	2.53051e+07
Com_2559_pos	D-(+)-Proline	--	C5 H9 N O2	115.063	1.169	--	--	--	--	--	--	--	--	--	--	Full match	Full match	Full match	116.07	2.18468e+07	1.35073e+07	1.86662e+07	2.91439e+07	1.12906e+07	2.1008e+07	2.56146e+07	1.30057e+07	1.54184e+07	2.01324e+07	1.88137e+07	3.09504e+07	1.07763e+07	2.2012e+07	2.18655e+07	1.63351e+07	1.33852e+07	9.72452e+06	1.50746e+07	2.00715e+07	1.8928e+07	1.69271e+07	2.16346e+07	1.31391e+07	1.51746e+07	2.02899e+07	2.35236e+07	1.17367e+07	1.12075e+07	1.50028e+07
Com_2971_pos	Cortisol	Cortisol; Hydrocortisone; 11beta,17alpha,21-Trihydroxy-4-pregnene-3,20-dione; Kendall's compound F; Reichstein's substance M	C21 H30 O5	362.209	6.074	cpd:C00735	map00140 Steroid hormone biosynthesis;map01100 Metabolic pathways;map04080 Neuroactive ligand-receptor interaction;map04927 Cortisol synthesis and secretion;map04934 Cushing's syndrome;map04960 Aldosterone-regulated sodium reabsorption;map04976 Bile secretion;map05200 Pathways in cancer;map05215 Prostate cancer	HMDB0000063	LMST02030001	Lipids and lipid-like molecules	Steroids and steroid derivatives	Hydroxysteroids	Sterols [ST]	Steroids [ST02]	C21 steroids (gluco/mineralocorticoids, progestogins) and derivatives [ST0203]	Full match	Full match	Full match	363.217	6.16989e+06	1.11444e+07	3.08816e+06	1.67176e+07	2.7902e+06	2.06505e+06	8.25912e+06	6.57715e+06	4.31138e+06	4.52362e+06	1.6604e+06	5.8598e+06	1.56566e+07	2.73347e+06	7.58566e+06	6.28473e+06	8.05241e+06	4.09331e+06	4.74183e+06	2.98555e+06	6.07861e+06	1.29485e+07	7.95575e+06	1.83997e+07	7.83023e+06	1.29503e+07	1.42246e+07	1.11692e+07	2.62104e+07	2.15916e+07
Com_3354_pos	8-Hydroxyquinoline	8-Hydroxyquinoline; Oxyquinoline	C9 H7 N O	145.053	5.674	cpd:C19434	--	--	--	--	--	--	--	--	--	Full match	Full match	No results	146.06	4.46683e+06	6.53744e+06	6.13764e+06	5.9035e+06	4.85089e+06	3.87543e+06	1.30016e+07	4.9282e+06	1.37995e+07	9.3898e+06	6.20819e+06	1.01742e+07	7.27894e+06	1.31093e+07	1.06252e+07	5.81122e+06	4.48899e+06	1.52844e+07	1.28872e+07	5.11291e+06	1.88378e+06	6.92293e+06	7.5058e+06	2.42446e+06	6.4773e+06	3.86301e+06	8.80522e+06	3.35945e+06	5.54804e+06	1.05289e+07
Com_4556_pos	Thymine	Thymine; 5-Methyluracil	C5 H6 N2 O2	126.043	4.897	cpd:C00178	map00240 Pyrimidine metabolism;map01100 Metabolic pathways	HMDB0000262	--	Organoheterocyclic compounds	Diazines	Pyrimidines and pyrimidine derivatives	--	--	--	Full match	Full match	Full match	127.05	9.85406e+06	5.25579e+06	7.94198e+06	7.38511e+06	8.04758e+06	7.42993e+06	8.58047e+06	1.5813e+07	1.02642e+07	6.86369e+06	7.95438e+06	5.27227e+06	8.01315e+06	6.0724e+06	1.09977e+07	8.00011e+06	6.02265e+06	5.38098e+06	7.82292e+06	1.1395e+07	6.93348e+06	4.41778e+06	6.37755e+06	6.36561e+06	6.7781e+06	4.57685e+06	6.27609e+06	5.95438e+06	1.09884e+07	7.97764e+06
Com_4606_pos	Levothyroxine	--	C15 H11 I4 N O4	776.687	6.252	--	--	HMDB0000248	--	Organic acids and derivatives	Carboxylic acids and derivatives	Amino acids, peptides, and analogues	--	--	--	Full match	Full match	Full match	777.694	6.27948e+06	6.1834e+06	1.06811e+07	1.0109e+07	8.31407e+06	6.58856e+06	6.05279e+06	9.24729e+06	5.71839e+06	8.59766e+06	1.11705e+07	8.10743e+06	6.54856e+06	7.27025e+06	8.01495e+06	6.97593e+06	5.28999e+06	9.22939e+06	9.25261e+06	8.93642e+06	8.45035e+06	6.4146e+06	1.08423e+07	1.12994e+07	1.04064e+07	9.8315e+06	9.40813e+06	1.04478e+07	1.11877e+07	1.05667e+07
Com_5481_pos	N1-(2,3-dihydro-1,4-benzodioxin-6-yl)acetamide	--	C10 H11 N O3	193.073	5.391	--	--	--	--	--	--	--	--	--	--	Full match	Full match	Full match	194.081	8.67436e+06	7.99179e+06	8.61858e+06	5.52906e+06	7.70805e+06	8.1412e+06	8.49307e+06	7.77159e+06	8.113e+06	6.94987e+06	7.63581e+06	6.62486e+06	7.6299e+06	8.35558e+06	9.12317e+06	6.04571e+06	7.24236e+06	8.22529e+06	7.18993e+06	7.74748e+06	9.39475e+06	8.58225e+06	7.00112e+06	8.01405e+06	9.31715e+06	7.73887e+06	8.55957e+06	6.26046e+06	7.36239e+06	7.53124e+06
Com_7185_pos	Progesterone	Progesterone; 4-Pregnene-3,20-dione	C21 H30 O2	314.224	7.247	cpd:C00410	map00140 Steroid hormone biosynthesis;map01100 Metabolic pathways;map04114 Oocyte meiosis;map04913 Ovarian steroidogenesis;map04914 Progesterone-mediated oocyte maturation;map04917 Prolactin signaling pathway;map04925 Aldosterone synthesis and secretion;map04927 Cortisol synthesis and secretion;map04934 Cushing's syndrome;map05200 Pathways in cancer;map05215 Prostate cancer;map05224 Breast cancer	HMDB0001830	LMST02030159	Lipids and lipid-like molecules	Steroids and steroid derivatives	Pregnane steroids	Sterols [ST]	Steroids [ST02]	C21 steroids (gluco/mineralocorticoids, progestogins) and derivatives [ST0203]	Full match	Full match	Full match	315.231	6.39492e+06	1.29805e+06	1.57903e+06	1.37138e+06	1.30614e+06	4.3819e+06	9.56956e+06	1.18544e+06	1.10471e+06	5.35977e+06	1.73714e+06	5.21639e+06	1.1441e+06	2.70739e+06	1.30356e+06	529857	1.54687e+06	1.24717e+06	1.4207e+06	2.30174e+06	406886	898822	721279	396359	648438	835494	573713	1.00738e+06	458034	338965
Com_8205_pos	(R)-Equol	--	C15 H14 O3	242.094	5.555	--	--	--	--	--	--	--	--	--	--	Full match	Full match	Full match	243.101	4.62658e+06	666384	460301	3.49312e+06	347755	443461	447203	467047	7.8785e+06	2.39779e+06	384370	5.28902e+06	2.80599e+06	411147	503563	2.30761e+06	394747	422098	2.99566e+06	443154	2.81143e+06	316223	419031	1.77162e+06	483791	408337	326445	335952	2.79268e+06	3.4851e+06
Com_9220_pos	Uracil	Uracil	C4 H4 N2 O2	112.027	1.68	cpd:C00106	map00240 Pyrimidine metabolism;map00410 beta-Alanine metabolism;map00770 Pantothenate and CoA biosynthesis;map01100 Metabolic pathways	HMDB0000300	--	Organoheterocyclic compounds	Diazines	Pyrimidines and pyrimidine derivatives	--	--	--	Full match	Full match	Full match	113.034	4.07024e+06	2.24398e+06	3.5543e+06	4.26573e+06	3.12724e+06	2.84774e+06	2.86892e+06	6.29982e+06	5.12361e+06	3.36806e+06	3.60866e+06	2.66199e+06	4.51851e+06	2.19017e+06	2.67561e+06	4.27735e+06	1.38467e+06	2.94049e+06	3.6482e+06	5.28193e+06	3.69019e+06	1.92862e+06	3.48762e+06	3.58007e+06	3.96699e+06	2.91856e+06	2.65601e+06	4.3175e+06	5.96409e+06	3.79221e+06
Com_9726_pos	Acetophenone	Acetophenone; 1-Phenylethanone; Phenyl methyl ketone; Acetylbenzene; Methyl phenyl ketone	C8 H8 O	120.058	1.683	cpd:C07113	--	HMDB0033910	--	Organic oxygen compounds	Organooxygen compounds	Carbonyl compounds	--	--	--	Full match	Full match	No results	121.065	3.72387e+06	3.35575e+06	3.57715e+06	4.17896e+06	4.25089e+06	4.48505e+06	6.34726e+06	4.75199e+06	5.22881e+06	4.28257e+06	4.54636e+06	3.77586e+06	3.88311e+06	5.85663e+06	4.99064e+06	3.85027e+06	2.89808e+06	3.4056e+06	4.20131e+06	3.24947e+06	3.25815e+06	2.43078e+06	3.9593e+06	3.7758e+06	4.39933e+06	2.38297e+06	3.78048e+06	2.78888e+06	3.85434e+06	4.9267e+06
Com_12252_pos	Nicotinic acid	Nicotinate; Nicotinic acid; Niacin; 3-Pyridinecarboxylic acid	C6 H5 N O2	123.032	1.402	cpd:C00253	map00760 Nicotinate and nicotinamide metabolism;map01100 Metabolic pathways;map05133 Pertussis	HMDB0003269	--	Organic acids and derivatives	Carboxylic acids and derivatives	Amino acids, peptides, and analogues	--	--	--	Full match	Full match	Full match	124.039	1.20757e+06	1.84768e+06	1.35242e+06	1.39344e+06	1.25718e+06	1.23731e+06	1.81948e+06	2.02669e+06	1.91579e+06	1.43064e+06	1.85632e+06	1.34444e+06	1.27321e+06	1.57592e+06	1.31193e+06	1.66835e+06	1.10047e+06	3.54098e+06	1.13655e+06	1.59313e+06	1.15685e+06	1.29401e+06	1.59449e+06	1.0953e+06	1.4741e+06	1.19502e+06	1.89324e+06	1.51345e+06	1.50189e+06	1.28598e+06
Com_13371_pos	Cortisone	Cortisone; 17alpha,21-Dihydroxy-4-pregnene-3,11,20-trione; Kendall's compound E; Reichstein's substance Fa	C21 H28 O5	360.193	5.97	cpd:C00762	map00140 Steroid hormone biosynthesis;map01100 Metabolic pathways;map04960 Aldosterone-regulated sodium reabsorption;map05200 Pathways in cancer;map05215 Prostate cancer	HMDB0015459	LMST02030090	Lipids and lipid-like molecules	Steroids and steroid derivatives	Pregnane steroids	Sterols [ST]	Steroids [ST02]	C21 steroids (gluco/mineralocorticoids, progestogins) and derivatives [ST0203]	Full match	Full match	No results	361.2	1.6563e+06	1.46454e+06	1.25966e+06	2.42129e+06	1.09714e+06	494148	780227	1.40343e+06	1.88019e+06	1.4182e+06	754678	1.85565e+06	2.41294e+06	1.14297e+06	755941	2.34115e+06	806589	1.08401e+06	2.87666e+06	1.2559e+06	1.86384e+06	1.53053e+06	2.11575e+06	2.88238e+06	3.55624e+06	2.34917e+06	1.86244e+06	1.8683e+06	2.9713e+06	2.30661e+06
Com_14063_pos	Ecgonine	Ecgonine	C9 H15 N O3	185.105	1.675	cpd:C10858	--	HMDB0006548	--	Alkaloids and derivatives	Tropane alkaloids		--	--	--	Full match	Full match	No results	186.112	2.04841e+06	1.88164e+06	2.47043e+06	2.09198e+06	1.72831e+06	2.59263e+06	2.26196e+06	2.6595e+06	3.30029e+06	1.89626e+06	2.20916e+06	1.79264e+06	2.49512e+06	2.57301e+06	2.06822e+06	2.38019e+06	1.70842e+06	2.87665e+06	2.571e+06	2.49998e+06	1.69928e+06	1.66341e+06	2.47216e+06	2.3082e+06	2.25174e+06	2.12718e+06	1.99823e+06	1.81277e+06	2.58324e+06	2.06183e+06
Com_13_pos	DL-Tryptophan	--	C11 H12 N2 O2	204.089	5.223	--	--	HMDB0030396	--	Organoheterocyclic compounds	Indoles and derivatives	Indolyl carboxylic acids and derivatives	--	--	--	Full match	Full match	Full match	205.097	2.71403e+09	3.48562e+09	4.62335e+09	3.61067e+09	3.05783e+09	4.4123e+09	3.18469e+09	3.66896e+09	2.6718e+09	3.00832e+09	4.24381e+09	3.40324e+09	3.50191e+09	4.89803e+09	4.71855e+09	2.97169e+09	3.33479e+09	2.25586e+09	3.99583e+09	4.50312e+09	2.95319e+09	3.70292e+09	4.9668e+09	3.67346e+09	3.39814e+09	4.356e+09	3.57445e+09	2.99766e+09	3.84845e+09	2.81156e+09
Com_45_pos	L-Phenylalanine	L-Phenylalanine; (S)-alpha-Amino-beta-phenylpropionic acid	C9 H11 N O2	165.078	4.983	cpd:C00079	map00360 Phenylalanine metabolism;map00400 Phenylalanine, tyrosine and tryptophan biosynthesis;map00970 Aminoacyl-tRNA biosynthesis;map01100 Metabolic pathways;map01210 2-Oxocarboxylic acid metabolism;map01230 Biosynthesis of amino acids;map02010 ABC transporters;map04974 Protein digestion and absorption;map04978 Mineral absorption	HMDB0000159	--	Organic acids and derivatives	Carboxylic acids and derivatives	Amino acids, peptides, and analogues	--	--	--	Full match	Full match	Full match	166.086	1.25959e+09	1.15976e+09	1.7803e+09	1.36602e+09	9.42413e+08	1.75122e+09	1.7112e+09	1.59118e+09	1.52793e+09	1.75203e+09	1.55087e+09	1.35235e+09	1.23441e+09	1.57911e+09	1.60114e+09	1.46653e+09	1.17672e+09	1.27755e+09	1.3883e+09	1.73274e+09	1.17525e+09	1.18138e+09	1.46927e+09	1.23367e+09	1.25826e+09	1.41073e+09	1.39014e+09	1.0536e+09	1.44064e+09	1.69626e+09
Com_62_pos	Taurocholic acid	Taurocholate; Taurocholic acid; Cholyltaurine	C26 H45 N O7 S	515.291	6.734	cpd:C05122	map00120 Primary bile acid biosynthesis;map00430 Taurine and hypotaurine metabolism;map01100 Metabolic pathways;map04976 Bile secretion;map04979 Cholesterol metabolism	HMDB0000036	LMST05040001	Lipids and lipid-like molecules	Steroids and steroid derivatives	Bile acids, alcohols and derivatives	Sterols [ST]	Steroid conjugates [ST05]	Taurine conjugates [ST0504]	Full match	Full match	Full match	516.298	2.53719e+08	7.33357e+08	5.95997e+08	8.75345e+07	2.84184e+08	1.52485e+09	2.2724e+08	1.47027e+08	6.81345e+07	3.51321e+08	3.22936e+08	6.93409e+08	1.68481e+08	4.14577e+08	1.36075e+08	2.86048e+08	1.50265e+08	1.24682e+08	5.15849e+08	1.99295e+08	3.53511e+08	7.73442e+08	2.2477e+08	4.75222e+07	9.82862e+07	1.13618e+09	4.00383e+07	3.52794e+08	2.20327e+07	1.63616e+08
Com_88_pos	Phenylacetylglycine	Phenylacetylglycine	C10 H11 N O3	193.074	5.495	cpd:C05598	map00360 Phenylalanine metabolism	HMDB0000821	--	Organic acids and derivatives	Carboxylic acids and derivatives	Amino acids, peptides, and analogues	--	--	--	Full match	Full match	Full match	194.081	1.2209e+09	7.56897e+08	6.62137e+08	1.34734e+09	5.49641e+08	5.94125e+08	5.9899e+08	5.40384e+08	1.37392e+09	8.08738e+08	7.52623e+08	8.40184e+08	9.55885e+08	7.21339e+08	2.97409e+08	8.88852e+08	4.83193e+08	5.59598e+08	8.85111e+08	6.57497e+08	6.85745e+08	1.79214e+08	1.35049e+08	6.56301e+08	2.56282e+08	2.25332e+08	3.03536e+08	2.92137e+08	5.33609e+08	4.89538e+08
Com_117_pos	Creatine	Creatine; alpha-Methylguanidino acetic acid; Methylglycocyamine	C4 H9 N3 O2	131.069	1.387	cpd:C00300	map00260 Glycine, serine and threonine metabolism;map00330 Arginine and proline metabolism;map01100 Metabolic pathways	HMDB0000064	--	Organic acids and derivatives	Carboxylic acids and derivatives	Amino acids, peptides, and analogues	--	--	--	Full match	Full match	Full match	132.077	7.08026e+08	5.84804e+08	8.05007e+08	8.51723e+08	7.34736e+08	8.19369e+08	8.87413e+08	7.03449e+08	8.03788e+08	6.69989e+08	7.34314e+08	5.57157e+08	5.47642e+08	7.56707e+08	7.09994e+08	5.99453e+08	4.99817e+08	5.84412e+08	6.23451e+08	5.95141e+08	7.85271e+08	6.5905e+08	6.82688e+08	8.85663e+08	6.93884e+08	6.25509e+08	6.98997e+08	5.52074e+08	6.46198e+08	7.14895e+08
Com_158_pos	Hypoxanthine	Hypoxanthine; Purine-6-ol	C5 H4 N4 O	136.038	1.682	cpd:C00262	map00230 Purine metabolism;map01100 Metabolic pathways	HMDB0000157	--	Organoheterocyclic compounds	Imidazopyrimidines	Purines and purine derivatives	--	--	--	Full match	Full match	Full match	137.046	1.94915e+08	6.9955e+07	3.28804e+08	5.44665e+08	1.14046e+08	2.28323e+08	1.71904e+08	5.62247e+08	3.32589e+08	5.16735e+08	3.10794e+08	2.49052e+08	2.47864e+08	1.51755e+08	1.63608e+08	7.03416e+08	1.05488e+08	1.29091e+08	4.22729e+08	4.32443e+08	4.20225e+08	2.61641e+08	5.84209e+08	5.67569e+08	3.6671e+08	4.94271e+08	4.66821e+08	5.24517e+08	8.34384e+08	5.3749e+08
Com_161_pos	L-Tyrosine	L-Tyrosine; (S)-3-(p-Hydroxyphenyl)alanine; (S)-2-Amino-3-(p-hydroxyphenyl)propionic acid; Tyrosine	C9 H11 N O3	181.073	1.684	cpd:C00082	map00130 Ubiquinone and other terpenoid-quinone biosynthesis;map00261 Monobactam biosynthesis;map00350 Tyrosine metabolism;map00360 Phenylalanine metabolism;map00400 Phenylalanine, tyrosine and tryptophan biosynthesis;map00730 Thiamine metabolism;map00970 Aminoacyl-tRNA biosynthesis;map01100 Metabolic pathways	HMDB0000158	--	Organic acids and derivatives	Carboxylic acids and derivatives	Amino acids, peptides, and analogues	--	--	--	Full match	Full match	Full match	182.08	4.78246e+08	3.85612e+08	4.78538e+08	5.4114e+08	4.75564e+08	4.71334e+08	6.70909e+08	5.24539e+08	6.27647e+08	5.62425e+08	6.04046e+08	3.34788e+08	4.94769e+08	8.27648e+08	6.07078e+08	5.13357e+08	3.63573e+08	3.69798e+08	5.47523e+08	3.43218e+08	3.66679e+08	3.6494e+08	3.88996e+08	4.48341e+08	4.91159e+08	3.98818e+08	4.71613e+08	3.54118e+08	5.51161e+08	5.11585e+08
Com_438_pos	Cinnamoylglycine	--	C11 H11 N O3	205.074	5.703	--	--	HMDB0011621	--	Organic acids and derivatives	Carboxylic acids and derivatives	Amino acids, peptides, and analogues	--	--	--	Full match	Full match	Full match	206.081	3.32521e+08	5.0048e+07	1.27351e+08	2.96296e+08	4.02641e+07	7.67004e+07	1.33595e+08	4.25602e+07	1.68816e+08	1.29977e+08	4.74327e+07	1.74564e+08	1.07656e+08	1.47091e+08	7.90252e+07	1.26925e+08	5.26135e+07	7.53277e+07	7.19995e+07	9.28165e+07	5.47252e+07	3.31286e+07	6.26758e+07	3.90789e+07	5.19198e+07	3.98183e+07	5.20336e+07	4.09973e+07	4.68497e+07	3.24532e+07
Com_472_pos	L-Kynurenine	L-Kynurenine; 3-Anthraniloyl-L-alanine	C10 H12 N2 O3	208.085	4.862	cpd:C00328	map00380 Tryptophan metabolism;map01100 Metabolic pathways;map05143 African trypanosomiasis	HMDB0000684	--	Organic oxygen compounds	Organooxygen compounds	Carbonyl compounds	--	--	--	Full match	Full match	Full match	209.092	8.01037e+07	8.01763e+07	1.12926e+08	6.71478e+07	1.1853e+08	1.10695e+08	7.97948e+07	2.65712e+08	1.0745e+08	2.24844e+08	1.26946e+08	9.82707e+07	9.22186e+07	1.24413e+08	9.88795e+07	9.88436e+07	9.9368e+07	7.80993e+07	9.75506e+07	1.10806e+08	8.37471e+07	7.73487e+07	1.06821e+08	5.66195e+07	1.38378e+08	9.25612e+07	8.3604e+07	1.45062e+08	1.22095e+08	1.9462e+08
Com_631_pos	D-(-)-Glutamine	--	C5 H10 N2 O3	146.069	1.299	--	--	--	--	--	--	--	--	--	--	Full match	Full match	Full match	147.076	1.56422e+08	1.21404e+08	1.07633e+08	1.66987e+08	1.50552e+08	1.1386e+08	1.43611e+08	1.26371e+08	1.69225e+08	1.41662e+08	1.89821e+08	9.36602e+07	1.2868e+08	2.18207e+08	1.53457e+08	1.06651e+08	1.23003e+08	8.45506e+07	1.45203e+08	1.13591e+08	1.26865e+08	1.23e+08	1.15723e+08	1.3864e+08	1.68433e+08	1.20102e+08	1.39742e+08	1.322e+08	1.21449e+08	1.4419e+08
Com_764_pos	Inosine	Inosine	C10 H12 N4 O5	268.08	1.683	cpd:C00294	map00230 Purine metabolism;map01100 Metabolic pathways	HMDB0000195	--	Nucleosides, nucleotides, and analogues	Purine nucleosides		--	--	--	Full match	Full match	Full match	269.087	3.10112e+07	7.40479e+06	5.95158e+07	1.05557e+08	1.43053e+07	3.81814e+07	2.34243e+07	1.17725e+08	4.75476e+07	1.02027e+08	4.3787e+07	3.79693e+07	3.40734e+07	2.11809e+07	2.3012e+07	1.54741e+08	1.28506e+07	1.88958e+07	8.01627e+07	7.98539e+07	8.42294e+07	4.83853e+07	1.17305e+08	9.89867e+07	6.35689e+07	1.0479e+08	1.02016e+08	1.1114e+08	1.44266e+08	1.1764e+08
Com_1530_pos	Glycerophospho-N-palmitoyl ethanolamine	--	C21 H44 N O7 P	453.285	9.325	--	--	--	--	--	--	--	--	--	--	Full match	Full match	Full match	454.292	3.58561e+07	3.74491e+07	4.56417e+07	3.14885e+07	3.84882e+07	4.14552e+07	4.16493e+07	4.05828e+07	4.79436e+07	6.83173e+07	4.28299e+07	4.96411e+07	4.27662e+07	4.32187e+07	4.37505e+07	4.72837e+07	3.64929e+07	4.20049e+07	4.35667e+07	4.84666e+07	3.39698e+07	3.33462e+07	5.19537e+07	3.60528e+07	3.33016e+07	3.48579e+07	3.75611e+07	3.57843e+07	4.81841e+07	5.48182e+07
Com_1830_pos	L-Histidine	L-Histidine; (S)-alpha-Amino-1H-imidazole-4-propionic acid	C6 H9 N3 O2	155.069	1.289	cpd:C00135	map00340 Histidine metabolism;map00410 beta-Alanine metabolism;map00970 Aminoacyl-tRNA biosynthesis;map01100 Metabolic pathways;map01230 Biosynthesis of amino acids;map02010 ABC transporters;map04974 Protein digestion and absorption;map05230 Central carbon metabolism in cancer	HMDB0000177	--	Organic acids and derivatives	Carboxylic acids and derivatives	Amino acids, peptides, and analogues	--	--	--	Full match	Full match	Full match	156.077	2.17682e+07	1.68636e+07	2.54822e+07	2.64679e+07	1.73274e+07	2.73205e+07	2.52176e+07	2.1455e+07	2.56528e+07	2.30532e+07	2.53931e+07	2.10335e+07	1.78481e+07	2.79425e+07	1.8708e+07	1.20396e+07	1.65838e+07	1.63746e+07	2.70716e+07	2.47463e+07	2.25752e+07	2.32967e+07	1.76492e+07	1.78684e+07	2.93335e+07	1.19136e+07	2.95583e+07	1.83641e+07	2.18167e+07	2.134e+07
Com_2634_pos	4-Hydroxybenzaldehyde	4-Hydroxybenzaldehyde; p-Hydroxybenzaldehyde	C7 H6 O2	122.037	2.668	cpd:C00633	map01100 Metabolic pathways	HMDB0011718	--	Organic oxygen compounds	Organooxygen compounds	Carbonyl compounds	--	--	--	Full match	Full match	Full match	123.044	1.85562e+07	1.45112e+07	2.15882e+07	1.00424e+07	1.81667e+07	2.67524e+07	3.00083e+07	2.29463e+07	2.25182e+07	1.35805e+07	2.56085e+07	1.56298e+07	2.27764e+07	3.12877e+07	2.41277e+07	1.88706e+07	1.3585e+07	1.92343e+07	2.19889e+07	1.2899e+07	1.29988e+07	1.34517e+07	1.41182e+07	1.34784e+07	2.12286e+07	1.33407e+07	1.89434e+07	1.31637e+07	1.81471e+07	2.90977e+07
Com_2849_pos	N-Phenylacetylglutamine	--	C13 H16 N2 O4	264.11	5.39	--	--	HMDB0006344	--	Organic acids and derivatives	Carboxylic acids and derivatives	Amino acids, peptides, and analogues	--	--	--	Full match	Full match	Full match	265.117	2.22724e+07	1.28959e+07	7.29511e+06	3.3456e+07	7.62086e+06	2.93543e+06	3.27384e+06	4.27114e+06	2.13669e+07	1.06394e+07	9.22581e+06	7.82324e+06	1.12526e+07	1.71125e+07	1.82553e+06	1.11042e+07	5.04091e+06	6.18333e+06	8.24724e+06	3.13151e+06	7.15889e+06	1.16256e+06	690306	8.16147e+06	2.13288e+06	898106	968353	1.83626e+06	4.77888e+06	4.8812e+06
Com_3801_pos	Pantothenic acid	Pantothenate; Pantothenic acid; (R)-Pantothenate	C9 H17 N O5	219.11	5.061	cpd:C00864	map00410 beta-Alanine metabolism;map00770 Pantothenate and CoA biosynthesis;map01100 Metabolic pathways;map04977 Vitamin digestion and absorption	HMDB0000210	--	Organic oxygen compounds	Organooxygen compounds	Alcohols and polyols	--	--	--	Full match	Full match	Full match	220.118	1.25552e+07	1.08735e+07	1.0576e+07	1.31397e+07	1.05472e+07	8.65083e+06	1.37317e+07	5.76582e+06	1.22873e+07	9.20656e+06	1.00103e+07	1.06445e+07	1.10754e+07	1.35154e+07	9.37354e+06	8.1265e+06	7.96507e+06	1.12787e+07	1.32161e+07	1.1084e+07	7.09795e+06	1.03357e+07	8.2865e+06	1.09491e+07	9.56689e+06	8.25257e+06	1.26623e+07	7.06449e+06	1.5943e+07	8.89895e+06
Com_5478_pos	Xanthine	Xanthine	C5 H4 N4 O2	152.033	1.682	cpd:C00385	map00230 Purine metabolism;map00232 Caffeine metabolism;map01100 Metabolic pathways	HMDB0000292	--	Organoheterocyclic compounds	Imidazopyrimidines	Purines and purine derivatives	--	--	--	Full match	Full match	Full match	153.041	2.77904e+06	2.64349e+06	4.68542e+06	5.3269e+06	3.33813e+06	3.05343e+06	2.87588e+06	4.68182e+06	4.39787e+06	5.81344e+06	4.29784e+06	4.74505e+06	3.64821e+06	2.70378e+06	4.10535e+06	6.29619e+06	2.08967e+06	3.51766e+06	4.10733e+06	4.74808e+06	5.02246e+06	2.57448e+06	4.70025e+06	8.82094e+06	4.42171e+06	4.16354e+06	3.43666e+06	4.31092e+06	1.05995e+07	4.9704e+06
Com_6498_pos	Riboflavin	Riboflavin; Lactoflavin; 7,8-Dimethyl-10-ribitylisoalloxazine; Vitamin B2	C17 H20 N4 O6	376.137	5.356	cpd:C00255	map00740 Riboflavin metabolism;map01100 Metabolic pathways;map04977 Vitamin digestion and absorption	HMDB0001520	--	Nucleosides, nucleotides, and analogues	Flavin nucleotides		--	--	--	Full match	Full match	Full match	377.144	4.52082e+06	990799	993282	1.6136e+06	3.0554e+06	884045	612058	1.46597e+06	2.60776e+06	881199	1.07387e+06	2.02786e+06	1.03945e+06	847558	2.2483e+06	1.04228e+07	1.76635e+06	1.86702e+06	657232	1.21775e+06	3.18583e+06	1.6931e+06	1.28885e+06	1.77678e+06	3.76183e+06	2.29369e+06	796479	1.19654e+06	3.66034e+06	1.75205e+06
Com_17878_pos	N6-Acetyl-L-lysine	N6-Acetyl-L-lysine	C8 H16 N2 O3	188.115	1.659	cpd:C02727	map00310 Lysine degradation	HMDB0000206	--	Organic acids and derivatives	Carboxylic acids and derivatives	Amino acids, peptides, and analogues	--	--	--	Full match	Full match	Full match	189.123	1.61959e+06	1.43415e+06	1.51591e+06	1.57194e+06	1.72374e+06	1.57413e+06	1.8979e+06	1.68505e+06	2.05825e+06	1.01884e+06	1.38105e+06	1.34142e+06	1.32742e+06	1.24838e+06	1.73572e+06	1.82124e+06	1.04459e+06	1.28128e+06	1.40479e+06	1.44678e+06	988611	1.2349e+06	1.11169e+06	1.18292e+06	1.77175e+06	1.08414e+06	1.48513e+06	1.03871e+06	1.41586e+06	836122
Com_27191_pos	2'-Deoxyinosine	--	C10 H12 N4 O4	252.085	4.962	--	--	HMDB0000071	--	Nucleosides, nucleotides, and analogues	Purine nucleosides	Purine 2'-deoxyribonucleosides	--	--	--	Full match	Full match	Full match	253.093	222565	191760	317826	214710	288295	266946	452284	286681	475089	305307	379969	194956	263066	349935	284413	216784	251909	448188	686490	280257	221138	260687	845935	265113	207028	311572	332221	204121	687675	350934
Com_16_pos	PC (14:0e/2:0)	--	C24 H50 N O7 P	495.332	9.171	--	--	--	--	--	--	--	--	--	--	No results	Full match	Full match	496.339	2.8256e+09	2.77976e+09	3.6396e+09	3.26346e+09	2.59679e+09	3.06763e+09	3.23396e+09	3.18818e+09	2.9557e+09	3.69828e+09	3.73219e+09	3.2085e+09	2.94915e+09	3.45582e+09	3.17536e+09	2.53681e+09	2.56611e+09	2.47114e+09	3.16934e+09	3.1472e+09	2.91827e+09	2.81756e+09	3.32092e+09	3.10448e+09	2.59545e+09	2.6944e+09	3.36763e+09	2.68562e+09	2.68242e+09	3.2537e+09
Com_18_pos	PC (16:2e/2:0)	--	C26 H50 N O7 P	519.332	8.828	--	--	--	--	--	--	--	--	--	--	No results	Full match	Full match	520.339	2.42362e+09	3.15929e+09	3.57917e+09	2.3441e+09	2.55868e+09	2.78194e+09	2.53304e+09	2.09037e+09	3.31351e+09	3.01612e+09	2.98296e+09	3.3273e+09	2.95444e+09	3.0261e+09	2.59373e+09	2.45032e+09	2.29787e+09	2.65918e+09	3.09848e+09	2.05852e+09	2.0588e+09	2.31453e+09	2.88116e+09	1.94862e+09	2.5723e+09	2.28795e+09	2.46213e+09	2.12711e+09	2.31574e+09	2.27606e+09
Com_22_pos	Indole-3-acrylic acid	--	C11 H9 N O2	187.063	5.225	--	--	HMDB0000734	--	Organoheterocyclic compounds	Indoles and derivatives	Indoles	--	--	--	Full match	No results	Full match	188.07	1.65878e+09	2.11578e+09	2.76697e+09	2.1687e+09	1.82285e+09	2.66276e+09	1.28477e+09	2.18588e+09	6.10459e+08	1.8161e+09	2.52918e+09	2.04566e+09	2.11811e+09	2.9478e+09	2.86803e+09	1.8028e+09	2.00743e+09	1.0777e+09	2.39831e+09	2.70593e+09	1.7529e+09	2.13841e+09	2.99108e+09	2.19705e+09	2.03363e+09	2.64642e+09	1.18542e+09	1.79947e+09	2.3085e+09	1.68644e+09
Com_23_pos	Lysopc 20:4	--	C28 H50 N O7 P	543.331	9.632	--	--	--	--	--	--	--	--	--	--	No results	No results	Full match	544.339	7.66949e+08	2.19831e+09	2.39689e+09	2.45583e+09	2.03266e+09	2.3196e+09	2.88311e+09	2.69968e+09	2.42505e+09	1.24617e+09	2.67723e+09	2.04929e+09	2.21242e+09	2.35493e+09	2.21341e+09	1.78126e+09	1.97212e+09	2.02189e+09	2.10895e+09	2.39434e+09	1.93929e+09	1.1187e+09	2.31077e+09	2.5624e+09	2.34758e+09	2.3671e+09	2.78792e+09	2.63161e+09	2.48588e+09	2.19453e+09
Com_24_pos	PC (16:0e/2:0)	--	C26 H54 N O7 P	523.363	10.028	--	--	--	--	--	--	--	--	--	--	No results	Full match	Full match	524.371	1.51876e+09	2.00701e+09	2.74173e+09	2.54469e+09	1.83416e+09	2.34866e+09	2.55894e+09	1.88813e+09	2.01192e+09	2.49907e+09	2.67665e+09	2.01296e+09	2.04034e+09	2.96687e+09	2.31813e+09	1.71669e+09	2.10943e+09	2.17525e+09	2.12084e+09	2.4748e+09	2.00689e+09	2.24033e+09	2.46898e+09	2.61189e+09	1.71163e+09	2.08302e+09	2.92031e+09	1.7746e+09	2.00645e+09	2.67108e+09
Com_30_pos	Ursodeoxycholic acid	Ursodiol; Ursodeoxycholic acid; Ursodeoxycholate; 3alpha,7beta-Dihydroxy-5beta-cholan-24-oic acid	C24 H40 O4	392.292	8.072	cpd:C07880	--	HMDB0000946	LMST04010033	Lipids and lipid-like molecules	Steroids and steroid derivatives	Bile acids, alcohols and derivatives	Sterols [ST]	Bile acids and derivatives [ST04]	C24 bile acids, alcohols, and derivatives [ST0401]	No results	No results	Full match	393.299	9.03378e+07	3.76592e+08	2.21539e+08	6.50452e+07	1.76024e+08	2.55775e+08	2.3847e+08	7.41295e+08	1.9579e+08	1.83124e+08	1.60324e+08	1.91747e+08	1.00891e+08	6.36319e+07	2.04806e+08	1.14855e+08	6.72594e+08	4.30686e+08	5.89962e+07	9.95924e+07	1.04134e+08	2.64012e+08	1.66682e+08	6.07188e+07	1.01865e+08	1.66566e+08	1.72757e+08	3.41667e+08	1.03785e+08	6.22142e+07
Com_47_pos	PC (16:1e/2:0)	--	C26 H52 N O7 P	521.348	9.392	--	--	--	--	--	--	--	--	--	--	No results	Full match	Full match	522.355	1.50315e+09	1.43296e+09	1.72313e+09	1.7604e+09	1.59079e+09	1.85477e+09	2.03985e+09	1.67212e+09	1.82891e+09	1.59563e+09	1.73694e+09	1.39396e+09	1.62861e+09	1.75166e+09	1.56907e+09	1.10399e+09	1.52343e+09	1.73783e+09	1.39487e+09	1.43127e+09	1.42603e+09	1.43609e+09	1.55525e+09	1.56009e+09	1.69389e+09	1.6693e+09	1.99149e+09	1.90075e+09	1.58923e+09	1.33064e+09
Com_59_pos	Inositol	myo-Inositol; D-myo-Inositol; 1D-myo-Inositol; L-myo-Inositol; 1L-myo-Inositol; meso-Inositol; Inositol; Dambose; Cyclohexitol; Meat sugar; Bios I	C6 H12 O6	180.063	1.303	cpd:C00137	map00052 Galactose metabolism;map00053 Ascorbate and aldarate metabolism;map00562 Inositol phosphate metabolism;map01100 Metabolic pathways;map02010 ABC transporters;map04070 Phosphatidylinositol signaling system	HMDB0000211	--	Organic oxygen compounds	Organooxygen compounds	Alcohols and polyols	--	--	--	No results	No results	Full match	181.071	1.12516e+09	7.08466e+08	1.02728e+09	1.38968e+09	8.67593e+08	8.99146e+08	1.30873e+09	1.41368e+09	1.0831e+09	1.20426e+09	1.15437e+09	1.28521e+09	1.36843e+09	1.22141e+09	1.12115e+09	1.26586e+09	9.64416e+08	9.56846e+08	1.40993e+09	1.38075e+09	1.26335e+09	1.05991e+09	1.22052e+09	1.33071e+09	1.07254e+09	1.18471e+09	1.34857e+09	1.32249e+09	1.76862e+09	1.25883e+09
Com_139_pos	D-Phenylalanine	D-Phenylalanine; D-alpha-Amino-beta-phenylpropionic acid	C9 H11 N O2	165.079	4.837	cpd:C02265	map00360 Phenylalanine metabolism;map04742 Taste transduction	--	--	--	--	--	--	--	--	No results	No results	Full match	166.086	4.3517e+08	5.63937e+08	7.2432e+08	4.75686e+08	4.20919e+08	6.3264e+08	6.05293e+08	5.38728e+08	4.89423e+08	5.56295e+08	5.26689e+08	4.27172e+08	5.77384e+08	5.4527e+08	5.31122e+08	5.35814e+08	4.02464e+08	3.83671e+08	6.82432e+08	6.04579e+08	4.52302e+08	3.78277e+08	7.13112e+08	4.17981e+08	4.3812e+08	4.87042e+08	6.4067e+08	3.38124e+08	4.86018e+08	5.8636e+08
Com_140_pos	PC (18:4e/2:0)	--	C28 H50 N O7 P	543.332	8.779	--	--	--	--	--	--	--	--	--	--	No results	Full match	Full match	544.339	5.71034e+08	4.62215e+08	5.84737e+08	7.87905e+08	6.3509e+08	5.79366e+08	6.09033e+08	5.26583e+08	5.06044e+08	8.82533e+08	7.31259e+08	6.39746e+08	5.96222e+08	8.30531e+08	6.39793e+08	4.21134e+08	6.19698e+08	7.07546e+08	6.89616e+08	4.6853e+08	5.77971e+08	4.37453e+08	5.32549e+08	6.29137e+08	5.4282e+08	4.81424e+08	5.1433e+08	6.04526e+08	5.24163e+08	7.63724e+08
Com_153_pos	PC (18:3e/2:0)	--	C28 H52 N O7 P	545.348	9.362	--	--	--	--	--	--	--	--	--	--	No results	Full match	No results	546.355	4.11039e+08	3.79094e+08	4.26251e+08	6.71413e+08	4.86015e+08	4.08201e+08	5.13063e+08	6.41777e+08	5.21493e+08	6.15224e+08	6.03862e+08	4.25752e+08	5.07512e+08	4.34244e+08	4.83678e+08	3.86986e+08	4.70932e+08	4.78506e+08	5.03034e+08	3.6301e+08	4.76313e+08	4.05426e+08	5.0075e+08	5.22916e+08	4.93247e+08	3.58826e+08	5.34515e+08	7.16251e+08	5.47727e+08	5.37852e+08
Com_170_pos	PC (17:1/17:2)	--	C42 H78 N O8 P	755.547	10.764	--	--	--	--	--	--	--	--	--	--	No results	Full match	No results	756.554	4.96055e+08	3.90561e+08	4.76616e+08	4.14983e+08	3.467e+08	2.41447e+08	4.58293e+08	3.87145e+08	3.93041e+08	8.92556e+07	4.7614e+08	3.25866e+08	4.057e+08	5.43824e+08	4.05089e+08	4.37356e+08	3.97685e+08	5.26537e+08	6.30485e+08	6.69548e+08	3.03332e+08	3.80476e+08	5.56538e+08	5.3521e+08	3.89519e+08	3.62801e+08	5.42053e+08	3.85558e+08	4.17342e+08	4.09891e+08
Com_172_pos	2-hydroxy-6-[(8Z,11Z)-pentadeca-8,11,14-trien-1-yl]benzoic acid	--	C22 H30 O3	342.217	8.141	--	--	--	--	--	--	--	--	--	--	Invalid mass	No results	No results	343.224	1.35838e+07	473420	5.21459e+06	2.95479e+08	1.01827e+06	1.38538e+06	1.63377e+06	1.68614e+07	2.12725e+06	2.54066e+07	6.72532e+06	7.85949e+06	5.97875e+06	1.25684e+06	820121	1.69935e+07	747244	2.65481e+06	2.7782e+06	2.81622e+06	1.62655e+08	1.28259e+07	1.30192e+08	2.1997e+08	1.09546e+08	5.34214e+08	1.26879e+08	9.86557e+07	5.42378e+08	1.11852e+08
Com_200_pos	(+/-)11(12)-EET	--	C20 H32 O3	302.224	8.141	--	--	--	--	--	--	--	--	--	--	Invalid mass	No match	No match	303.231	1.2943e+07	863759	5.06269e+06	2.42201e+08	1.22991e+06	1.72222e+06	1.89523e+06	1.49941e+07	2.32079e+06	2.35552e+07	5.30217e+06	5.91099e+06	5.11677e+06	2.24508e+06	1.26996e+06	1.51752e+07	1.20581e+06	2.0622e+06	2.26285e+06	2.10541e+06	1.14263e+08	3.31683e+07	1.13332e+08	2.0252e+08	9.36261e+07	4.70149e+08	1.12616e+08	8.46177e+07	4.84618e+08	9.79893e+07
Com_210_pos	PC (18:2/18:2)	--	C44 H80 N O8 P	781.562	11.2	--	--	--	LMGP01010937	--	--	--	Glycerophospholipids [GP]	Glycerophosphocholines [GP01]	Diacylglycerophosphocholines [GP0101]	No results	Full match	No results	782.569	1.04662e+08	1.20003e+08	1.3336e+08	2.42032e+08	1.94398e+08	6.91095e+07	1.31374e+08	1.46097e+08	1.14022e+08	9.47078e+07	1.08506e+08	1.36374e+08	1.33465e+08	3.00695e+08	1.40003e+08	1.87195e+08	6.48019e+07	3.32873e+08	2.136e+08	2.05518e+08	2.2868e+08	1.45097e+08	1.88302e+08	2.94921e+08	2.16803e+08	1.52653e+08	1.52881e+08	2.37441e+08	2.37652e+08	3.31549e+08
Com_214_pos	1H-indene-3-carboxamide	--	C10 H9 N O	159.068	2.523	--	--	--	--	--	--	--	--	--	--	Full match	No results	No results	160.076	8.71794e+07	2.08673e+06	1.88351e+08	3.20234e+08	1.04504e+07	1.43293e+08	4.04602e+07	3.25869e+08	1.41801e+08	2.13305e+08	1.42162e+08	9.26649e+07	1.05822e+08	2.49729e+07	2.40281e+07	5.85998e+08	1.10365e+07	2.91912e+07	2.19468e+08	2.83465e+08	2.81867e+08	1.85519e+08	4.22567e+08	2.25743e+08	2.87437e+08	3.81641e+08	3.19532e+08	2.90222e+08	4.12317e+08	2.54904e+08
Com_247_pos	Indole	Indole; 2,3-Benzopyrrole	C8 H7 N	135.068	5.226	cpd:C00463	map00380 Tryptophan metabolism;map00400 Phenylalanine, tyrosine and tryptophan biosynthesis;map01100 Metabolic pathways;map04974 Protein digestion and absorption	HMDB0035924	--	Organoheterocyclic compounds	Heteroaromatic compounds		--	--	--	Invalid mass	No results	No results	136.075	2.54447e+08	3.35981e+08	4.49456e+08	3.43149e+08	2.83451e+08	4.13304e+08	4.50715e+08	3.48632e+08	3.15101e+08	2.79604e+08	3.99728e+08	3.03694e+08	3.31982e+08	4.81195e+08	4.38389e+08	2.81268e+08	3.10569e+08	2.83967e+08	3.76704e+08	4.18554e+08	2.73e+08	3.63677e+08	4.36107e+08	3.35254e+08	3.08717e+08	4.08721e+08	4.38294e+08	2.91998e+08	3.57014e+08	2.58437e+08
Com_316_pos	Tauro-alpha-Muricholic acid sodium salt	--	C26 H44 N Na O7 S	537.273	6.739	--	--	--	--	--	--	--	--	--	--	No results	No results	Full match	538.28	8.61818e+07	2.08186e+08	2.1622e+08	3.34641e+07	8.73623e+07	3.87696e+08	8.54554e+07	5.3962e+07	2.48873e+07	1.31607e+08	1.18537e+08	3.12685e+07	5.55111e+07	1.52381e+08	4.87165e+07	9.61206e+07	4.66306e+07	4.4803e+07	1.84446e+08	7.6323e+07	1.14606e+08	2.21905e+08	8.90517e+07	1.77311e+07	4.24146e+07	3.35142e+08	1.62776e+07	1.27762e+08	9.0513e+06	6.41401e+07
Com_323_pos	Valine	Valine	C5 H11 N O2	117.079	1.616	cpd:C16436	--	HMDB0000883	--	Organic acids and derivatives	Carboxylic acids and derivatives	Amino acids, peptides, and analogues	--	--	--	Full match	No results	Full match	118.086	8.28578e+07	5.61824e+07	1.10449e+08	1.00284e+08	6.68141e+07	9.48886e+07	1.10094e+08	8.533e+07	8.36838e+07	8.062e+07	8.58498e+07	9.65327e+07	6.26752e+07	9.87261e+07	9.88916e+07	8.12202e+07	5.08463e+07	6.3025e+07	8.85175e+07	8.09857e+07	9.43857e+07	6.56588e+07	9.18665e+07	7.35272e+07	7.11133e+07	7.11193e+07	8.87696e+07	7.3064e+07	8.19823e+07	8.35789e+07
Com_363_pos	PC (17:1/17:1)	--	C42 H80 N O8 P	757.561	6.83	--	--	--	LMGP01010728	--	--	--	Glycerophospholipids [GP]	Glycerophosphocholines [GP01]	Diacylglycerophosphocholines [GP0101]	No results	Full match	No results	758.569	1.17382e+07	1.43154e+07	1.48825e+07	1.2517e+07	9.8126e+06	1.13458e+08	9.81583e+06	7.35506e+06	9.65706e+06	1.16018e+07	1.74116e+07	1.01679e+07	7.73309e+06	1.47361e+07	1.17285e+07	1.08921e+07	1.22852e+07	1.3677e+07	1.97928e+07	2.17971e+07	1.651e+08	1.15207e+07	1.35004e+07	1.54635e+07	1.20498e+07	3.46791e+08	1.1996e+07	1.49964e+07	1.4374e+07	1.09707e+07
Com_408_pos	DL-Stachydrine	--	C7 H13 N O2	143.094	1.403	--	--	--	--	--	--	--	--	--	--	Full match	No results	No results	144.102	3.97482e+07	9.32548e+07	4.23599e+07	6.9841e+07	9.4368e+07	7.11495e+07	3.70485e+07	2.57493e+08	1.94686e+08	8.99368e+07	8.12606e+07	1.4694e+08	1.0235e+08	3.42564e+07	9.53592e+07	2.55179e+08	1.04893e+08	3.27595e+07	1.61959e+08	4.02862e+07	3.41786e+07	9.64871e+07	8.74104e+07	5.9614e+07	1.00838e+08	5.70347e+07	2.70959e+07	9.13289e+07	3.32733e+08	2.58652e+07
Com_421_pos	PC (14:1e/2:0)	--	C24 H48 N O7 P	493.316	8.522	--	--	--	--	--	--	--	--	--	--	No results	Full match	Full match	494.324	2.90978e+08	2.46084e+08	2.24553e+08	2.1662e+08	2.2385e+08	2.35832e+08	2.66208e+08	2.10053e+08	3.02455e+08	2.21567e+08	2.0344e+08	2.69085e+08	2.39511e+08	1.9496e+08	2.46272e+08	1.827e+08	2.12483e+08	2.27475e+08	2.48094e+08	1.97149e+08	1.96997e+08	1.89993e+08	1.85477e+08	1.51702e+08	2.12555e+08	2.01332e+08	2.24266e+08	2.03876e+08	2.04151e+08	1.43537e+08
Com_423_pos	Bis(3,5,5-trimethylhexyl) phthalate	--	C26 H42 O4	418.308	11.204	--	--	--	--	--	--	--	--	--	--	Full match	No results	No results	419.315	1.54192e+07	4.81169e+06	6.82201e+06	9.34912e+06	5.50469e+06	1.64102e+07	5.32626e+06	8.6999e+06	5.89309e+06	1.13216e+07	7.28637e+06	1.52108e+07	3.42588e+06	9.46175e+07	1.13583e+07	5.9282e+06	1.65419e+07	5.2914e+06	7.25541e+06	3.01339e+07	1.8821e+07	5.74897e+06	4.31057e+06	8.54879e+06	2.17245e+07	7.36252e+06	7.68804e+06	2.47419e+07	5.29776e+06	1.21704e+07
Com_437_pos	Vitamin A	Retinol; all-trans-Retinol; Vitamin A; Vitamin A1	C20 H30 O	286.23	9.714	cpd:C00473	map00830 Retinol metabolism;map01100 Metabolic pathways;map04977 Vitamin digestion and absorption	HMDB0006216	LMPR01090001	Lipids and lipid-like molecules	Prenol lipids	Retinoids	Prenol Lipids [PR]	Isoprenoids [PR01]	Retinoids [PR0109]	No results	No results	Full match	287.236	1.8237e+08	2.17752e+08	2.91382e+08	2.1854e+08	1.52627e+08	2.18773e+08	2.79631e+08	2.68118e+08	2.20579e+08	2.09806e+08	2.1059e+08	1.98445e+08	1.69629e+08	2.6294e+08	1.83001e+08	1.79361e+08	1.67578e+08	1.57269e+08	1.82635e+08	2.97552e+08	1.65311e+08	2.25954e+08	2.85107e+08	1.89389e+08	1.96004e+08	2.02603e+08	2.66159e+08	2.28825e+08	2.17084e+08	2.20994e+08
Com_450_pos	p-Mentha-1,3,8-triene	--	C10 H14	134.109	9.715	--	--	HMDB0037013	--	Lipids and lipid-like molecules	Prenol lipids	Monoterpenoids	--	--	--	No results	No results	Full match	135.117	1.77232e+08	2.11872e+08	2.83863e+08	2.11512e+08	1.47944e+08	2.1257e+08	2.71601e+08	2.60737e+08	2.13717e+08	2.03243e+08	2.03782e+08	1.91854e+08	1.64845e+08	2.59979e+08	1.79621e+08	1.74052e+08	1.62243e+08	1.52916e+08	1.77432e+08	2.887e+08	1.60195e+08	2.19769e+08	2.7694e+08	1.84356e+08	1.90337e+08	1.96035e+08	2.57649e+08	2.22812e+08	2.10902e+08	2.14726e+08
Com_458_pos	PC (18:2/18:3)	--	C44 H78 N O8 P	779.544	10.415	--	--	--	--	--	--	--	--	--	--	No results	Full match	No results	780.551	1.12833e+08	9.29287e+07	1.08245e+08	1.09248e+08	7.64205e+07	8.91657e+07	8.69526e+07	7.11165e+07	8.88494e+07	9.33199e+07	1.16553e+08	8.46913e+07	8.47115e+07	1.26186e+08	9.97103e+07	1.0033e+08	1.30769e+08	9.64747e+07	1.88599e+08	1.68116e+08	1.17811e+08	9.89104e+07	1.34654e+08	1.63831e+08	1.05623e+08	1.4114e+08	1.14986e+08	1.10726e+08	1.12881e+08	1.33522e+08
Com_461_pos	SM (d22:1/12:1)	--	C39 H77 N2 O6 P	700.552	11.744	--	--	--	--	--	--	--	--	--	--	No results	Full match	No results	701.559	1.87735e+08	9.10328e+07	1.37934e+08	1.49739e+08	9.96349e+07	1.26548e+08	1.57458e+08	1.36459e+08	1.95075e+08	1.88165e+08	1.6529e+08	1.58737e+08	1.81126e+08	1.51626e+08	1.93319e+08	2.38185e+08	1.30532e+08	1.91632e+08	2.02922e+08	2.48277e+08	1.55835e+08	1.06019e+08	1.83787e+08	1.62644e+08	1.62169e+08	1.67161e+08	1.92399e+08	1.57429e+08	1.77386e+08	1.83947e+08
Com_464_pos	Isoquinoline	Isoquinoline; 2-Benzazine; Benzo[c]pyridine	C9 H7 N	129.058	5.894	cpd:C06323	--	HMDB0034244	--	Organoheterocyclic compounds	Isoquinolines and derivatives		--	--	--	Full match	No results	No results	130.065	7.50108e+07	1.22407e+08	5.98766e+07	5.42474e+07	7.13009e+07	6.82622e+07	1.32855e+08	6.22066e+07	4.14696e+07	6.91047e+07	1.23097e+08	7.41614e+07	9.83625e+07	8.36559e+07	8.46931e+07	6.29246e+07	1.45299e+08	1.15309e+08	5.38828e+07	7.9495e+07	5.83083e+07	1.18429e+08	6.97323e+07	4.02435e+07	7.82611e+07	4.78548e+07	1.30722e+08	4.34996e+07	4.22912e+07	4.07809e+07
Com_504_pos	L-(+)-Citrulline	--	C6 H13 N3 O3	197.077	1.332	--	--	--	--	--	--	--	--	--	--	Invalid mass	No results	No results	198.085	1.5696e+08	1.83976e+08	1.74878e+08	1.29728e+08	1.39028e+08	1.78403e+08	2.58673e+08	9.75716e+07	1.40497e+08	1.62894e+08	1.49967e+08	1.51463e+08	9.70913e+07	1.20445e+08	1.32583e+08	1.47638e+08	1.39846e+08	9.93129e+07	1.46594e+08	1.85446e+08	1.20918e+08	1.84031e+08	1.68926e+08	9.60618e+07	1.49743e+08	2.10036e+08	2.12641e+08	9.45006e+07	1.12274e+08	1.15577e+08
Com_514_pos	PC (14:0e/20:4)	--	C42 H78 N O7 P	739.551	11.097	--	--	--	--	--	--	--	--	--	--	No results	Full match	No results	740.557	1.00719e+08	8.49571e+07	8.30938e+07	6.89651e+07	5.72253e+07	4.21206e+07	7.35997e+07	6.28977e+07	5.44559e+07	8.54722e+07	1.06181e+06	8.42776e+07	9.28887e+07	1.01148e+08	7.04869e+07	1.17752e+08	6.59009e+07	1.33553e+08	881369	1.30813e+08	7.88884e+07	7.77013e+07	1.36479e+08	9.33912e+07	8.08926e+07	7.3684e+07	1.48716e+08	7.5957e+07	6.30159e+07	8.50867e+07
Com_516_pos	9,10-Dihome	--	C18 H34 O4	314.245	8.553	--	--	HMDB0004704	LMFA02000229	Lipids and lipid-like molecules	Fatty Acyls	Fatty acids and conjugates	Fatty Acyls [FA]	Octadecanoids [FA02]	Other Octadecanoids [FA0200]	No results	No results	Full match	315.252	6.5748e+07	1.37263e+08	1.22082e+08	8.64393e+07	1.48696e+08	1.51484e+08	1.11725e+08	1.95328e+08	9.0231e+07	7.38487e+07	1.36976e+08	7.81698e+07	7.62571e+07	1.44464e+08	1.49128e+08	9.24125e+07	1.49237e+08	1.8033e+08	5.45773e+07	1.35337e+08	1.19147e+08	8.10254e+07	7.40492e+07	1.87402e+08	9.58046e+07	7.33543e+07	8.56747e+07	1.26231e+08	1.10452e+08	6.24196e+07
Com_521_pos	PC (18:4e/4:0)	--	C30 H54 N O7 P	571.364	9.485	--	--	--	--	--	--	--	--	--	--	No results	Full match	No results	572.371	7.7497e+07	8.98867e+07	1.24875e+08	1.50666e+08	1.41816e+08	1.14194e+08	1.14069e+08	1.16761e+08	1.34012e+08	1.13736e+08	1.62054e+08	1.10931e+08	1.2693e+08	1.70034e+08	1.33785e+08	6.98212e+07	9.18515e+07	1.54424e+08	1.34182e+08	1.20881e+08	1.10783e+08	1.02483e+08	1.33335e+08	1.18634e+08	1.32197e+08	9.63882e+07	1.11553e+08	1.75702e+08	1.12461e+08	9.51378e+07
Com_542_pos	11-Epiprostaglandin E1	--	C20 H34 O5	336.227	8.553	--	--	--	--	--	--	--	--	--	--	Invalid mass	No results	No results	337.235	5.933e+07	1.304e+08	1.15525e+08	8.14396e+07	1.41337e+08	1.44712e+08	1.06062e+08	1.85561e+08	8.54573e+07	6.96143e+07	1.30296e+08	7.38212e+07	7.22649e+07	1.38598e+08	1.42371e+08	8.72018e+07	1.42924e+08	1.72347e+08	5.09302e+07	1.29159e+08	1.1308e+08	7.62014e+07	6.9926e+07	1.78522e+08	9.03273e+07	6.88615e+07	8.08946e+07	1.19714e+08	1.05571e+08	5.84706e+07
Com_557_pos	Lysine Butyrate	--	C10 H22 N2 O4	234.158	1.328	--	--	--	--	--	--	--	--	--	--	No results	No results	Full match	235.165	1.14262e+08	8.51904e+07	1.21668e+08	1.80651e+08	1.03084e+08	1.34207e+08	1.839e+08	1.2898e+08	1.39416e+08	1.35407e+08	1.69741e+08	1.16867e+08	1.32724e+08	1.55141e+08	1.59866e+08	9.13576e+07	1.15245e+08	8.79278e+07	1.37392e+08	1.49005e+08	1.32389e+08	1.31319e+08	1.24972e+08	1.66783e+08	1.29797e+08	1.38371e+08	2.2924e+08	1.69842e+08	1.67061e+08	2.30495e+08
Com_561_pos	Quinoline	Quinoline; Benzo[b]pyridine	C9 H7 N	147.069	5.727	cpd:C06413	--	HMDB0033731	--	Organoheterocyclic compounds	Quinolines and derivatives		--	--	--	Invalid mass	No results	No results	148.076	2.50158e+08	6.82015e+07	1.86204e+08	2.23222e+08	5.19149e+07	6.67803e+07	1.67301e+08	9.85812e+07	1.5001e+08	9.76977e+07	9.87972e+07	1.62968e+08	9.9867e+07	1.23352e+08	8.98016e+07	1.52779e+08	5.91641e+07	1.48023e+08	8.27315e+07	1.1824e+08	5.17185e+07	4.01129e+07	1.1398e+08	4.48282e+07	5.76818e+07	3.84139e+07	9.88528e+07	7.30815e+07	5.59797e+07	3.03965e+07
Com_572_pos	9-Oxo-ODE	--	C18 H30 O3	294.217	8.179	--	--	HMDB0004669	--	Lipids and lipid-like molecules	Fatty Acyls	Lineolic acids and derivatives	--	--	--	Invalid mass	No results	No results	295.224	1.32745e+07	2.3271e+07	4.15668e+06	7.04976e+07	2.24091e+07	1.47607e+07	4.77763e+06	1.38929e+07	1.09386e+07	2.60692e+07	2.28459e+07	1.14851e+07	1.29718e+07	1.70919e+07	1.40459e+07	2.37342e+07	1.83658e+07	2.27976e+07	2.68534e+07	1.40627e+07	4.78753e+07	5.35211e+07	2.6296e+07	4.34954e+07	3.83385e+07	1.74201e+08	3.90167e+06	5.09028e+07	7.32477e+07	7.88202e+07
Com_624_pos	PC (3:0/13:1)	--	C24 H46 N O8 P	507.293	8.506	--	--	--	--	--	--	--	--	--	--	No results	Invalid mass	No results	508.302	1.34263e+08	1.30739e+08	1.20118e+08	1.32735e+08	1.41213e+08	1.23333e+08	1.11017e+08	1.29335e+08	1.34688e+08	1.66207e+08	1.23595e+08	1.69874e+08	1.26122e+08	9.84283e+07	1.3043e+08	1.44965e+08	1.10775e+08	1.09825e+08	1.47406e+08	1.18648e+08	1.10784e+08	1.1082e+08	1.1089e+08	1.00583e+08	1.17668e+08	1.09309e+08	9.7528e+07	1.29629e+08	1.33075e+08	9.07707e+07
Com_635_pos	PC (14:0e/3:0)	--	C25 H52 N O7 P	509.348	9.489	--	--	--	--	--	--	--	--	--	--	No results	Full match	Full match	510.356	1.26212e+08	1.047e+08	1.63442e+08	1.4786e+08	1.16851e+08	1.02124e+08	1.47265e+08	8.68022e+07	9.64164e+07	1.12563e+08	9.17295e+07	1.54639e+08	9.13166e+07	1.46075e+08	7.88871e+07	1.23161e+08	7.5034e+07	1.40021e+08	1.57125e+08	1.38319e+08	1.42259e+08	1.18775e+08	1.3753e+08	1.49546e+08	8.24043e+07	7.79455e+07	1.56197e+08	9.94693e+07	1.45283e+08	1.60826e+08
Com_688_pos	5-[(10Z)-14-(3,5-dihydroxyphenyl)tetradec-10-en-1-yl]benzene-1,3-diol	--	C26 H36 O4	412.259	7.747	--	--	--	--	--	--	--	--	--	--	Invalid mass	No results	No results	413.266	7.8683e+06	2.66117e+07	6.81519e+06	1.47918e+07	3.45025e+07	1.84217e+07	2.32826e+07	2.34633e+07	2.00228e+07	5.49354e+06	5.03848e+06	1.50198e+07	7.99079e+06	4.80911e+06	1.65479e+07	1.37582e+07	2.66227e+07	2.83807e+07	4.42028e+06	4.26803e+06	5.73997e+06	1.54682e+07	5.21815e+06	1.13956e+07	2.78892e+07	4.50224e+06	1.11824e+07	4.58933e+06	1.47841e+07	2.53548e+06
Com_718_pos	PC (18:1/20:5)	--	C46 H80 N O8 P	805.561	11.444	--	--	--	LMGP01010907	--	--	--	Glycerophospholipids [GP]	Glycerophosphocholines [GP01]	Diacylglycerophosphocholines [GP0101]	No results	Full match	No results	806.568	1.06517e+08	8.71225e+07	8.98583e+07	8.44425e+07	6.86283e+07	6.95105e+07	8.69035e+07	8.35982e+07	7.241e+07	9.70843e+07	1.04744e+08	8.89109e+07	5.70617e+07	9.68823e+07	7.2046e+07	1.00207e+08	6.71306e+07	6.6713e+07	1.73541e+08	1.62962e+08	1.07171e+08	7.49104e+07	1.49209e+08	1.43371e+08	7.81218e+07	9.71442e+07	8.93172e+07	6.21165e+07	7.77974e+07	8.96815e+07
Com_746_pos	Bitertanol	Bitertanol	C20 H23 N3 O2	337.186	5.493	cpd:C11258	--	--	--	--	--	--	--	--	--	Invalid mass	No results	No results	338.193	1.23386e+08	2.19713e+07	1.08792e+07	2.12238e+07	1.22665e+07	1.031e+07	1.56929e+07	1.69111e+07	5.33721e+06	1.20314e+08	1.00795e+07	1.15624e+08	9.38422e+06	2.15675e+07	1.54438e+07	1.72297e+08	1.71336e+07	9.95577e+06	1.56826e+07	2.25486e+07	1.3226e+08	1.15022e+07	6.78305e+06	2.14468e+07	8.91913e+06	1.51831e+07	1.90987e+07	1.72616e+07	4.24565e+07	1.35878e+08
Com_767_pos	N1-(1-benzyl-4-piperidyl)-4-chlorobenzene-1-sulfonamide	--	C18 H21 Cl N2 O2 S	342.115	1.324	--	--	--	--	--	--	--	--	--	--	Invalid mass	No results	No match	343.123	7.36982e+06	2.82545e+06	3.29946e+06	6.16987e+06	1.6493e+07	3.73372e+06	3.53224e+06	4.19583e+06	3.05817e+06	1.72781e+08	2.95994e+06	1.29416e+07	4.69449e+06	6.06276e+06	2.75087e+06	3.28563e+06	3.60989e+06	4.50568e+06	5.45555e+06	4.00675e+06	1.03957e+07	3.59257e+06	8.59748e+06	8.4507e+06	2.09847e+07	6.49336e+06	4.69089e+06	4.25032e+06	8.42596e+06	7.23701e+06
Com_774_pos	D-(+)-Maltose	--	C12 H22 O11	364.098	1.386	--	--	HMDB0000163	--	Organic oxygen compounds	Organooxygen compounds	Carbohydrates and carbohydrate conjugates	--	--	--	Invalid mass	No results	No results	365.105	4.20566e+06	388530	760902	3.3085e+06	1.34876e+07	1.18252e+06	383703	648479	515052	1.70288e+08	908768	1.02704e+07	746204	1.25472e+06	474237	585500	1.28821e+06	1.35685e+06	389901	710270	6.11069e+06	1.02886e+06	4.58314e+06	3.81644e+06	1.74536e+07	1.20447e+06	457354	390403	1.27879e+06	2.95688e+06
Com_797_pos	15(R)-Prostaglandin D2	--	C20 H32 O5	738.498	11.738	--	--	--	--	--	--	--	--	--	--	Invalid mass	No results	No results	370.256	1.10921e+08	5.37285e+07	7.99566e+07	9.6607e+07	6.27483e+07	7.46671e+07	9.55367e+07	8.2182e+07	1.22606e+08	1.10391e+08	9.8234e+07	9.36662e+07	1.06313e+08	9.27263e+07	1.11873e+08	1.3169e+08	7.35394e+07	1.07173e+08	1.09513e+08	1.32329e+08	9.25264e+07	6.20292e+07	9.85658e+07	9.318e+07	9.64605e+07	9.34477e+07	1.08072e+08	8.6877e+07	9.85688e+07	1.05819e+08
Com_815_pos	Taurodeoxycholic Acid	Taurodeoxycholate; Taurodeoxycholic acid	C26 H45 N O6 S	481.286	7.542	cpd:C05463	--	HMDB0000896	LMST05040013	Lipids and lipid-like molecules	Steroids and steroid derivatives	Bile acids, alcohols and derivatives	Sterols [ST]	Steroid conjugates [ST05]	Taurine conjugates [ST0504]	Invalid mass	No results	No results	482.293	2.71627e+07	9.91925e+07	9.57522e+07	1.90093e+07	1.7175e+07	1.36906e+08	5.25336e+07	2.72858e+07	1.43108e+07	6.18212e+07	3.23926e+07	9.35166e+07	9.20426e+06	5.21286e+07	3.18627e+07	2.57176e+07	1.67757e+07	1.26148e+07	4.37679e+07	2.61091e+07	3.31186e+07	7.62887e+07	4.22863e+07	6.42389e+06	1.03996e+08	5.30296e+07	9.04464e+06	5.26968e+07	6.18729e+06	3.84339e+07
Com_820_pos	3-(propan-2-yl)-octahydropyrrolo[1,2-a]pyrazine-1,4-dione	--	C10 H16 N2 O2	196.121	5.258	--	--	--	--	--	--	--	--	--	--	Full match	No results	No results	197.129	7.47277e+07	5.90967e+07	9.07568e+07	9.44081e+07	1.17887e+08	1.86106e+07	8.86855e+07	6.68939e+07	1.09825e+08	5.20587e+07	8.73766e+07	6.54973e+07	8.41132e+07	8.14448e+07	4.73855e+07	1.16255e+08	5.72286e+07	8.01853e+07	7.59263e+07	9.32917e+07	5.79138e+07	6.10308e+07	7.03672e+07	8.51336e+07	1.20221e+08	4.74506e+07	6.06486e+07	7.14495e+07	8.40394e+07	4.83381e+07
Com_823_pos	5-OxoETE	5-OxoETE; (6E,8Z,11Z,14Z)-5-Oxoicosa-6,8,11,14-tetraenoic acid; 5-Oxoeicosatetraenoic acid; 5-Oxoicosatetraenoic acid	C20 H30 O3	318.217	8.031	cpd:C14732	map00590 Arachidonic acid metabolism	HMDB0010217	--	Lipids and lipid-like molecules	Fatty Acyls	Fatty acids and conjugates	--	--	--	Invalid mass	No results	No results	319.224	7.29661e+06	9.13394e+06	6.10886e+06	2.98684e+07	2.10988e+07	8.77141e+06	1.02979e+07	9.25834e+06	8.19478e+06	3.5206e+07	1.13661e+07	1.13084e+07	9.17825e+06	1.32177e+07	8.3249e+06	3.50137e+07	1.03264e+07	1.10635e+07	2.871e+07	1.21178e+07	5.31067e+07	3.21802e+07	2.5783e+07	3.87223e+07	2.41459e+07	5.78564e+07	1.53767e+07	3.05105e+07	4.24142e+07	4.35874e+07
Com_854_pos	4-Phenyl-3-buten-2-one	--	C10 H10 O	146.073	6.037	--	--	HMDB0141081	--	Benzenoids	Benzene and substituted derivatives	Styrenes	--	--	--	Full match	No results	No results	147.08	1.4963e+07	953811	336074	1.96141e+07	412306	559274	492398	269059	1.52385e+07	8.07873e+07	290504	2.08372e+07	5.38459e+07	1.03458e+06	794253	1.4534e+08	420817	438118	9.23285e+07	348442	2.80064e+07	4.40532e+06	212319	1.70747e+07	1.06768e+06	684050	279409	198841	4.56753e+07	2.80743e+07
Com_867_pos	trans-3-Hexenoic acid	--	C6 H10 O2	114.068	5.259	--	--	--	--	--	--	--	--	--	--	Full match	No results	Full match	115.075	1.18453e+08	5.30695e+07	8.7103e+07	1.22826e+08	1.04635e+08	5.33311e+07	6.84462e+07	6.09397e+07	9.52884e+07	1.07062e+08	4.93093e+07	7.62898e+07	1.34227e+08	1.02647e+08	6.04695e+07	1.02868e+08	5.81562e+07	9.09141e+07	9.22255e+07	8.37165e+07	1.16697e+08	2.33562e+07	8.06471e+07	8.94826e+07	9.6378e+07	5.89067e+07	7.52366e+07	6.44641e+07	8.82169e+07	9.99803e+07
Com_892_pos	Sebacic acid	Sebacic acid; Decanedioic acid	C10 H18 O4	202.12	6.028	cpd:C08277	--	HMDB0000792	LMFA01170006	Lipids and lipid-like molecules	Fatty Acyls	Fatty acids and conjugates	Fatty Acyls [FA]	Fatty Acids and Conjugates [FA01]	Dicarboxylic acids [FA0117]	No results	No results	Full match	203.128	8.08215e+07	7.70041e+07	5.71437e+07	5.4241e+07	4.70853e+07	8.51197e+07	7.61495e+07	6.22011e+07	5.93409e+07	5.55279e+07	3.95458e+07	6.87914e+07	7.72135e+07	4.04764e+07	6.15527e+07	6.43628e+07	5.29196e+07	4.24978e+07	4.95297e+07	3.8116e+07	5.41529e+07	6.12758e+07	5.46989e+07	4.07712e+07	4.00261e+07	4.22125e+07	5.8271e+07	4.26605e+07	4.01253e+07	4.79214e+07
Com_899_pos	SKK	--	C15 H31 N5 O5	343.22	8.139	--	--	--	--	--	--	--	--	--	--	Invalid mass	No results	No results	344.227	2.47512e+06	129701	757759	5.58269e+07	217250	225948	195461	2.96948e+06	396310	4.86852e+06	1.22515e+06	1.23997e+06	1.12258e+06	209187	130188	3.0324e+06	82910.8	289343	365560	302269	2.78061e+07	6.54585e+06	2.43224e+07	3.93889e+07	1.96504e+07	9.8226e+07	2.24677e+07	1.70425e+07	9.31275e+07	1.95862e+07
Com_927_pos	Monoolein	--	C21 H40 O4	356.292	10.042	--	--	HMDB0011567	--	Lipids and lipid-like molecules	Glycerolipids	Monoradylglycerols	--	--	--	Full match	No results	Full match	357.299	2.81525e+07	2.17021e+07	2.50621e+07	2.25345e+07	3.40562e+07	2.54128e+07	4.11778e+07	4.94383e+07	6.98289e+07	4.91307e+07	5.64644e+07	3.40395e+07	3.04092e+07	3.63899e+07	2.92736e+07	2.42541e+07	4.21998e+07	4.5442e+07	5.07057e+07	3.91218e+07	3.13342e+07	3.33253e+07	1.59289e+07	3.00456e+07	2.32206e+07	3.12943e+07	2.97726e+07	3.55776e+07	7.19697e+07	3.84943e+07
Com_944_pos	PC (20:5e/2:0)	--	C30 H52 N O7 P	569.348	9.005	--	--	--	--	--	--	--	--	--	--	No results	Full match	No results	570.355	7.41932e+07	6.71257e+07	7.52671e+07	1.39907e+08	9.4482e+07	8.71696e+07	8.42417e+07	7.78725e+07	8.10984e+07	9.48913e+07	9.68044e+07	7.92744e+07	7.40708e+07	9.95339e+07	1.01099e+08	7.16931e+07	7.35536e+07	8.17169e+07	1.05998e+08	6.81603e+07	8.08119e+07	7.56893e+07	7.36705e+07	1.06674e+08	9.01468e+07	7.46194e+07	6.55105e+07	7.27041e+07	6.82423e+07	1.08636e+08
Com_987_pos	SM (d14:0/19:1)	--	C38 H77 N2 O6 P	688.552	9.666	--	--	--	--	--	--	--	--	--	--	No results	Full match	No results	689.559	5.31192e+07	4.87392e+07	5.44088e+07	2.73158e+07	2.45137e+07	3.31715e+07	4.56177e+07	4.76867e+07	4.08591e+07	4.61543e+07	8.79887e+07	6.49285e+07	5.69047e+07	3.80378e+07	5.19034e+07	8.55859e+07	5.53477e+07	6.15129e+07	8.98685e+07	9.56742e+07	6.02833e+07	5.27122e+07	7.55738e+07	7.31894e+07	5.34351e+07	5.98279e+07	4.80252e+07	6.13787e+07	6.28366e+07	7.87018e+07
Com_992_pos	PC (16:0/17:1)	--	C41 H80 N O8 P	745.561	10.336	--	--	--	LMGP01010571	--	--	--	Glycerophospholipids [GP]	Glycerophosphocholines [GP01]	Diacylglycerophosphocholines [GP0101]	No results	Full match	No results	746.569	2.17778e+06	1.66291e+06	2.55687e+06	3.03108e+06	2.13744e+06	4.46955e+07	2.28682e+06	2.78699e+06	1.82285e+06	2.18627e+06	1.1756e+08	2.14609e+06	3.13576e+06	2.21664e+06	2.02404e+06	3.49495e+06	2.88069e+06	3.77751e+06	3.3738e+06	4.06372e+06	3.7795e+06	1.81761e+06	4.70769e+06	3.56938e+06	4.1557e+06	3.29888e+06	3.39357e+06	3.79321e+06	2.11737e+06	3.31826e+06
Com_1015_pos	Cytidine	Cytidine	C9 H13 N3 O5	243.087	6.041	cpd:C00475	map00240 Pyrimidine metabolism;map01100 Metabolic pathways	HMDB0000089	--	Nucleosides, nucleotides, and analogues	Pyrimidine nucleosides		--	--	--	Full match	No results	Full match	244.094	8.80267e+06	676252	141973	1.21845e+07	356589	240632	275147	126543	1.09806e+07	6.3205e+07	132052	1.67208e+07	3.86725e+07	784885	414695	1.14439e+08	250954	273651	6.74884e+07	189518	2.10071e+07	3.15602e+06	100493	1.27916e+07	723128	338595	123828	70110.7	3.22114e+07	2.27762e+07
Com_1038_pos	ACar 18:0	--	C25 H50 N O4	427.366	8.608	--	--	--	--	--	--	--	--	--	--	No results	Invalid mass	No results	428.373	1.73711e+07	1.57292e+07	2.07519e+07	5.31186e+07	4.9079e+07	2.27327e+07	1.92733e+07	2.64598e+07	2.88139e+07	6.57818e+07	4.1032e+07	1.98998e+07	2.20563e+07	4.96833e+07	2.04601e+07	3.68006e+07	2.94691e+07	3.38874e+07	3.02666e+07	3.90755e+07	4.9776e+07	1.63379e+07	2.32795e+07	1.10214e+08	3.43453e+07	2.96463e+07	2.00838e+07	2.80388e+07	6.87692e+07	8.67822e+07
Com_1075_pos	N-Methyllysine	--	C7 H16 N2 O2	160.121	1.269	--	--	--	--	--	--	--	--	--	--	No results	Full match	No results	161.128	2.39463e+07	3.74966e+07	3.61759e+07	6.47884e+07	3.92953e+07	2.95875e+07	4.14376e+07	1.202e+07	5.52268e+07	1.67471e+07	2.55775e+07	4.96739e+07	5.53376e+07	2.11594e+07	6.22929e+07	5.78813e+07	1.74777e+07	3.10678e+07	3.21206e+07	3.02515e+07	2.47764e+07	3.73552e+07	4.14452e+07	6.49312e+07	4.45066e+07	3.2416e+07	3.83722e+07	2.54083e+07	5.24037e+07	1.70913e+07
Com_1088_pos	PC (14:1e/3:0)	--	C25 H50 N O7 P	507.332	8.959	--	--	--	--	--	--	--	--	--	--	No results	Full match	No results	508.34	8.98965e+07	6.70666e+07	7.61283e+07	7.36256e+07	7.13433e+07	7.82538e+07	9.64483e+07	6.93021e+07	9.59484e+07	7.08593e+07	4.54705e+07	7.54563e+07	7.20361e+07	6.18658e+07	7.90921e+07	5.26411e+07	6.57762e+07	7.70588e+07	7.02318e+07	6.50005e+07	6.90486e+07	6.2955e+07	6.73581e+07	5.83187e+07	7.39389e+07	6.78901e+07	9.54607e+07	7.98224e+07	6.9612e+07	5.50822e+07
Com_1209_pos	3-phenyl-5-(trifluoromethyl)-4,5-dihydro-1H-pyrazol-5-ol	--	C10 H9 F3 N2 O	230.069	5.816	--	--	--	--	--	--	--	--	--	--	Invalid mass	No results	No results	231.076	4.22536e+07	7.46105e+07	4.04209e+07	4.21529e+07	4.01477e+07	5.21218e+07	5.14712e+07	3.46029e+07	4.04651e+07	3.64265e+07	4.84422e+07	3.73331e+07	6.47994e+07	5.03153e+07	4.79299e+07	4.22186e+07	6.29713e+07	3.46533e+07	6.78132e+07	4.61607e+07	4.19676e+07	4.8519e+07	5.80225e+07	3.78559e+07	5.11593e+07	3.82769e+07	5.95839e+07	3.39403e+07	4.08415e+07	2.45038e+07
Com_1225_pos	PC (17:0/17:1)	--	C42 H82 N O8 P	759.575	11.756	--	--	--	--	--	--	--	--	--	--	No results	Full match	No results	760.582	1.27321e+07	1.07597e+07	1.12182e+07	1.65433e+07	8.22022e+06	7.78665e+06	6.73462e+06	2.46116e+06	9.58849e+06	9.89907e+06	1.26958e+07	9.26008e+06	9.95963e+06	8.67788e+07	8.17835e+06	1.51601e+07	9.70206e+06	7.7825e+06	6.41069e+06	1.67155e+07	1.20453e+07	1.09748e+07	9.96363e+06	1.17395e+07	1.22496e+07	1.5598e+07	1.11394e+07	3.1961e+07	1.10274e+07	9.99645e+06
Com_1231_pos	3-amino-4-(propylamino)cyclobut-3-ene-1,2-dione	--	C7 H10 N2 O2	154.071	1.268	--	--	--	--	--	--	--	--	--	--	Invalid mass	No results	No results	155.079	8.71534e+06	5.05968e+06	6.7246e+06	9.11508e+06	4.4836e+06	8.06499e+06	1.00242e+07	8.52954e+06	5.46351e+06	6.96154e+07	9.79538e+06	4.53576e+07	7.93298e+06	1.0365e+07	9.78298e+06	7.4712e+06	5.95235e+06	4.86862e+06	6.85972e+06	6.43598e+06	6.57081e+06	4.61283e+07	3.72361e+06	1.77676e+07	7.54984e+06	7.70225e+06	1.21622e+07	5.11468e+06	7.54112e+06	6.96599e+06
Com_1245_pos	Palmitoylcarnitine	--	C23 H45 N O4	417.345	7.976	--	--	HMDB0000222	LMFA07070004	Lipids and lipid-like molecules	Fatty Acyls	Fatty acid esters	Fatty Acyls [FA]	Fatty esters [FA07]	Fatty acyl carnitines [FA0707]	Invalid mass	Invalid mass	No results	418.353	1.97228e+07	1.45744e+07	1.5363e+07	3.70016e+07	4.84532e+07	2.15373e+07	1.74317e+07	2.10331e+07	2.67237e+07	3.45627e+07	2.39094e+07	1.95714e+07	1.57904e+07	2.82559e+07	1.90789e+07	2.36777e+07	2.43589e+07	2.38956e+07	2.01342e+07	3.38513e+07	3.64315e+07	1.70247e+07	1.5675e+07	6.78421e+07	3.39713e+07	2.06563e+07	1.54681e+07	2.03039e+07	3.58775e+07	3.64818e+07
Com_1250_pos	Ethyl chrysanthemumate	--	C12 H20 O2	196.146	7.062	--	--	--	--	--	--	--	--	--	--	No results	No results	Full match	197.153	823235	1.30271e+06	2.6795e+06	1.66947e+06	1.41681e+06	3.60575e+06	3.98724e+06	2.99614e+06	7.48644e+06	2.26147e+06	1.34064e+06	2.51743e+06	2.1117e+06	976438	2.62435e+06	2.50841e+06	1.07799e+06	6.41107e+06	1.48892e+06	9.88805e+06	703406	2.96395e+06	747059	1.54195e+06	5.73938e+06	2.0353e+06	2.56885e+06	2.02656e+06	3.07088e+06	6.67479e+06
Com_1338_pos	ethyl 3-oxo-3-(1H-pyrazol-5-ylamino)propanoate	--	C8 H11 N3 O3	219.059	1.33	--	--	--	--	--	--	--	--	--	--	Invalid mass	No results	No results	220.066	5.23297e+07	5.56576e+07	5.39589e+07	4.55501e+07	4.33442e+07	5.78117e+07	7.45361e+07	2.9381e+07	4.55005e+07	5.76301e+07	4.86399e+07	5.30611e+07	3.09598e+07	3.88658e+07	4.06553e+07	4.69375e+07	4.78547e+07	3.64232e+07	4.29806e+07	6.67015e+07	3.77177e+07	5.59514e+07	5.02749e+07	2.79481e+07	4.70414e+07	6.07705e+07	6.53358e+07	2.93808e+07	3.04628e+07	3.87126e+07
Com_1358_pos	Guanine	Guanine; 2-Amino-6-hydroxypurine	C5 H5 N5 O	134.023	1.683	cpd:C00242	map00230 Purine metabolism;map01100 Metabolic pathways	HMDB0000132	--	Organoheterocyclic compounds	Imidazopyrimidines	Purines and purine derivatives	--	--	--	Invalid mass	Invalid mass	No results	135.03	1.40384e+07	3.46005e+06	2.54726e+07	4.83828e+07	5.25894e+06	1.44488e+07	9.45455e+06	4.60434e+07	2.32338e+07	4.53945e+07	1.65331e+07	1.6194e+07	1.4282e+07	6.25008e+06	4.95356e+06	7.41419e+07	4.39476e+06	6.33128e+06	4.03594e+07	3.87764e+07	3.49858e+07	1.95456e+07	5.76703e+07	4.34974e+07	3.29768e+07	4.6707e+07	4.06051e+07	5.0401e+07	5.78928e+07	5.31141e+07
Com_1375_pos	LSD-d3	--	C20 H22 [2]H3 N3 O	326.22	10.567	--	--	--	--	--	--	--	--	--	--	Full match	No results	No results	327.227	1.04383e+07	1.41828e+07	1.64246e+07	5.17709e+07	3.24322e+07	1.29502e+07	2.31773e+07	1.99524e+07	1.49997e+07	3.35994e+07	1.17696e+07	1.22421e+07	1.44819e+07	2.84514e+07	1.28051e+07	3.03899e+07	1.41732e+07	1.92185e+07	7.93079e+06	2.38976e+07	4.44299e+07	4.01871e+07	2.80586e+07	6.04488e+07	3.98224e+07	3.90613e+07	2.90814e+07	4.09362e+07	4.16379e+07	5.57847e+07
Com_1405_pos	PC (16:2e/4:0)	--	C28 H54 N O7 P	547.364	9.669	--	--	--	--	--	--	--	--	--	--	No results	Full match	Full match	548.371	1.20415e+07	1.64049e+07	1.77688e+07	2.07042e+07	1.61905e+07	1.67249e+07	1.56283e+07	1.87743e+07	1.82656e+07	1.96008e+07	2.04328e+07	1.69038e+07	1.71974e+07	1.89723e+07	1.72042e+07	1.14554e+07	1.51157e+07	1.65066e+07	1.9676e+07	1.76278e+07	1.62718e+07	1.52306e+07	1.87563e+07	1.75421e+07	1.89143e+07	1.7581e+07	1.82047e+07	2.31198e+07	1.79202e+07	1.68556e+07
Com_1430_pos	ACar 18:1	--	C25 H48 N O4	425.35	8.139	--	--	--	--	--	--	--	--	--	--	No results	Invalid mass	No results	426.357	8.1313e+06	7.94804e+06	1.18782e+07	2.41061e+07	2.02856e+07	1.14479e+07	1.04e+07	1.18903e+07	1.2208e+07	2.01354e+07	1.89119e+07	8.73042e+06	1.12679e+07	2.06506e+07	8.30702e+06	1.48344e+07	1.53821e+07	1.50967e+07	1.38022e+07	2.62839e+07	2.38732e+07	1.19576e+07	1.40098e+07	6.94843e+07	2.70834e+07	2.10258e+07	1.16514e+07	1.77182e+07	2.92705e+07	4.72783e+07
Com_1486_pos	PC (20:3/20:3)	--	C48 H84 N O8 P	833.593	9.184	--	--	--	LMGP01011888	--	--	--	Glycerophospholipids [GP]	Glycerophosphocholines [GP01]	Diacylglycerophosphocholines [GP0101]	No results	Full match	No results	834.601	2.47054e+07	2.05389e+07	2.51495e+07	6.75694e+06	1.76959e+07	1.56998e+07	1.43676e+07	1.60184e+07	1.6329e+07	1.64271e+07	1.75869e+07	1.78824e+07	2.29544e+07	2.43193e+07	1.98084e+07	1.48057e+07	1.77698e+07	2.60609e+07	1.98459e+07	2.44845e+07	2.33459e+07	3.01248e+07	3.81544e+07	2.65292e+07	2.87839e+07	2.3819e+07	1.97475e+07	2.04447e+07	2.73093e+07	2.19535e+07
Com_1495_pos	16,16-Dimethyl prostaglandin A1	--	C22 H36 O4	346.25	7.432	--	--	--	--	--	--	--	--	--	--	Invalid mass	No results	No results	347.258	1.47585e+06	2.70982e+07	4.21498e+06	1.98897e+06	2.3424e+07	5.2408e+06	1.14432e+07	1.33424e+07	3.69936e+06	2.69546e+06	2.63192e+06	6.69624e+06	2.84949e+06	3.65665e+06	9.09541e+06	4.07665e+06	5.05042e+07	2.51091e+07	813232	2.3691e+06	1.47797e+06	1.81962e+07	5.17304e+06	2.66193e+06	3.44911e+07	2.18816e+06	8.35674e+06	6.15307e+06	4.21202e+06	1.6219e+06
Com_1545_pos	PC (20:2/20:2)	--	C48 H88 N O8 P	837.623	11.206	--	--	--	LMGP01011856	--	--	--	Glycerophospholipids [GP]	Glycerophosphocholines [GP01]	Diacylglycerophosphocholines [GP0101]	No results	Full match	No results	838.631	1.15418e+07	1.07889e+07	1.34921e+07	2.0414e+07	2.79033e+07	4.71778e+07	7.78046e+06	1.14998e+07	1.3306e+07	1.15557e+07	1.24512e+07	1.30726e+07	1.61793e+07	1.92902e+07	6.80494e+06	2.13566e+07	1.69255e+07	5.27631e+07	2.43074e+07	4.89593e+07	2.58187e+07	2.03211e+07	3.56999e+07	2.44137e+07	2.59472e+07	3.55808e+07	1.46315e+07	2.91831e+07	2.68033e+07	1.94863e+07
Com_1625_pos	Lysopc 16:2 (2N Isomer)	--	C24 H46 N O7 P	491.302	6.784	--	--	--	--	--	--	--	--	--	--	No results	No results	Full match	492.309	3.09029e+06	6.05098e+06	295488	706699	8.20821e+06	7.78369e+06	905512	341215	1.29394e+06	187504	455786	1.46133e+06	1.77739e+06	718123	1.59378e+06	1.57354e+06	1.80054e+06	1.62e+06	1.68184e+06	210558	3.48298e+06	7.393e+06	334602	597450	1.93839e+06	5.75326e+06	357714	902630	369234	173874
Com_1627_pos	Methyl palmitate	Methyl palmitate	C17 H34 O2	287.282	6.679	cpd:C16995	--	HMDB0061859	--	Lipids and lipid-like molecules	Fatty Acyls	Fatty acid esters	--	--	--	Invalid mass	No results	No results	288.29	2.21795e+07	2.8837e+07	2.64462e+07	3.05375e+07	3.76094e+07	2.28188e+07	2.5522e+07	2.28699e+07	2.62518e+07	3.29294e+07	4.07592e+07	1.87356e+07	3.17342e+07	3.55264e+07	2.50285e+07	2.18113e+07	2.44436e+07	2.67197e+07	2.35936e+07	6.36801e+07	5.20682e+07	2.55676e+07	2.68348e+07	2.11545e+07	1.78454e+07	2.8516e+07	2.95919e+07	2.73651e+07	2.85238e+07	1.98464e+07
Com_1639_pos	PC (17:0/18:3)	--	C43 H80 N O8 P	769.562	11.722	--	--	--	--	--	--	--	--	--	--	No results	Full match	No results	770.57	1.59423e+06	1.14563e+06	1.39275e+06	746337	676083	849081	1.21643e+06	1.23837e+06	1.32334e+06	1.71075e+06	1.11616e+06	1.53312e+07	1.36107e+06	1.35026e+06	1.32511e+06	1.17089e+06	1.06316e+06	1.38803e+06	2.15106e+06	2.09791e+06	1.02182e+06	924906	1.86673e+06	1.27784e+06	1.03833e+06	1.02685e+06	1.4103e+06	1.06177e+06	1.33027e+06	1.37099e+06
Com_1653_pos	2-Mercaptobenzothiazole	2-Mercaptobenzothiazole; Captax	C7 H5 N S2	166.986	6.226	cpd:C14437	--	HMDB0030524	--	Organoheterocyclic compounds	Benzothiazoles		--	--	--	Full match	No results	No results	167.994	1.69443e+07	1.19446e+07	8.35843e+06	8.07538e+06	8.43207e+06	1.14399e+07	2.987e+06	1.43461e+07	8.80632e+06	1.53063e+07	1.27508e+07	7.38024e+06	8.36883e+06	1.1896e+07	1.05365e+07	4.25212e+07	8.31251e+06	8.60174e+06	5.41758e+06	1.93474e+07	8.41201e+06	6.7219e+06	8.99988e+06	9.91795e+06	1.3148e+07	4.00046e+06	1.45358e+07	8.53375e+06	1.54772e+07	9.82527e+06
Com_1676_pos	PC (18:3/20:5)	--	C46 H76 N O8 P	801.53	10.744	--	--	--	--	--	--	--	--	--	--	No results	Full match	No results	802.537	791072	724659	898698	667131	422179	341420	879135	582090	590032	287094	550932	685511	920736	1.05121e+06	602235	638650	743308	691910	1.38017e+06	1.19436e+06	605287	732780	1.26405e+06	1.99934e+07	391360	571971	658576	711574	921398	2.77436e+07
Com_1681_pos	D-α-Tocopherol	--	C29 H50 O2	430.377	10.117	--	--	--	--	--	--	--	--	--	--	Invalid mass	No results	No results	431.385	1.94731e+07	2.57572e+07	1.31027e+07	3.46556e+07	2.23516e+07	1.50501e+07	1.35133e+07	1.22312e+07	1.4691e+07	1.20649e+07	1.5412e+07	1.96944e+07	4.47366e+07	5.91607e+07	1.3159e+07	3.98665e+07	3.38553e+07	1.14696e+07	1.93853e+07	6.12031e+07	1.67469e+07	2.3835e+07	4.36032e+07	2.91934e+07	2.63745e+07	2.49066e+07	1.66257e+07	1.48317e+07	1.95252e+07	1.60971e+07
Com_1752_pos	PC (16:0/20:3)	--	C44 H82 N O8 P	761.583	9.491	--	--	--	LMGP01010627	--	--	--	Glycerophospholipids [GP]	Glycerophosphocholines [GP01]	Diacylglycerophosphocholines [GP0101]	No results	Invalid mass	No results	762.591	2.77801e+07	2.48826e+07	3.01493e+07	3.43283e+07	3.56361e+07	1.57125e+07	2.22505e+07	1.34425e+07	1.84733e+07	2.50434e+07	3.37358e+07	2.85469e+07	1.82802e+07	3.18969e+07	2.24628e+07	1.86574e+07	2.92958e+07	2.10214e+07	2.68653e+07	2.72929e+07	2.69971e+07	3.74231e+07	2.66463e+07	3.06896e+07	3.71631e+07	2.5596e+07	2.85002e+07	2.15155e+07	2.20415e+07	2.86707e+07
Com_1778_pos	PC (14:1e/22:4)	--	C44 H80 N O7 P	765.566	11.497	--	--	--	--	--	--	--	--	--	--	No results	Full match	No results	766.573	3.27665e+07	3.59621e+07	2.8797e+07	1.99492e+07	2.11555e+07	1.69868e+07	2.56155e+07	3.6913e+06	3.10048e+07	5.51076e+07	2.83195e+07	2.38843e+07	2.41042e+07	4.07378e+07	2.96916e+07	1.778e+06	2.72253e+07	2.7998e+07	1.91216e+06	4.55893e+07	1.79841e+07	2.28287e+07	2.54117e+07	2.38168e+07	1.06281e+06	1.5022e+07	2.54723e+07	2.46226e+07	2.89891e+07	2.58358e+07
Com_1789_pos	PC (17:2/17:2)	--	C42 H76 N O8 P	753.529	11.537	--	--	--	LMGP01010731	--	--	--	Glycerophospholipids [GP]	Glycerophosphocholines [GP01]	Diacylglycerophosphocholines [GP0101]	No results	Full match	No results	754.537	3.55636e+07	2.51911e+07	3.12717e+07	1.51211e+07	1.52014e+07	1.47019e+07	2.65418e+07	1.14079e+07	3.43308e+07	3.00947e+07	2.23239e+07	2.95117e+07	2.47873e+07	2.28897e+07	3.30303e+07	2.32115e+07	2.86901e+07	3.26236e+07	2.96823e+07	6.18737e+07	2.59259e+07	2.6429e+07	3.06686e+07	3.08001e+07	2.05609e+07	2.22213e+07	2.95002e+07	2.73277e+07	3.52929e+07	3.09913e+06
Com_1846_pos	Isovalerylglycine	--	C7 H13 N O3	159.09	5.324	--	--	HMDB0000678	--	Organic acids and derivatives	Carboxylic acids and derivatives	Amino acids, peptides, and analogues	--	--	--	No results	Full match	Full match	160.097	5.20851e+07	1.20653e+07	2.63476e+07	3.53912e+07	1.71782e+07	2.96378e+07	4.02468e+07	1.48176e+07	5.36671e+07	2.87469e+07	1.40143e+07	2.43715e+07	3.55301e+07	2.3417e+07	2.48541e+07	2.49832e+07	1.45408e+07	2.02344e+07	3.01821e+07	2.55448e+07	2.5372e+07	1.10163e+07	1.75102e+07	1.55861e+07	2.10293e+07	1.88995e+07	2.78877e+07	1.39444e+07	2.55166e+07	1.61728e+07
Com_1849_pos	octadec-9-ynoic acid	--	C18 H32 O2	262.229	8.349	--	--	--	--	--	--	--	--	--	--	Invalid mass	No results	No results	263.237	8.45153e+06	1.59436e+07	2.61683e+07	1.70926e+07	1.72002e+07	1.94592e+07	1.52067e+07	2.61072e+07	1.10514e+07	1.49051e+07	2.19841e+07	1.04906e+07	8.86746e+06	1.85473e+07	1.78456e+07	1.46323e+07	9.11058e+06	1.74715e+07	1.19034e+07	1.38442e+07	3.19109e+07	2.64372e+07	3.1539e+07	2.93393e+07	1.7719e+07	3.50802e+07	1.39496e+07	3.18867e+07	2.26347e+07	2.11461e+07
Com_1877_pos	PC (18:3e/4:0)	--	C30 H56 N O7 P	573.379	10.015	--	--	--	--	--	--	--	--	--	--	No results	Full match	No results	574.387	2.48736e+07	1.38361e+07	1.36129e+07	3.43787e+07	2.5439e+07	1.99191e+07	2.56747e+07	3.1356e+07	2.78543e+07	1.74526e+07	2.45855e+07	2.45826e+07	3.0656e+07	2.03954e+07	2.79538e+07	1.17628e+07	2.57056e+07	2.78014e+07	3.89829e+07	2.21405e+07	3.3901e+07	2.01432e+07	1.68216e+07	3.1416e+07	2.44393e+07	2.17135e+07	2.85906e+07	4.07046e+07	2.77786e+07	1.99389e+07
Com_1903_pos	D-Erythro-sphingosine 1-phosphate	--	C18 H38 N O5 P	379.248	8.61	--	--	HMDB0000277	--	Lipids and lipid-like molecules	Sphingolipids	Phosphosphingolipids	--	--	--	Full match	No results	No results	380.256	2.79083e+07	1.59097e+07	2.41945e+07	3.41478e+07	1.98874e+07	1.97934e+07	1.82634e+07	2.4117e+07	2.94261e+07	3.36442e+07	2.50542e+07	2.65282e+07	2.41328e+07	2.01805e+07	1.59471e+07	3.8749e+07	2.00732e+07	2.71564e+07	2.98343e+07	3.36064e+07	2.92349e+07	1.25472e+07	3.89181e+07	4.57156e+07	3.60119e+07	3.61117e+07	3.33374e+07	2.85841e+07	4.58966e+07	3.8843e+07
Com_1927_pos	Palmitoleic acid	(9Z)-Hexadecenoic acid; Palmitoleic acid; cis-9-Hexadecenoic acid; (9Z)-Hexadec-9-enoate	C16 H30 O2	254.224	7.806	cpd:C08362	map00061 Fatty acid biosynthesis	HMDB0012328	LMFA01030056	Lipids and lipid-like molecules	Fatty Acyls	Fatty acids and conjugates	Fatty Acyls [FA]	Fatty Acids and Conjugates [FA01]	Unsaturated fatty acids [FA0103]	Full match	No results	Full match	255.232	4.80157e+06	4.52338e+06	4.73843e+06	7.86575e+06	6.42424e+06	4.47407e+06	4.82747e+06	4.06671e+06	4.02511e+06	7.99134e+06	4.07459e+06	4.88969e+06	4.7152e+06	4.83299e+06	4.06926e+06	6.68861e+06	4.01798e+06	3.84741e+06	7.79623e+06	4.685e+06	1.05039e+07	1.18546e+07	7.94458e+06	1.14872e+07	7.8384e+06	2.55193e+07	5.48092e+06	9.52394e+06	1.89396e+07	6.9859e+06
Com_1949_pos	Choline Glycerophosphate	--	C8 H20 N O6 P	257.102	1.285	--	--	HMDB0000086	--	Lipids and lipid-like molecules	Glycerophospholipids	Glycerophosphocholines	--	--	--	No results	No results	Full match	258.109	2.17094e+07	1.81949e+07	3.4691e+07	2.55258e+07	2.93754e+07	2.75884e+07	3.03153e+07	3.31969e+07	3.64329e+07	2.92718e+07	3.49333e+07	2.98637e+07	2.5611e+07	3.76795e+07	2.75405e+07	3.41869e+07	2.5151e+07	3.12277e+07	2.57251e+07	3.69556e+07	2.90432e+07	1.82227e+07	2.9923e+07	3.75848e+07	3.57056e+07	2.95702e+07	4.4322e+07	3.96934e+07	4.93197e+07	3.73716e+07
Com_1952_pos	Pyridoxamine	Pyridoxamine; PM	C8 H12 N2 O2	168.087	1.203	cpd:C00534	map00750 Vitamin B6 metabolism;map01100 Metabolic pathways;map04977 Vitamin digestion and absorption	HMDB0062696	--	Organoheterocyclic compounds	Pyridines and derivatives	Pyridoxamines	--	--	--	Invalid mass	No results	No results	169.095	2.89888e+07	2.4326e+07	4.47573e+07	3.24957e+07	1.92376e+07	2.13938e+07	4.22505e+07	2.82431e+07	2.56062e+07	2.85983e+07	3.90509e+07	2.56682e+07	2.13559e+07	4.38739e+07	3.96749e+07	2.46588e+07	2.15169e+07	7.76249e+06	2.36541e+07	3.09036e+07	2.78897e+07	2.61446e+07	2.77104e+07	2.47259e+07	2.27091e+07	2.91376e+07	2.87467e+07	1.7528e+07	1.91417e+07	2.82049e+07
Com_1958_pos	(11E,15Z)-9,10,13-trihydroxyoctadeca-11,15-dienoic acid	--	C18 H32 O5	350.212	6.698	--	--	--	--	--	--	--	--	--	--	Invalid mass	No results	No results	351.219	1.22476e+07	3.55772e+07	1.2018e+07	8.06841e+06	1.22483e+07	6.76684e+06	7.29393e+06	7.64294e+06	7.52037e+06	6.27536e+06	1.09228e+07	5.0642e+06	2.17696e+07	1.23261e+07	1.05043e+07	5.96751e+06	2.88085e+07	6.65856e+06	6.2646e+06	8.21517e+06	9.66971e+06	4.07965e+07	1.2621e+07	5.31456e+06	1.51678e+07	4.88296e+06	8.43134e+06	1.60541e+07	6.6551e+06	6.37583e+06
Com_1986_pos	8-Aminooctanoic acid	--	C8 H17 N O2	159.126	1.627	--	--	--	--	--	--	--	--	--	--	No results	No results	Full match	160.133	9.75994e+06	3.66452e+07	9.01278e+06	1.48357e+07	2.90665e+07	3.76789e+07	1.64609e+07	2.80125e+07	2.88209e+07	1.60414e+07	2.70256e+07	1.65316e+07	8.86102e+06	7.49151e+06	2.34765e+07	1.7066e+07	1.25629e+07	1.45472e+07	1.01937e+07	3.55667e+07	9.83336e+06	4.01316e+07	1.24801e+07	1.1349e+07	2.83879e+07	2.94681e+07	1.5439e+07	2.21224e+07	3.68312e+07	1.49055e+07
Com_1997_pos	PC (18:5e/2:0)	--	C28 H48 N O7 P	541.316	8.293	--	--	--	--	--	--	--	--	--	--	No results	Full match	No results	542.323	3.76569e+07	2.68318e+07	1.20366e+07	4.71862e+07	3.4116e+07	3.04504e+07	3.06283e+07	1.73546e+07	3.20441e+07	2.98957e+07	3.47461e+07	3.48891e+07	3.01489e+07	2.23604e+07	4.09073e+07	2.35409e+07	3.56787e+07	2.94615e+07	3.78721e+07	1.34099e+07	2.67354e+07	2.16306e+07	2.63301e+07	3.97866e+07	2.63401e+07	2.51981e+07	2.99215e+07	2.24369e+07	2.06026e+07	2.60449e+07
Com_2006_pos	(2R)-2-[(2R,5S)-5-[(2S)-2-hydroxybutyl]oxolan-2-yl]propanoic acid	--	C11 H20 O4	216.136	5.838	--	--	--	--	--	--	--	--	--	--	Full match	No results	Full match	217.143	4.21948e+07	2.8978e+07	2.08565e+07	2.9113e+07	2.43115e+07	3.0427e+07	2.78061e+07	2.45701e+07	3.52457e+07	2.98216e+07	2.00723e+07	2.52832e+07	4.43094e+07	2.43798e+07	2.3609e+07	3.25185e+07	2.8308e+07	2.38666e+07	2.24393e+07	2.17849e+07	3.1088e+07	1.80175e+07	2.08124e+07	2.37496e+07	1.88306e+07	1.03475e+07	1.71064e+07	1.78282e+07	2.58009e+07	2.34258e+07
Com_2012_pos	1-(2-furyl)pentane-1,4-dione	--	C9 H10 O3	188.045	5.605	--	--	--	--	--	--	--	--	--	--	Invalid mass	No results	No results	189.052	4.29742e+07	4.94755e+06	1.57996e+07	3.3301e+07	7.6333e+06	5.0884e+06	1.6241e+07	1.0357e+07	8.29476e+06	8.48009e+06	1.0437e+07	4.56688e+07	1.24839e+07	1.32273e+07	1.81732e+07	1.59722e+07	6.74431e+06	1.31295e+07	5.4851e+06	1.49748e+07	6.78595e+06	3.63501e+06	8.52478e+06	4.72553e+06	9.79409e+06	3.21272e+06	4.25335e+06	8.80228e+06	2.34838e+06	1.51415e+06
Com_2122_pos	PC (16:1/16:1)	--	C40 H76 N O8 P	729.531	10.036	--	--	--	LMGP01010684	--	--	--	Glycerophospholipids [GP]	Glycerophosphocholines [GP01]	Diacylglycerophosphocholines [GP0101]	No results	Full match	No results	730.539	1.55251e+07	1.32861e+07	1.55206e+07	1.43549e+07	7.58116e+06	7.8383e+06	1.05447e+07	1.10136e+07	1.00869e+07	1.47053e+07	1.31955e+07	1.50136e+07	1.33309e+07	1.92446e+07	9.92409e+06	1.15252e+07	9.7904e+06	2.0627e+07	1.27474e+07	2.07398e+07	1.31469e+07	1.80104e+07	2.19445e+07	1.67307e+07	8.66913e+06	8.77612e+06	1.29125e+07	1.36948e+07	1.4369e+07	2.42824e+07
Com_2150_pos	PC (19:1/19:2)	--	C46 H86 N O8 P	811.609	11.198	--	--	--	--	--	--	--	--	--	--	No results	Full match	No results	812.615	5.80234e+06	6.16364e+06	8.47563e+06	2.3744e+07	1.52403e+07	8.33819e+06	8.7684e+06	6.78623e+06	8.04731e+06	5.4893e+06	9.28395e+06	5.90421e+06	5.92119e+06	1.0751e+07	8.84138e+06	1.3118e+07	7.32443e+06	1.87381e+07	8.56021e+06	1.27288e+07	1.51773e+07	1.37723e+07	1.5331e+07	2.38254e+07	1.60538e+07	2.27065e+07	7.55253e+06	9.85428e+06	1.58807e+07	1.34139e+07
Com_2152_pos	Biliverdin	Biliverdin; Biliverdin IX alpha	C33 H34 N4 O6	582.248	6.286	cpd:C00500	map00860 Porphyrin and chlorophyll metabolism;map01100 Metabolic pathways	HMDB0001008	--	Organoheterocyclic compounds	Tetrapyrroles and derivatives	Bilirubins	--	--	--	No results	Full match	No results	583.256	5.18396e+06	3.30366e+06	1.08651e+07	6.06395e+06	6.18367e+06	1.43168e+06	3.62705e+06	2.82328e+06	4.4129e+06	1.88694e+07	3.47414e+06	8.89331e+06	3.20975e+06	4.3651e+06	3.2662e+06	5.25677e+06	3.56245e+06	3.66521e+06	2.35746e+06	7.09161e+06	7.6759e+06	5.95227e+06	1.39549e+07	1.15179e+07	4.98238e+06	2.94238e+06	3.3519e+06	2.72641e+06	1.37054e+07	2.61501e+07
Com_2231_pos	Decanoylcarnitine	--	C17 H33 N O4	315.241	6.293	--	--	HMDB0000651	LMFA07070059	Lipids and lipid-like molecules	Fatty Acyls	Fatty acid esters	Fatty Acyls [FA]	Fatty esters [FA07]	Fatty acyl carnitines [FA0707]	Full match	No results	No results	316.248	2.44513e+06	2.11813e+06	1.67809e+06	8.56178e+06	7.69008e+06	2.40929e+06	651498	1.94207e+06	4.70339e+06	5.06577e+06	3.2194e+06	1.82274e+06	4.13002e+06	2.71297e+06	1.58437e+06	5.18005e+06	5.66713e+06	3.64155e+06	3.24132e+06	8.77973e+06	8.47317e+06	3.92511e+06	3.23248e+06	1.22704e+07	6.54496e+06	3.38934e+06	277868	2.87733e+06	3.73338e+06	2.66249e+07
Com_2239_pos	C-8 Ceramide-1-phosphate	--	C26 H52 N O6 P	505.354	9.999	--	--	--	--	--	--	--	--	--	--	Full match	No results	No results	506.362	1.823e+07	1.97014e+07	2.40508e+07	2.48805e+07	2.4912e+07	2.06138e+07	2.08924e+07	2.30583e+07	1.90394e+07	2.30947e+07	2.93993e+07	2.00778e+07	2.22312e+07	3.28754e+07	2.09046e+07	1.90495e+07	2.59962e+07	2.38995e+07	2.31293e+07	3.39589e+07	2.14665e+07	1.75257e+07	2.77573e+07	2.61936e+07	2.44537e+07	2.29768e+07	2.41615e+07	1.88523e+07	3.00725e+07	3.1523e+07
Com_2261_pos	1,2-Dipalmitoylphosphatidylglycerol	--	C38 H75 O10 P	744.502	10.307	--	--	HMDB0010570	--	Lipids and lipid-like molecules	Glycerophospholipids	Glycerophosphoglycerols	--	--	--	Invalid mass	No results	No results	745.51	2.9159e+07	8.62671e+06	3.89095e+06	5.36805e+06	4.95699e+06	5.52434e+06	3.24542e+06	5.55835e+06	1.19745e+06	1.80694e+07	4.32488e+06	2.6045e+07	3.62463e+06	5.7959e+06	6.07129e+06	4.01183e+07	6.58204e+06	3.25141e+06	3.37561e+06	7.63176e+06	1.0932e+07	2.46245e+06	2.3832e+06	1.26578e+06	3.40933e+06	2.89596e+06	769991	5.53561e+06	5.5849e+06	1.72124e+07
Com_2300_pos	7-Ketocholesterol	--	C27 H44 O2	400.333	9.293	--	--	HMDB0000501	--	Lipids and lipid-like molecules	Steroids and steroid derivatives	Cholestane steroids	--	--	--	No results	No results	Full match	401.341	2.00079e+07	2.21783e+07	2.74779e+07	2.52986e+07	1.48567e+07	2.1037e+07	1.89754e+07	2.12736e+07	2.37814e+07	2.49322e+07	1.97791e+07	1.75909e+07	2.02312e+07	2.30791e+07	1.17914e+07	1.80002e+07	1.66869e+07	1.20968e+07	2.10319e+07	3.12e+07	2.26349e+07	2.82873e+07	3.604e+07	2.83592e+07	1.84756e+07	2.71063e+07	2.38952e+07	2.25796e+07	3.18498e+07	2.9848e+07
Com_2317_pos	Octadeca-11E,13E,15Z-trienoic acid	--	C18 H30 O2	278.224	9.495	--	--	--	LMFA01030777	--	--	--	Fatty Acyls [FA]	Fatty Acids and Conjugates [FA01]	Unsaturated fatty acids [FA0103]	No results	No results	Full match	279.231	6.0177e+06	4.27004e+06	6.92135e+06	1.50864e+07	1.15879e+07	5.85464e+06	7.29695e+06	4.53212e+06	6.2745e+06	1.30066e+07	6.02832e+06	5.74886e+06	6.19562e+06	7.45641e+06	4.32337e+06	1.44218e+07	4.63122e+06	8.32778e+06	1.02997e+07	8.94077e+06	1.51966e+07	1.37456e+07	9.26357e+06	2.16652e+07	1.17864e+07	1.32677e+07	6.89334e+06	1.01116e+07	1.51358e+07	2.08163e+07
Com_2327_pos	Valeryl fentanyl-d5	--	C24 H27 [2]H5 N2 O	369.287	7.016	--	--	--	--	--	--	--	--	--	--	Invalid mass	Invalid mass	No results	370.295	1.6996e+06	1.88019e+06	1.7262e+06	6.32537e+06	8.21861e+06	2.84174e+06	1.76875e+06	2.75696e+06	2.64324e+06	4.5096e+06	4.77586e+06	1.6862e+06	3.13085e+06	4.20487e+06	1.66971e+06	2.98645e+06	5.46502e+06	4.35976e+06	2.90642e+06	7.55668e+06	8.47526e+06	3.78368e+06	4.28905e+06	2.33832e+07	9.08127e+06	5.80304e+06	1.77171e+06	4.31101e+06	4.77477e+06	2.69596e+07
Com_2332_pos	PC (8:0/8:0)	--	C24 H48 N O8 P	509.312	9.143	--	--	--	LMGP01011251	--	--	--	Glycerophospholipids [GP]	Glycerophosphocholines [GP01]	Diacylglycerophosphocholines [GP0101]	No results	Full match	No results	510.319	9.61335e+06	1.49383e+07	1.4112e+07	1.20887e+07	7.58982e+06	1.14758e+07	1.43797e+07	9.19873e+06	1.16755e+07	3.99566e+07	1.43703e+07	3.25602e+07	1.22732e+07	1.56733e+07	1.30001e+07	1.23535e+07	1.25204e+07	1.0589e+07	1.28765e+07	1.43813e+07	1.27992e+07	1.19378e+07	1.6676e+07	1.30204e+07	7.74816e+06	9.51967e+06	9.58938e+06	1.03021e+07	1.3213e+07	2.8847e+07
Com_2346_pos	Dinophysistoxin-2	--	C44 H68 O13	1572.93	9.791	--	--	HMDB0038517	--	Organic oxygen compounds	Organooxygen compounds	Ethers	--	--	--	Invalid mass	No results	No results	787.472	1.9802e+07	1.74636e+07	9.07792e+06	9.97707e+06	1.14198e+07	7.10083e+06	8.17056e+06	1.11285e+07	3.09484e+06	1.09068e+07	8.48007e+06	2.0846e+07	8.94215e+06	1.16674e+07	1.09163e+07	3.80533e+07	4.56798e+06	3.60703e+06	1.87344e+07	2.49294e+07	1.61128e+07	1.02968e+07	4.3919e+06	4.91268e+06	1.10116e+07	1.97633e+06	2.64571e+06	1.10929e+07	3.70622e+07	2.5765e+07
Com_2352_pos	Amitriptyline-d3	--	C20 H20 [2]H3 N	280.201	7.543	--	--	--	--	--	--	--	--	--	--	Full match	No results	No results	281.208	2.59665e+06	1.80265e+06	2.18209e+06	6.72199e+06	2.04436e+06	2.37197e+06	1.78945e+06	1.57088e+06	2.72377e+06	3.90709e+06	2.48332e+06	2.1413e+06	2.70656e+06	2.90809e+06	1.77639e+06	4.68678e+06	2.42728e+06	3.08071e+06	3.78888e+06	2.68084e+06	9.56647e+06	5.07219e+06	3.79471e+06	8.85319e+06	4.35339e+06	1.15895e+07	2.52665e+06	5.26551e+06	1.05318e+07	4.01706e+06
Com_2397_pos	2-Amino-6-methylmercaptopurine	--	C6 H7 N5 S	181.04	1.364	--	--	--	--	--	--	--	--	--	--	Invalid mass	No match	No match	182.048	2.03872e+07	2.61454e+07	2.88976e+07	2.01759e+07	1.82664e+07	2.93e+07	2.89962e+07	1.97696e+07	1.4339e+07	1.56587e+07	2.40326e+07	1.9282e+07	1.6223e+07	1.88044e+07	3.35914e+07	1.48888e+07	1.55309e+07	1.69455e+07	2.08362e+07	2.477e+07	1.90893e+07	2.7721e+07	2.28825e+07	1.22938e+07	1.68551e+07	2.32966e+07	2.3855e+07	1.57661e+07	1.12364e+07	1.26732e+07
Com_2431_pos	o-Cresol	o-Cresol; 2-Hydroxytoluene; o-Methylphenol	C7 H8 O	108.058	5.383	cpd:C01542	map01100 Metabolic pathways	HMDB0002055	--	Benzenoids	Phenols	Cresols	--	--	--	No results	No results	Full match	109.065	3.91431e+07	2.69979e+07	2.38775e+07	4.08255e+07	2.16695e+07	2.74629e+07	2.91715e+07	1.94207e+07	3.08942e+07	2.40727e+07	2.32062e+07	2.54768e+07	3.08918e+07	2.71792e+07	2.12929e+07	3.27677e+07	2.13028e+07	2.04357e+07	2.71221e+07	2.38536e+07	2.10763e+07	1.56098e+07	1.55696e+07	1.65856e+07	2.09594e+07	1.42794e+07	1.90981e+07	1.44359e+07	1.4417e+07	8.83857e+06
Com_2455_pos	(±)13-HpODE	--	C18 H32 O4	294.219	7.806	--	--	--	--	--	--	--	--	--	--	Invalid mass	No results	No match	295.226	649329	303068	569292	1.02223e+06	647894	456327	520344	1.11868e+06	1.59123e+06	592334	510426	526875	835274	482313	373411	548562	321075	579979	694729	924904	633829	298926	548492	891953	803140	521659	410412	863103	1.55952e+06	477355
Com_2472_pos	4-Pregnen-17alpha,20alpha-Diol-3-One	--	C21 H32 O3	332.235	7.29	--	--	--	--	--	--	--	--	--	--	No results	No results	Full match	333.242	3.49654e+07	1.69328e+06	1.30604e+07	4.71647e+06	6.81685e+06	1.04729e+07	1.53042e+07	1.0318e+07	9.12473e+06	3.73043e+07	1.10664e+07	3.26348e+07	1.43451e+06	1.10651e+07	8.27952e+06	3.38456e+07	2.17391e+06	1.381e+07	2.45814e+06	1.35452e+07	8.48504e+06	1.04882e+07	9.53659e+06	919074	6.89398e+06	8.45741e+06	7.75629e+06	1.25779e+07	1.03578e+06	2.91772e+07
Com_2517_pos	4-(2,3-dihydro-1,4-benzodioxin-6-yl)butanoic acid	--	C12 H14 O4	244.071	6.281	--	--	--	--	--	--	--	--	--	--	Invalid mass	No results	No results	245.078	1.10341e+07	8.6964e+06	1.064e+07	1.17976e+07	1.16865e+07	1.30265e+07	1.51481e+07	1.18948e+07	1.17356e+07	1.04722e+07	1.25251e+07	9.52535e+06	1.57617e+07	1.21406e+07	9.32893e+06	1.28729e+07	1.22982e+07	1.09118e+07	8.33136e+06	1.29492e+07	1.75068e+07	1.14112e+07	1.15036e+07	1.14844e+07	7.25316e+06	9.61538e+06	1.28864e+07	1.00994e+07	1.44783e+07	1.10792e+07
Com_2616_pos	N-Acetyl-DL-phenylalanine	--	C11 H13 N O3	207.089	5.174	--	--	--	--	--	--	--	--	--	--	No results	No results	Full match	208.096	4.2211e+06	240764	5.12018e+06	1.32043e+07	241988	4.43804e+06	2.36528e+06	1.58351e+07	3.8426e+06	1.15608e+07	6.62993e+06	4.58935e+06	7.50953e+06	670419	757287	3.01778e+07	317198	2.15645e+06	1.03621e+07	1.03859e+07	2.07177e+07	8.99553e+06	1.20356e+07	2.05713e+07	4.62281e+06	1.83854e+07	2.03792e+07	1.25017e+07	2.68338e+07	8.96082e+06
Com_2618_pos	2-Hydroxy-6-Aminopurine	--	C5 H5 N5 O	151.049	3.755	--	--	HMDB0000403	--	Organoheterocyclic compounds	Imidazopyrimidines	Purines and purine derivatives	--	--	--	No results	No results	Full match	152.057	5.5163e+06	1.37085e+06	1.23233e+07	1.84502e+07	2.04396e+06	7.70327e+06	3.55396e+06	1.91925e+07	7.86355e+06	1.95217e+07	6.8606e+06	5.94938e+06	5.78879e+06	2.70499e+06	3.42706e+06	3.04679e+07	1.74034e+06	2.96753e+06	1.60599e+07	1.16765e+07	1.33849e+07	9.74827e+06	2.60748e+07	1.27838e+07	1.1571e+07	1.82057e+07	1.64499e+07	2.01134e+07	1.8965e+07	2.64359e+07
Com_2658_pos	L-Threonine	L-Threonine; 2-Amino-3-hydroxybutyric acid	C4 H9 N O3	119.058	1.322	cpd:C00188	map00260 Glycine, serine and threonine metabolism;map00261 Monobactam biosynthesis;map00290 Valine, leucine and isoleucine biosynthesis;map00860 Porphyrin and chlorophyll metabolism;map00970 Aminoacyl-tRNA biosynthesis;map01100 Metabolic pathways;map01230 Biosynthesis of amino acids;map02010 ABC transporters;map04974 Protein digestion and absorption;map04978 Mineral absorption	HMDB0000167	--	Organic acids and derivatives	Carboxylic acids and derivatives	Amino acids, peptides, and analogues	--	--	--	No results	No results	Full match	120.066	1.63283e+07	8.26071e+06	2.70927e+07	2.08625e+07	1.08872e+07	2.68644e+07	1.36865e+07	1.02643e+07	1.53596e+07	5.82443e+06	1.79119e+07	1.33541e+07	1.97411e+07	2.1235e+07	1.80584e+07	1.6663e+07	8.79009e+06	8.6352e+06	1.92976e+07	1.04122e+07	1.84056e+07	1.12389e+07	2.93583e+07	1.62141e+07	1.02171e+07	2.94852e+07	1.30859e+07	1.06784e+07	1.2428e+07	7.21565e+06
Com_2745_pos	FRH	--	C21 H30 N8 O4	916.485	5.58	--	--	--	--	--	--	--	--	--	--	Invalid mass	No results	No results	917.493	2.18439e+07	2.58109e+06	1.79708e+06	3.22743e+06	1.66275e+06	1.61245e+06	2.31419e+06	2.66678e+06	829216	2.28842e+07	1.56537e+06	2.05536e+07	2.22832e+06	2.35032e+06	3.4889e+06	3.13459e+07	3.04443e+06	1.65873e+06	2.58947e+06	4.41044e+06	2.16255e+07	1.89322e+06	1.45418e+06	3.42098e+06	1.4756e+06	1.75007e+06	3.07102e+06	3.14249e+06	6.9749e+06	2.29939e+07
Com_2788_pos	13,14-dihydro-15-keto-tetranor Prostaglandin E2	--	C16 H26 O5	280.167	6.657	--	--	--	--	--	--	--	--	--	--	Invalid mass	No results	No results	281.174	1.74018e+07	1.02748e+07	1.07344e+07	1.88603e+07	1.86108e+07	1.34983e+07	1.17237e+07	5.68002e+06	1.2932e+07	1.06778e+07	1.47838e+07	6.69058e+06	1.25882e+07	1.90477e+07	1.35235e+07	9.60987e+06	1.42499e+07	1.4662e+07	9.07871e+06	1.12229e+07	1.59554e+07	1.3196e+07	1.06978e+07	1.09594e+07	1.49089e+07	1.47856e+07	1.16548e+07	8.14411e+06	9.27043e+06	7.58325e+06
Com_2852_pos	Bisphenol G	--	C21 H28 O2	329.238	9.316	--	--	--	--	--	--	--	--	--	--	Invalid mass	No results	No results	330.245	6.57473e+06	6.32079e+06	2.07234e+07	8.69539e+06	7.74525e+06	8.73607e+06	1.3886e+07	1.05767e+07	1.00887e+07	7.09991e+06	9.38614e+06	6.10642e+06	4.74509e+06	1.42553e+07	1.18489e+07	4.95088e+06	6.75517e+06	1.13724e+07	6.57721e+06	7.14139e+06	7.42904e+06	9.60598e+06	2.75061e+07	5.21844e+06	6.80322e+06	7.65072e+06	1.46199e+07	6.69049e+06	5.49656e+06	3.02051e+06
Com_2912_pos	Linolelaidic Acid (C18:2N6T)	--	C18 H32 O2	280.24	9.997	--	--	--	--	--	--	--	--	--	--	No results	No results	Full match	281.247	8.71286e+06	7.66292e+06	5.24009e+06	1.55818e+07	1.23277e+07	6.27571e+06	7.32316e+06	7.07613e+06	6.56162e+06	1.78652e+07	7.61221e+06	8.53658e+06	6.99848e+06	1.00036e+07	4.57147e+06	1.43425e+07	5.28427e+06	8.95845e+06	1.09388e+07	1.10143e+07	1.75261e+07	1.23682e+07	1.03981e+07	1.95048e+07	1.35447e+07	1.29919e+07	1.08201e+07	1.41361e+07	1.63346e+07	1.97148e+07
Com_3007_pos	Coenzyme Q2	--	C19 H26 O4	318.187	9.998	--	--	HMDB0006709	--	Lipids and lipid-like molecules	Prenol lipids	Quinone and hydroquinone lipids	--	--	--	Invalid mass	No results	No results	319.194	6.35337e+06	5.87395e+06	7.30916e+06	1.42053e+07	1.02854e+07	5.74718e+06	7.65412e+06	6.83887e+06	9.15124e+06	1.25499e+07	6.80014e+06	7.64212e+06	6.59565e+06	1.07199e+07	7.42503e+06	1.2523e+07	5.40051e+06	8.38253e+06	9.26258e+06	9.99399e+06	1.54407e+07	1.21183e+07	9.26242e+06	1.76597e+07	1.31615e+07	1.27786e+07	9.27307e+06	1.29158e+07	1.65625e+07	2.21912e+07
Com_3022_pos	PC (19:1/19:1)	--	C46 H88 N O8 P	813.624	11.538	--	--	--	LMGP01011774	--	--	--	Glycerophospholipids [GP]	Glycerophosphocholines [GP01]	Diacylglycerophosphocholines [GP0101]	No results	Full match	No results	814.632	6.62669e+06	6.78787e+06	2.81505e+06	5.55753e+06	1.24968e+07	6.39347e+06	3.45324e+06	3.96499e+06	5.89471e+06	6.8178e+06	1.96206e+06	1.12756e+07	2.12242e+06	9.33671e+06	2.64642e+06	1.22309e+07	2.09577e+07	2.04391e+06	7.57068e+06	1.25598e+07	6.69046e+06	1.37684e+07	3.78596e+06	6.63678e+06	1.22143e+07	1.67938e+07	5.01583e+06	3.93846e+06	6.60802e+06	7.22044e+06
Com_3100_pos	PC (18:5/18:5)	--	C44 H68 N O8 P	769.455	9.399	--	--	--	--	--	--	--	--	--	--	No results	Invalid mass	No results	770.462	1.43449e+07	1.72464e+07	1.76902e+07	1.82173e+07	1.16277e+07	1.17994e+07	2.05755e+07	1.34327e+07	1.44377e+07	2.16725e+07	1.64637e+07	1.94584e+07	1.78515e+07	1.91495e+07	1.44284e+07	1.41631e+07	1.15771e+07	1.07118e+07	1.73754e+07	1.77758e+07	9.43244e+06	1.17124e+07	1.69877e+07	1.77629e+07	1.11095e+07	1.28227e+07	1.88592e+07	9.10932e+06	2.26407e+07	2.4793e+07
Com_3110_pos	Methyl Violet	--	C24 H27 N3	357.221	6.068	--	--	--	--	--	--	--	--	--	--	Full match	No results	No results	358.228	595898	292049	516014	757259	602337	415899	499640	1.0664e+06	1.40408e+06	603774	946581	274384	476712	306943	292286	1.39824e+06	582829	309348	472443	442521	203357	406542	449795	321633	705641	412826	813595	1.11307e+06	2.16587e+06	306525
Com_3168_pos	5-oxoproline	--	C5 H7 N O3	129.043	2.308	--	--	HMDB0000267	--	Organic acids and derivatives	Carboxylic acids and derivatives	Amino acids, peptides, and analogues	--	--	--	No results	No results	Full match	130.05	1.28812e+07	9.15037e+06	9.2589e+06	1.32013e+07	1.47559e+07	1.41402e+07	1.52544e+07	1.00083e+07	1.9704e+07	1.52447e+07	1.21263e+07	9.55043e+06	1.74816e+07	1.08339e+07	1.11521e+07	9.55666e+06	1.12348e+07	8.81558e+06	1.3221e+07	1.16575e+07	1.19752e+07	8.15164e+06	8.65142e+06	1.51335e+07	1.72734e+07	1.19279e+07	1.26702e+07	7.89346e+06	1.4439e+07	1.02869e+07
Com_3192_pos	13,14-Dihydro prostaglandin E1	--	C20 H36 O5	338.243	7.796	--	--	--	--	--	--	--	--	--	--	Invalid mass	No results	No results	339.25	4.55788e+06	5.99296e+06	4.12551e+06	1.22082e+07	4.79182e+06	2.58744e+06	4.37116e+06	1.5261e+06	5.27363e+06	3.15255e+06	8.4059e+06	3.40695e+06	4.5779e+06	5.11422e+06	5.65947e+06	5.47777e+06	8.12876e+06	8.15945e+06	4.53673e+06	4.36971e+06	8.23325e+06	6.59988e+06	4.50114e+06	1.16396e+07	4.13753e+06	3.58601e+06	3.4748e+06	3.0768e+06	7.13916e+06	4.58517e+06
Com_3345_pos	5,8-dihydroxy-10-methyl-5,8,9,10-tetrahydro-2H-oxecin-2-one	--	C10 H14 O4	220.067	6.3	--	--	--	--	--	--	--	--	--	--	Invalid mass	No results	No results	221.074	1.43041e+07	8.13589e+06	1.73007e+06	6.37795e+06	2.13012e+06	1.73048e+06	1.69647e+06	1.944e+07	4.21155e+06	1.37237e+07	1.40365e+06	1.07746e+07	1.50566e+07	1.03216e+07	1.31028e+07	1.87486e+07	2.31188e+06	1.52541e+06	5.12244e+06	2.44505e+07	2.40051e+07	1.7992e+06	1.79267e+06	1.27734e+07	2.33829e+06	2.43857e+06	2.52859e+06	2.76476e+06	2.19749e+07	1.87542e+07
Com_3374_pos	L-Pipecolate	L-Pipecolate; Pipecolinic acid; Pipecolic acid; 2-Piperidinecarboxylic acid; (S)-Piperidine-2-carboxylic acid	C6 H11 N O2	129.079	1.658	cpd:C00408	map00310 Lysine degradation;map01100 Metabolic pathways	HMDB0000716	--	Organic acids and derivatives	Carboxylic acids and derivatives	Amino acids, peptides, and analogues	--	--	--	No results	No results	Full match	130.086	7.89959e+06	5.30906e+06	5.28909e+06	5.62738e+06	8.84386e+06	6.65002e+06	4.95869e+06	4.81652e+06	7.50979e+06	4.84811e+06	6.54898e+06	5.59309e+06	7.72385e+06	5.67872e+06	5.77385e+06	1.03772e+07	4.62941e+06	4.13008e+06	8.31239e+06	5.24891e+06	6.69722e+06	5.99832e+06	5.44205e+06	6.36921e+06	2.93943e+06	5.40931e+06	3.95556e+06	3.1232e+06	5.60939e+06	4.53078e+06
Com_3397_pos	SM (d23:2/12:0)	--	C40 H79 N2 O6 P	714.567	10.334	--	--	--	--	--	--	--	--	--	--	No results	Full match	No results	715.575	1.20927e+07	6.63763e+06	3.05987e+06	6.0556e+06	5.67587e+06	6.76306e+06	6.79139e+06	6.96038e+06	5.00806e+06	1.53732e+07	5.91489e+06	8.89657e+06	7.94181e+06	7.1675e+06	4.45861e+06	2.39374e+07	6.42694e+06	7.18072e+06	8.22478e+06	7.31404e+06	1.09902e+07	5.5011e+06	6.09268e+06	4.29044e+06	4.98196e+06	6.44298e+06	5.93341e+06	8.62762e+06	9.72524e+06	1.50731e+07
Com_3402_pos	APK	--	C14 H26 N4 O4	336.175	10.594	--	--	--	--	--	--	--	--	--	--	Invalid mass	No results	No results	337.182	8.24599e+06	7.63028e+06	9.1982e+06	1.98581e+07	1.06009e+07	7.52442e+06	8.94605e+06	9.82974e+06	9.51485e+06	1.18928e+07	7.53558e+06	7.29821e+06	8.31164e+06	1.12333e+07	5.7763e+06	1.11653e+07	5.73027e+06	6.59251e+06	9.64523e+06	1.05472e+07	1.20869e+07	1.15132e+07	8.55217e+06	1.57333e+07	1.0357e+07	8.88774e+06	9.192e+06	1.09676e+07	1.2842e+07	2.12435e+07
Com_3440_pos	13-OxoODE	13-OxoODE; 13-KODE; (9Z,11E)-13-Oxooctadeca-9,11-dienoic acid	C18 H30 O3	316.201	7.709	cpd:C14765	map00591 Linoleic acid metabolism	HMDB0004668	LMFA02000252	Lipids and lipid-like molecules	Fatty Acyls	Lineolic acids and derivatives	Fatty Acyls [FA]	Octadecanoids [FA02]	Other Octadecanoids [FA0200]	Invalid mass	No results	No results	317.209	7.50184e+06	5.0349e+06	6.73799e+06	1.05746e+07	5.63175e+06	5.51795e+06	5.04145e+06	4.88266e+06	4.96484e+06	1.12827e+07	5.0447e+06	7.13425e+06	5.94959e+06	5.09664e+06	4.89115e+06	8.57808e+06	4.03852e+06	5.65165e+06	8.6059e+06	4.57329e+06	1.38778e+07	7.40073e+06	8.63649e+06	1.10267e+07	5.88187e+06	9.66246e+06	5.09658e+06	6.29114e+06	8.7912e+06	8.03348e+06
Com_3457_pos	Pregnenolone	Pregnenolone; 5-Pregnen-3beta-ol-20-one; 3beta-Hydroxypregn-5-en-20-one	C21 H32 O2	316.24	6.794	cpd:C01953	map00140 Steroid hormone biosynthesis;map01100 Metabolic pathways;map04913 Ovarian steroidogenesis;map04925 Aldosterone synthesis and secretion;map04927 Cortisol synthesis and secretion;map04934 Cushing's syndrome	HMDB0000253	LMST02030088	Lipids and lipid-like molecules	Steroids and steroid derivatives	Pregnane steroids	Sterols [ST]	Steroids [ST02]	C21 steroids (gluco/mineralocorticoids, progestogins) and derivatives [ST0203]	No results	No results	Full match	317.247	9.14234e+06	1.21383e+07	1.00667e+06	4.62801e+06	1.29886e+07	7.51309e+06	2.86877e+06	1.93304e+06	6.44677e+06	612464	1.42342e+06	3.93827e+06	6.41358e+06	2.49916e+06	5.7626e+06	4.51672e+06	6.82315e+06	5.35538e+06	3.53915e+06	694487	8.1016e+06	1.17168e+07	650028	2.44084e+06	7.49398e+06	6.3912e+06	810163	2.06054e+06	1.73615e+06	289517
Com_3460_pos	Sedanolide	--	C12 H18 O2	410.243	6.437	--	--	HMDB0034450	--	Organoheterocyclic compounds	Isobenzofurans		--	--	--	Invalid mass	No results	No match	411.251	420360	241961	270440	419514	234139	361079	394282	305899	396554	356619	348305	238981	349885	368906	257954	423915	300684	306378	465691	533166	318949	396610	373732	385653	297598	306906	311314	281307	385024	353264
Com_3499_pos	ACar 12:1	--	C19 H36 N O4	341.256	6.534	--	--	--	--	--	--	--	--	--	--	No results	Invalid mass	No results	342.264	2.31791e+06	2.68393e+06	1.73241e+06	4.19673e+06	7.04473e+06	2.18647e+06	549577	2.32127e+06	2.65536e+06	4.97343e+06	4.20164e+06	1.75816e+06	5.01707e+06	8.30727e+06	2.12363e+06	4.02819e+06	5.09033e+06	2.84279e+06	3.02887e+06	8.082e+06	8.23412e+06	5.42886e+06	3.221e+06	1.14515e+07	6.44539e+06	3.33786e+06	1.42287e+06	2.31042e+06	4.97713e+06	1.73616e+07
Com_3541_pos	Estradiol	Estradiol-17beta; Estradiol; beta-Estradiol	C18 H24 O2	272.177	7.279	cpd:C00951	map00140 Steroid hormone biosynthesis;map01100 Metabolic pathways;map01522 Endocrine resistance;map04913 Ovarian steroidogenesis;map04915 Estrogen signaling pathway;map04917 Prolactin signaling pathway;map04961 Endocrine and other factor-regulated calcium reabsorption;map05200 Pathways in cancer;map05215 Prostate cancer;map05224 Breast cancer	HMDB0000151	--	Lipids and lipid-like molecules	Steroids and steroid derivatives	Estrane steroids	--	--	--	No results	No results	Full match	273.184	6.23967e+06	6.64599e+06	1.05475e+07	3.60624e+06	4.95318e+06	9.59864e+06	5.53932e+06	6.38856e+06	3.61998e+06	2.03359e+07	8.33552e+06	8.52078e+06	3.77763e+06	1.62092e+07	3.74443e+06	7.47247e+06	3.72556e+06	4.16477e+06	1.23904e+07	5.08444e+06	4.21088e+06	1.17162e+07	5.15971e+06	2.02308e+06	3.26164e+06	1.70125e+07	1.48993e+06	1.07584e+07	1.68098e+06	1.53749e+07
Com_3575_pos	11(Z),14(Z),17(Z)-Eicosatrienoic acid	--	C20 H34 O2	306.255	9.776	--	--	--	--	--	--	--	--	--	--	Full match	No results	Full match	307.263	1.87594e+07	1.64147e+06	1.8636e+06	477821	3.6215e+06	922587	1.66454e+06	2.06491e+06	2.09537e+06	2.56443e+06	1.42144e+06	1.72922e+07	1.72095e+06	2.25622e+06	1.4006e+06	2.23144e+07	1.26468e+06	1.38659e+06	760493	691768	3.20788e+06	740401	618264	627130	683268	753802	807172	861251	893349	1.60405e+07
Com_3637_pos	3-Succinoylpyridine	3-Succinoylpyridine; 4-Oxo-4-(pyridin-3-yl)butanoate	C9 H9 N O3	179.055	5.275	cpd:C19569	map00760 Nicotinate and nicotinamide metabolism;map00980 Metabolism of xenobiotics by cytochrome P450;map05204 Chemical carcinogenesis	HMDB0000992	--	Organic acids and derivatives	Keto acids and derivatives	Gamma-keto acids and derivatives	--	--	--	Invalid mass	No results	No results	180.063	2.34325e+07	1.198e+06	4.50891e+06	2.31445e+07	3.92955e+06	4.91675e+06	7.9111e+06	4.65807e+06	1.96348e+07	7.01686e+06	5.42659e+06	1.09675e+07	4.33697e+06	7.71175e+06	4.82609e+06	7.44853e+06	3.92936e+06	6.5422e+06	4.84314e+06	7.33195e+06	3.48772e+06	2.75942e+06	1.65153e+06	4.67537e+06	4.63322e+06	3.57135e+06	3.18801e+06	3.94208e+06	3.80931e+06	3.60221e+06
Com_3644_pos	Cuminaldehyde	4-Isopropylbenzaldehyde; p-Cumic aldehyde; Cuminaldehyde	C10 H12 O	148.089	6.746	cpd:C06577	--	HMDB0002214	--	Lipids and lipid-like molecules	Prenol lipids	Monoterpenoids	--	--	--	Full match	No results	No results	149.096	9.40895e+06	8.43127e+06	4.49128e+06	7.79115e+06	5.20204e+06	1.03943e+07	9.76769e+06	7.36231e+06	7.04178e+06	6.87526e+06	8.30165e+06	5.31132e+06	1.78561e+07	7.15803e+06	1.4363e+07	4.96341e+06	7.57978e+06	6.16909e+06	7.16629e+06	6.43937e+06	7.14386e+06	7.87991e+06	4.24049e+06	7.71576e+06	8.53737e+06	5.01222e+06	4.8076e+06	7.12944e+06	1.38774e+07	4.94091e+06
Com_3691_pos	Tetranor-12R-HETE	--	C16 H26 O3	248.177	7.385	--	--	--	LMFA01050143	--	--	--	Fatty Acyls [FA]	Fatty Acids and Conjugates [FA01]	Hydroxy fatty acids [FA0105]	Invalid mass	No results	No results	249.184	1.20153e+07	1.24526e+07	1.71802e+07	1.20685e+07	1.05541e+07	1.48327e+07	1.24115e+07	1.44643e+07	9.19051e+06	1.39933e+07	9.76889e+06	7.04681e+06	7.14874e+06	1.08804e+07	1.23518e+07	1.34263e+07	8.42683e+06	1.04494e+07	7.12451e+06	1.07123e+07	8.40943e+06	1.08347e+07	1.96322e+07	9.77196e+06	1.03896e+07	1.64124e+07	1.10852e+07	1.26743e+07	9.09568e+06	1.07041e+07
Com_3698_pos	LPC 13:0	--	C21 H44 N O7 P	453.285	7.715	--	--	--	LMGP01050001	--	--	--	Glycerophospholipids [GP]	Glycerophosphocholines [GP01]	Monoacylglycerophosphocholines [GP0105]	No results	Full match	Full match	454.293	1.90343e+06	7.91981e+06	1.52739e+06	8.65222e+06	1.72299e+07	2.11434e+06	1.21597e+06	1.72632e+06	987307	1.51065e+06	1.8575e+06	1.31158e+06	1.23723e+06	2.00011e+06	1.63374e+06	1.24201e+06	1.12592e+07	1.78679e+06	1.25304e+06	1.07675e+06	1.27891e+06	787204	1.18621e+06	744623	1.17031e+07	1.378e+06	1.3649e+06	1.48688e+06	6.51579e+06	5.79877e+06
Com_3747_pos	Acetylcholine	Acetylcholine; O-Acetylcholine	C7 H15 N O2	145.11	1.394	cpd:C01996	map00564 Glycerophospholipid metabolism;map04024 cAMP signaling pathway;map04080 Neuroactive ligand-receptor interaction;map04721 Synaptic vesicle cycle;map04725 Cholinergic synapse;map04742 Taste transduction;map04810 Regulation of actin cytoskeleton;map04911 Insulin secretion;map04970 Salivary secretion;map04971 Gastric acid secretion;map04972 Pancreatic secretion;map04976 Bile secretion;map050…	HMDB0000895	--	Organic nitrogen compounds	Organonitrogen compounds	Quaternary ammonium salts	--	--	--	Full match	No results	No results	146.118	1.07593e+07	1.49682e+07	9.43151e+06	1.11083e+07	1.05751e+07	1.29378e+07	1.09242e+07	8.06354e+06	6.44176e+06	6.97194e+06	8.24498e+06	6.61542e+06	1.06584e+07	6.34599e+06	1.03695e+07	7.56522e+06	8.22203e+06	7.06257e+06	7.28679e+06	6.21296e+06	1.17911e+07	1.69635e+07	1.08488e+07	1.17826e+07	1.19934e+07	1.5305e+07	1.30194e+07	6.44126e+06	8.42405e+06	7.92129e+06
Com_3749_pos	Phosphocholine	Choline phosphate; Phosphorylcholine; Phosphocholine; O-Phosphocholine	C5 H14 N O4 P	183.066	9.176	cpd:C00588	map00564 Glycerophospholipid metabolism;map01100 Metabolic pathways;map05231 Choline metabolism in cancer	HMDB0001565	--	Organic nitrogen compounds	Organonitrogen compounds	Quaternary ammonium salts	--	--	--	No results	Full match	No results	184.073	1.40089e+07	1.41221e+07	1.80496e+07	1.80924e+07	1.44312e+07	1.42988e+07	1.72699e+07	1.581e+07	1.66265e+07	2.18342e+07	1.78864e+07	1.87337e+07	1.53277e+07	2.00908e+07	1.61174e+07	1.49516e+07	1.35595e+07	1.35934e+07	1.62668e+07	1.69373e+07	1.51446e+07	1.22079e+07	1.67561e+07	1.66515e+07	1.3622e+07	1.41491e+07	1.78006e+07	1.33738e+07	1.47594e+07	1.85365e+07
Com_3871_pos	PC (14:1e/5:0)	--	C27 H54 N O7 P	535.364	9.815	--	--	--	--	--	--	--	--	--	--	No results	Full match	No results	536.371	1.40249e+07	1.19891e+07	1.49284e+07	1.3177e+07	1.44026e+07	1.65977e+07	1.40079e+07	1.39472e+07	1.38198e+07	9.17872e+06	1.11799e+07	9.7643e+06	1.13197e+07	1.06684e+07	1.51138e+07	8.72337e+06	1.06066e+07	1.24392e+07	1.23061e+07	1.33768e+07	1.58181e+07	1.41683e+07	1.48563e+07	9.30591e+06	1.46967e+07	1.22012e+07	1.27541e+07	1.41543e+07	1.38856e+07	6.44553e+06
Com_3892_pos	Taurolithocholic acid sodium salt	--	C26 H44 N Na O5 S	505.284	8.125	--	--	--	--	--	--	--	--	--	--	No results	No results	Full match	506.292	3.08091e+06	5.86859e+06	8.67537e+06	2.36333e+06	5.77152e+06	1.3101e+07	4.80003e+06	3.15352e+06	2.18504e+06	1.55493e+07	1.10063e+07	6.94074e+06	1.29498e+06	1.29678e+07	2.94717e+06	5.07883e+06	1.54488e+06	2.14928e+06	5.56067e+06	7.73789e+06	4.02398e+06	8.86446e+06	5.59567e+06	2.07404e+06	3.00526e+06	1.62266e+07	2.89061e+06	1.00852e+07	1.33845e+06	9.4818e+06
Com_3899_pos	DL-2-(acetylamino)-3-phenylpropanoic acid	--	C11 H13 N O3	207.089	5.695	--	--	--	--	--	--	--	--	--	--	Full match	No results	Full match	208.097	2.07015e+07	9.77216e+06	8.55957e+06	1.64236e+07	8.68211e+06	1.26597e+07	1.67223e+07	5.64891e+06	2.05351e+07	7.44662e+06	6.61818e+06	9.98581e+06	1.10378e+07	1.07182e+07	8.92711e+06	8.87073e+06	6.33397e+06	8.69139e+06	1.0056e+07	9.04845e+06	7.12209e+06	4.97993e+06	5.15326e+06	9.09171e+06	8.2359e+06	6.18348e+06	9.87337e+06	4.84428e+06	8.54974e+06	5.39441e+06
Com_3925_pos	ACar 16:1	--	C23 H44 N O4	397.319	7.53	--	--	--	--	--	--	--	--	--	--	No results	Invalid mass	No results	398.326	2.25664e+06	2.07255e+06	2.73476e+06	5.42609e+06	7.50632e+06	2.4999e+06	3.222e+06	3.33551e+06	913123	4.19558e+06	4.86862e+06	1.50099e+06	3.46902e+06	4.78053e+06	2.03497e+06	4.50677e+06	5.71976e+06	3.49094e+06	4.2193e+06	6.50764e+06	6.62927e+06	3.00976e+06	3.39178e+06	1.602e+07	7.84182e+06	4.75581e+06	2.69165e+06	3.65732e+06	4.79725e+06	1.3098e+07
Com_3950_pos	Homoarginine	Homoarginine; L-Homoarginine	C7 H16 N4 O2	188.127	1.305	cpd:C01924	--	HMDB0000670	--	Organic acids and derivatives	Carboxylic acids and derivatives	Amino acids, peptides, and analogues	--	--	--	No results	Full match	Full match	189.134	1.24157e+07	1.24068e+07	1.86293e+07	2.05696e+07	8.79754e+06	1.17087e+07	9.65373e+06	9.05788e+06	1.19384e+07	1.11124e+07	1.10695e+07	1.00341e+07	9.17949e+06	9.08554e+06	9.60033e+06	9.37515e+06	1.02538e+07	8.18954e+06	9.8048e+06	9.36057e+06	9.25362e+06	1.18485e+07	1.55984e+07	1.38866e+07	9.59761e+06	1.1748e+07	8.8277e+06	8.64707e+06	9.33388e+06	8.24065e+06
Com_4078_pos	PC (18:1e/2:0)	--	C28 H56 N O7 P	549.38	10.212	--	--	--	--	--	--	--	--	--	--	No results	Full match	No results	550.387	1.18799e+07	1.00589e+07	9.78038e+06	1.37122e+07	9.48924e+06	1.38442e+07	1.14251e+07	1.24566e+07	1.27917e+07	1.19035e+07	1.09917e+07	1.25717e+07	1.21286e+07	1.15415e+07	1.11437e+07	1.00617e+07	1.00711e+07	1.11429e+07	1.06627e+07	1.47906e+07	1.05584e+07	9.84203e+06	1.39031e+07	1.42033e+07	8.727e+06	1.18157e+07	1.19499e+07	1.59631e+07	1.28436e+07	1.34124e+07
Com_4131_pos	2-(4,4-diphenyl-1-piperidinobuta-1,3-dienyl)phenyl acetate	--	C29 H29 N O2	194.092	5.575	--	--	--	--	--	--	--	--	--	--	Invalid mass	No results	No results	195.099	1.72568e+07	2.07825e+06	2.22981e+06	2.10153e+06	663625	2.47706e+06	1.6727e+06	1.34419e+06	1.87614e+06	1.49406e+07	2.99173e+06	1.46538e+07	1.69445e+06	3.2506e+06	2.24486e+06	1.8174e+07	1.31476e+06	578590	1.41077e+06	2.4845e+06	1.82574e+07	1.72334e+06	1.86681e+06	1.28725e+06	2.50761e+06	1.76059e+06	1.14334e+06	2.13602e+06	2.67551e+06	1.5332e+07
Com_4142_pos	L-Tryptophan	L-Tryptophan; Tryptophan; (S)-alpha-Amino-beta-(3-indolyl)-propionic acid	C11 H12 N2 O2	204.09	5.562	cpd:C00078	map00260 Glycine, serine and threonine metabolism;map00380 Tryptophan metabolism;map00400 Phenylalanine, tyrosine and tryptophan biosynthesis;map00970 Aminoacyl-tRNA biosynthesis;map01100 Metabolic pathways;map01210 2-Oxocarboxylic acid metabolism;map01230 Biosynthesis of amino acids;map04726 Serotonergic synapse;map04974 Protein digestion and absorption;map04978 Mineral absorption;map05143 Afric…	HMDB0000929	--	Organoheterocyclic compounds	Indoles and derivatives	Indolyl carboxylic acids and derivatives	--	--	--	No results	No results	Full match	205.097	1.65358e+07	3.64026e+06	2.52473e+06	3.74001e+06	3.16048e+06	1.79105e+06	3.32631e+06	1.90568e+06	1.53944e+06	1.22651e+07	1.92225e+06	1.37633e+07	1.74068e+06	4.92675e+06	2.33936e+06	1.70065e+07	2.40028e+06	1.48266e+06	2.55996e+06	4.17686e+06	1.81723e+07	1.92946e+06	2.03544e+06	2.8716e+06	3.44359e+06	1.7379e+06	2.4234e+06	2.20093e+06	4.88463e+06	1.5149e+07
Com_4205_pos	Proscillaridin A	--	C30 H42 O8	530.287	6.656	--	--	--	LMST01130008	--	--	--	Sterols [ST]	Sterols [ST01]	Bufanolides and derivatives [ST0113]	Full match	No results	No results	531.295	4.58215e+06	1.57245e+07	3.32865e+06	1.94323e+06	4.9539e+06	9.00526e+06	2.15601e+06	2.62856e+06	2.27008e+06	2.18745e+06	2.71045e+06	2.54764e+06	3.5961e+06	3.92574e+06	1.59708e+06	1.1176e+06	9.68866e+06	1.17299e+07	1.64411e+06	3.3647e+06	1.42739e+06	3.83523e+06	2.04338e+06	1.63752e+06	2.99599e+06	2.91556e+06	1.75267e+06	1.84524e+06	2.52405e+06	2.69501e+06
Com_4212_pos	Androsterone	Androsterone; 3alpha-Hydroxy-5alpha-androstan-17-one	C19 H30 O2	272.213	8.466	cpd:C00523	map00140 Steroid hormone biosynthesis	HMDB0000031	LMST02020001	Lipids and lipid-like molecules	Steroids and steroid derivatives	Androstane steroids	Sterols [ST]	Steroids [ST02]	C19 steroids (androgens) and derivatives [ST0202]	Invalid mass	No results	No results	273.22	7.33945e+06	1.45727e+07	6.51924e+06	1.96569e+06	8.79917e+06	4.50999e+06	8.47615e+06	9.46122e+06	2.57771e+06	1.66152e+06	1.98933e+06	3.9959e+06	4.23318e+06	2.2235e+06	5.58002e+06	2.25401e+06	1.36455e+07	7.22959e+06	1.91212e+06	8.52939e+06	7.75873e+06	1.30634e+07	7.79029e+06	2.31372e+06	1.09776e+07	3.84425e+06	7.84054e+06	5.55728e+06	3.16497e+06	1.71433e+06
Com_4225_pos	N-{4-[(2R,3R)-3-(Hydroxymethyl)-5-oxo-2-morpholinyl]phenyl}acetamide	--	C13 H16 N2 O4	286.092	5.381	--	--	--	--	--	--	--	--	--	--	Invalid mass	No results	No results	287.099	1.35872e+07	7.97657e+06	4.70599e+06	2.02099e+07	4.64593e+06	2.25735e+06	2.04396e+06	2.624e+06	1.27705e+07	6.15147e+06	6.65679e+06	4.57468e+06	6.86376e+06	1.03044e+07	1.00091e+06	6.68352e+06	3.10521e+06	3.71179e+06	4.9251e+06	1.67279e+06	3.97169e+06	663625	79087.4	4.89811e+06	1.13835e+06	127928	148862	1.07346e+06	2.84573e+06	2.92858e+06
Com_4271_pos	PC (7:0/7:0)	--	C22 H44 N O8 P	481.28	8.212	--	--	--	LMGP01011238	--	--	--	Glycerophospholipids [GP]	Glycerophosphocholines [GP01]	Diacylglycerophosphocholines [GP0101]	No results	Full match	No results	482.288	711561	443135	1.41061e+06	472794	395122	308230	383088	477114	2.03739e+06	1.61469e+07	472016	1.21716e+07	485057	2.78731e+06	350779	246926	487519	395741	153576	1.28666e+06	735350	278575	1.0692e+06	365968	511062	302584	303496	253200	2.02435e+06	1.75475e+07
Com_4345_pos	2-Linoleoyl glycerol	--	C21 H38 O4	336.264	10.326	--	--	--	--	--	--	--	--	--	--	Invalid mass	No results	No results	337.271	841534	2.2608e+06	1.32679e+06	1.88567e+06	1.46043e+06	3.13356e+06	3.78046e+06	2.27019e+06	1.7806e+06	1.35405e+06	1.94203e+06	2.78071e+06	1.27734e+06	1.21827e+06	2.66481e+06	1.36952e+06	1.676e+06	1.91424e+06	2.67111e+06	2.02876e+06	935007	1.09714e+06	1.56893e+06	1.83985e+06	1.17165e+06	3.28736e+06	2.03837e+06	1.61476e+06	2.05571e+06	1.78064e+06
Com_4370_pos	3-Methoxy prostaglandin F1α	--	C21 H38 O6	408.248	7.715	--	--	--	--	--	--	--	--	--	--	Invalid mass	No results	No results	409.256	3.9949e+06	1.50771e+07	1.21416e+07	1.9042e+06	4.38479e+06	1.16965e+07	1.28558e+07	1.40642e+07	4.76877e+06	4.4872e+06	9.56846e+06	7.0541e+06	2.65031e+06	9.69849e+06	1.03515e+07	2.3119e+06	1.0503e+07	9.39011e+06	2.64163e+06	1.06722e+07	2.68248e+06	8.08699e+06	1.08825e+07	1.26817e+06	5.72565e+06	6.13173e+06	9.5915e+06	9.22184e+06	1.49939e+06	2.06638e+06
Com_4372_pos	LPE 20:5	--	C25 H42 N O7 P	499.27	8.449	--	--	--	LMGP02050053	--	--	--	Glycerophospholipids [GP]	Glycerophosphoethanolamines [GP02]	Monoacylglycerophosphoethanolamines [GP0205]	No results	Full match	No results	500.277	1.64121e+07	7.66644e+06	1.24748e+07	7.11461e+06	9.30463e+06	1.44519e+07	1.20148e+07	6.00245e+06	8.90491e+06	1.40137e+07	7.9652e+06	1.69572e+07	8.67776e+06	6.149e+06	1.54922e+07	8.75611e+06	1.13017e+07	1.02794e+07	1.06683e+07	4.76099e+06	1.30306e+07	1.0481e+07	1.1214e+07	5.99779e+06	1.29113e+07	6.74101e+06	6.0014e+06	1.03479e+07	1.3116e+07	7.09103e+06
Com_4391_pos	9-Oxo-10(E),12(E)-octadecadienoic acid	--	C18 H30 O3	294.219	6.815	--	--	--	--	--	--	--	--	--	--	Full match	No results	Full match	295.226	8.59553e+06	4.77844e+06	7.29873e+06	5.78798e+06	6.05388e+06	8.22829e+06	6.10373e+06	9.82316e+06	4.979e+06	7.94687e+06	8.84993e+06	7.33806e+06	5.73807e+06	6.22301e+06	6.2475e+06	8.76365e+06	8.18264e+06	6.2526e+06	5.04915e+06	5.97567e+06	6.58739e+06	3.38356e+06	6.64147e+06	4.99413e+06	6.14174e+06	6.78278e+06	6.40605e+06	8.02641e+06	6.20745e+06	5.37928e+06
Com_4442_pos	PC (16:1/16:2)	--	C40 H74 N O8 P	727.515	11.303	--	--	--	--	--	--	--	--	--	--	No results	Full match	No results	728.523	5.59699e+06	3.88551e+06	5.01265e+06	9.28297e+06	3.91089e+06	3.83123e+06	5.01346e+06	3.11009e+06	4.91616e+06	5.574e+06	3.38589e+06	3.69092e+06	6.24695e+06	7.12736e+06	4.80497e+06	8.00881e+06	3.72647e+06	6.52406e+06	9.22355e+06	9.01736e+06	5.55932e+06	6.8123e+06	4.38561e+06	5.98948e+06	4.29048e+06	4.34177e+06	5.23424e+06	2.83315e+06	5.47879e+06	5.54285e+06
Com_4451_pos	Acipimox	--	C6 H6 N2 O3	154.035	1.293	--	--	--	--	--	--	--	--	--	--	Invalid mass	No results	No results	155.042	7.87533e+06	5.25298e+06	7.17023e+06	1.43548e+07	6.77541e+06	9.80509e+06	1.18547e+07	9.51271e+06	8.23363e+06	4.61117e+06	6.25274e+06	5.77768e+06	1.10137e+07	1.22842e+07	9.59738e+06	1.28653e+07	5.70055e+06	1.38232e+07	1.08715e+07	3.93481e+06	5.37187e+06	5.28057e+06	5.9003e+06	1.06269e+07	1.03877e+07	7.39469e+06	6.46725e+06	3.57025e+06	2.72182e+06	8.40537e+06
Com_4548_pos	Narasin	--	C43 H72 O11	786.507	9.895	--	--	HMDB0030448	--	Lipids and lipid-like molecules	Prenol lipids	Terpene glycosides	--	--	--	Invalid mass	No results	No results	787.515	1.29736e+07	357984	499822	513497	584386	395880	467846	540421	364534	940713	486122	1.26918e+07	479131	510835	413324	1.6485e+07	497212	265334	129696	222500	1.78899e+06	400030	120250	148907	495184	161188	143993	489712	117635	7.68533e+06
Com_4621_pos	2,4-Dimethylbenzaldehyde	--	C9 H10 O	134.073	6.411	--	--	HMDB0032142	--	Benzenoids	Benzene and substituted derivatives	Benzoyl derivatives	--	--	--	Full match	No results	No results	135.08	1.63488e+06	2.41508e+06	1.00042e+06	2.08227e+06	2.50421e+06	2.04822e+06	2.02078e+06	1.95732e+06	1.64526e+06	2.58713e+06	1.91235e+06	929753	2.81838e+06	2.76938e+06	1.7256e+06	817090	667876	2.25303e+06	3.79027e+06	2.81088e+06	2.10463e+06	1.95337e+06	2.25245e+06	1.7013e+06	943337	1.53326e+06	1.17442e+06	2.13111e+06	3.41779e+06	1.909e+06
Com_4622_pos	2-Thio-acetyl MAGE	--	C21 H42 O3 S	396.264	8.894	--	--	--	--	--	--	--	--	--	--	Invalid mass	No results	No results	397.271	143604	123433	149703	183630	137887	142280	124276	131390	124455	180481	135526	143009	174021	144198	138461	137023	115934	145735	117443	126508	138733	106401	119806	128451	112776	95708.1	117685	95869.6	110439	126192
Com_4644_pos	PC (14:1e/20:0)	--	C42 H84 N O7 P	745.599	9.994	--	--	--	--	--	--	--	--	--	--	No results	Full match	No results	746.606	5.03751e+06	4.58225e+06	6.83853e+06	6.36888e+06	5.4796e+06	6.22787e+06	3.49911e+06	1.92964e+06	3.10382e+06	1.47389e+06	5.0395e+06	4.15685e+06	5.08415e+06	3.13731e+06	4.44099e+06	2.27925e+06	3.55823e+06	8.16129e+06	3.27553e+06	6.18638e+06	5.3872e+06	5.40793e+06	9.67369e+06	6.10606e+06	5.28631e+06	6.76399e+06	5.22886e+06	2.78693e+06	4.35726e+06	5.31315e+06
Com_4651_pos	4-oxododecanedioic acid	--	C12 H20 O5	261.157	4.699	--	--	--	--	--	--	--	--	--	--	Invalid mass	No results	No results	262.165	8.21392e+06	4.22949e+06	1.48625e+07	1.35357e+07	7.821e+06	5.33857e+06	4.81595e+06	9.09895e+06	8.28643e+06	8.53866e+06	1.15336e+07	8.43505e+06	1.10153e+07	1.64435e+07	4.50008e+06	1.24504e+07	9.72056e+06	8.89674e+06	6.55519e+06	1.147e+07	9.00725e+06	4.51658e+06	1.35557e+07	9.58598e+06	7.67557e+06	4.66898e+06	4.36941e+06	7.98e+06	8.47432e+06	7.66752e+06
Com_4660_pos	Phenylpropiolic acid	--	C9 H6 O2	146.037	2.664	--	--	HMDB0002359	--	Benzenoids	Benzene and substituted derivatives		--	--	--	No results	No results	Full match	147.044	1.22112e+07	6.85855e+06	1.20884e+07	8.36817e+06	1.03454e+07	1.23454e+07	1.11352e+07	1.01283e+07	1.23181e+07	9.75225e+06	1.1431e+07	8.93968e+06	1.11478e+07	1.13574e+07	1.48963e+07	3.59894e+06	5.14954e+06	6.18798e+06	1.52254e+07	5.78692e+06	7.55948e+06	5.64272e+06	6.23724e+06	7.41758e+06	9.9953e+06	9.03888e+06	1.05137e+07	7.34363e+06	7.44059e+06	1.23708e+07
Com_4727_pos	Styrene	Styrene; Phenylethylene	C8 H8	104.062	6.791	cpd:C07083	map01100 Metabolic pathways	HMDB0034240	--	Benzenoids	Benzene and substituted derivatives	Styrenes	--	--	--	No results	No results	Full match	105.07	3.59445e+06	6.45366e+06	689592	1.86003e+06	5.30227e+06	3.0067e+06	1.35533e+06	911087	2.46703e+06	724373	688029	1.80122e+06	2.8812e+06	990119	2.53257e+06	2.88009e+06	3.70136e+06	1.863e+06	2.0898e+06	574923	3.31244e+06	5.14233e+06	601996	1.29252e+06	2.60903e+06	2.72531e+06	609433	1.33485e+06	903598	475403
Com_4863_pos	Oleoyl ethanolamide	--	C20 H39 N O2	325.298	9.74	--	--	HMDB0002088	--	Organic nitrogen compounds	Organonitrogen compounds	Amines	--	--	--	Full match	No results	No results	326.305	8.52294e+06	8.69992e+06	8.2051e+06	8.04641e+06	1.13902e+07	6.80991e+06	7.63726e+06	9.37046e+06	9.79063e+06	1.0464e+07	9.02282e+06	6.89994e+06	6.99172e+06	8.03833e+06	7.85382e+06	1.22788e+07	7.37935e+06	7.03597e+06	7.88307e+06	1.73376e+07	8.83234e+06	8.51017e+06	9.02031e+06	8.68161e+06	1.05366e+07	8.90554e+06	8.99876e+06	8.73865e+06	1.30404e+07	1.17341e+07
Com_4867_pos	16-Heptadecyne-1,2,4-triol	--	C17 H32 O3	306.217	8.026	--	--	--	--	--	--	--	--	--	--	Invalid mass	No results	No results	307.224	1.85369e+06	1.47598e+06	1.80414e+06	3.33408e+06	3.06341e+06	1.79068e+06	2.16503e+06	1.26053e+06	1.63228e+06	2.93668e+06	1.59773e+06	1.70821e+06	1.20244e+06	2.24285e+06	1.96534e+06	2.59429e+06	1.65524e+06	1.8433e+06	3.14276e+06	1.79776e+06	6.08654e+06	5.02522e+06	3.80159e+06	4.51842e+06	3.72745e+06	6.1315e+06	2.67445e+06	3.48343e+06	8.39981e+06	3.86319e+06
Com_4900_pos	SM (d20:1/12:0)	--	C37 H75 N2 O6 P	674.536	11.209	--	--	--	--	--	--	--	--	--	--	No results	Full match	No results	675.544	3.90735e+06	2.27297e+06	2.5323e+06	8.63326e+06	5.16358e+06	3.11522e+06	4.68111e+06	3.92581e+06	3.78961e+06	5.20052e+06	4.3388e+06	3.02142e+06	3.73728e+06	5.45946e+06	4.8823e+06	6.78107e+06	3.64331e+06	7.2138e+06	5.16047e+06	4.47085e+06	8.05029e+06	4.44211e+06	4.56425e+06	8.55757e+06	6.37804e+06	8.19029e+06	5.06943e+06	7.54407e+06	7.57462e+06	8.96934e+06
Com_4963_pos	PC (20:5e/4:0)	--	C32 H56 N O7 P	597.38	9.998	--	--	--	--	--	--	--	--	--	--	No results	Full match	No results	598.387	4.99656e+06	5.43426e+06	7.35506e+06	7.61903e+06	1.00012e+07	6.14864e+06	2.97184e+06	7.57443e+06	4.7351e+06	7.11756e+06	8.7401e+06	8.70466e+06	7.32812e+06	7.984e+06	6.47214e+06	5.78114e+06	7.57015e+06	1.14648e+07	5.98261e+06	6.66525e+06	7.77198e+06	6.68638e+06	8.21126e+06	9.1396e+06	8.8586e+06	5.93319e+06	4.33233e+06	8.6786e+06	6.65654e+06	9.35857e+06
Com_4987_pos	ethyl 2-{[2-(4-methoxyphenoxy)-5-nitrobenzoyl]amino}acetate	--	C18 H18 N2 O7	412.065	6.968	--	--	--	--	--	--	--	--	--	--	Invalid mass	No results	No results	413.073	378475	174072	319576	529067	232388	357567	634835	249752	245372	395772	309821	286713	248254	254118	266298	339126	377239	272006	360747	629637	215735	410761	556745	333526	204782	340727	344222	278638	301533	438376
Com_5087_pos	1-butyl-2-methyl-4-nitro-1H-imidazole	--	C8 H13 N3 O2	183.1	1.279	--	--	--	--	--	--	--	--	--	--	Full match	No results	No results	184.108	4.12799e+06	4.71129e+06	1.79219e+06	4.37973e+06	4.44344e+06	2.71287e+06	1.77523e+06	6.56015e+06	5.13191e+06	4.58523e+06	3.34419e+06	4.15044e+06	5.62259e+06	3.24662e+06	2.33306e+06	2.2548e+06	1.07553e+07	6.72969e+06	5.37279e+06	3.37717e+06	3.64499e+06	6.33978e+06	2.37709e+06	2.57048e+06	4.34841e+06	2.44343e+06	3.6519e+06	2.8496e+06	5.75158e+06	4.00152e+06
Com_5122_pos	7-methyl-3-nitroimidazo[1,2-a]pyridine	--	C8 H7 N3 O2	199.033	1.257	--	--	--	--	--	--	--	--	--	--	Invalid mass	No results	No results	200.04	1.32502e+07	8.21886e+06	8.46667e+06	1.27309e+07	7.84486e+06	7.0064e+06	1.21482e+07	9.19794e+06	1.00124e+07	1.05276e+07	1.41412e+07	8.74514e+06	7.52916e+06	1.19951e+07	7.99821e+06	5.97433e+06	8.69984e+06	5.84248e+06	9.93212e+06	1.00736e+07	9.79319e+06	9.69952e+06	2.60794e+06	1.10921e+07	1.06258e+07	8.7335e+06	1.23374e+07	9.41103e+06	8.57957e+06	1.35423e+07
Com_5140_pos	N,N'-di[4-(2,6-dimethylmorpholino)phenyl]thiourea	--	C25 H34 N4 O2 S	476.223	5.36	--	--	--	--	--	--	--	--	--	--	Invalid mass	No results	No results	477.23	1.29271e+07	1.71336e+06	675740	1.39367e+06	880720	863456	1.10219e+06	1.24678e+06	380272	1.01779e+07	874024	9.00243e+06	892608	1.90151e+06	936140	1.40778e+07	1.38651e+06	909041	1.11083e+06	1.72238e+06	8.95419e+06	377315	512293	1.46073e+06	763698	894300	1.2848e+06	1.10719e+06	3.01231e+06	1.12986e+07
Com_5149_pos	6-Pentyl-2H-pyran-2-one	--	C10 H14 O2	166.099	6.026	--	--	HMDB0031085	--	Organoheterocyclic compounds	Pyrans	Pyranones and derivatives	--	--	--	Full match	No results	Full match	167.107	3.19737e+06	6.67339e+06	5.80884e+06	3.42489e+06	4.5326e+06	8.68119e+06	6.083e+06	6.6104e+06	4.75897e+06	2.55619e+06	2.65291e+06	5.42434e+06	4.60778e+06	2.12092e+06	5.15845e+06	3.00765e+06	2.97535e+06	4.26462e+06	5.46539e+06	2.27191e+06	2.08704e+06	6.44115e+06	5.28391e+06	2.57108e+06	3.26374e+06	5.26462e+06	5.62976e+06	3.83148e+06	2.11837e+06	1.82729e+06
Com_5172_pos	FPH	--	C20 H25 N5 O4	762.361	5.512	--	--	--	--	--	--	--	--	--	--	Invalid mass	No results	No results	382.188	7.7413e+06	2.02808e+06	1.25382e+06	1.94882e+06	993929	1.3532e+06	1.81661e+06	1.63562e+06	594521	9.58476e+06	1.28294e+06	9.56192e+06	840209	2.39454e+06	1.93513e+06	1.37769e+07	1.57294e+06	1.16888e+06	1.33963e+06	2.63922e+06	1.25761e+07	1.38152e+06	1.21887e+06	2.14672e+06	1.33802e+06	1.88703e+06	2.33919e+06	1.90738e+06	3.9341e+06	1.36835e+07
Com_5202_pos	Leucylproline	--	C11 H20 N2 O3	228.147	5.188	--	--	HMDB0011175	--	Organic acids and derivatives	Carboxylic acids and derivatives	Amino acids, peptides, and analogues	--	--	--	Full match	No results	Full match	229.154	1.51674e+06	949051	1.31343e+06	3.96879e+06	1.75105e+06	997202	1.73956e+06	2.92643e+06	2.95986e+06	1.7824e+06	1.89935e+06	1.05164e+06	1.43034e+06	1.49674e+06	1.33133e+06	1.35175e+06	1.12227e+06	1.05143e+06	1.63038e+06	7.04432e+06	1.97599e+06	1.10648e+06	1.63275e+06	907032	6.87316e+06	1.16428e+06	1.68636e+06	7.57365e+06	3.23686e+06	2.81486e+06
Com_5247_pos	Stearoyl Ethanolamide	--	C20 H41 N O2	327.313	10.376	--	--	HMDB0013078	--	Organic nitrogen compounds	Organonitrogen compounds	Amines	--	--	--	Full match	No results	No results	328.321	6.14875e+06	7.12057e+06	6.78209e+06	6.14937e+06	8.66495e+06	7.22835e+06	6.94749e+06	1.16607e+07	8.87411e+06	1.25004e+07	8.11501e+06	6.99725e+06	5.16563e+06	9.68028e+06	9.30669e+06	9.84253e+06	8.73878e+06	7.50418e+06	6.75674e+06	1.27168e+07	7.33348e+06	5.39828e+06	7.22377e+06	7.84064e+06	7.4958e+06	5.13161e+06	5.89597e+06	7.70631e+06	1.1596e+07	1.33986e+07
Com_5305_pos	3-hydroxy-N-(1-hydroxy-4-methylpentan-2-yl)-5-oxo-6-phenylhexanamide	--	C18 H27 N O4	299.209	6.884	--	--	--	--	--	--	--	--	--	--	Invalid mass	No results	No results	322.198	7.91377e+06	188834	1.04186e+06	7.69922e+06	4.43622e+06	790677	5.16683e+06	1.58535e+06	8.3054e+06	9.16521e+06	2.60828e+06	7.09822e+06	8.89165e+06	2.78766e+06	6.26273e+06	5.03783e+06	1.81162e+06	7.37954e+06	1.00527e+07	1.80622e+06	7.07205e+06	7.42847e+06	8.813e+06	9.03953e+06	7.33236e+06	1.92968e+06	6.83411e+06	7.5937e+06	4.77078e+06	8.42167e+06
Com_5324_pos	Proline-hydroxyproline	--	C10 H16 N2 O4	103.064	1.404	--	--	HMDB0006695	--	Organic acids and derivatives	Carboxylic acids and derivatives	Amino acids, peptides, and analogues	--	--	--	No results	Invalid mass	No results	229.118	2.51666e+06	1.96437e+06	3.35046e+06	3.40801e+06	7.36688e+06	4.072e+06	3.63972e+06	4.74433e+06	8.59208e+06	3.58312e+06	8.23794e+06	1.70859e+06	1.29845e+06	1.59705e+06	7.9211e+06	1.05832e+07	5.45041e+06	8.42591e+06	8.46283e+06	7.85411e+06	2.90637e+06	2.16102e+06	2.83739e+06	2.83326e+06	7.16256e+06	2.99545e+06	2.13045e+06	5.65131e+06	6.4119e+06	3.57394e+06
Com_5375_pos	PC (17:0/18:5)	--	C43 H76 N O8 P	765.529	10.769	--	--	--	--	--	--	--	--	--	--	No results	Full match	No results	766.536	3.85658e+06	3.12818e+06	3.27137e+06	2.37332e+06	2.24661e+06	1.25875e+06	2.99441e+06	2.22742e+06	2.58965e+06	3.4573e+06	1.38965e+06	1.97886e+06	3.39347e+06	3.9962e+06	2.87101e+06	3.16904e+06	2.94294e+06	5.12827e+06	5.96721e+06	5.40128e+06	3.36471e+06	3.87392e+06	4.68282e+06	3.40371e+06	2.54018e+06	2.37271e+06	3.47149e+06	3.78617e+06	3.22571e+06	5.2631e+06
Com_5390_pos	2-(1H-indol-3-yl)acetic acid	--	C10 H9 N O2	175.063	5.491	--	--	HMDB0000197	--	Organoheterocyclic compounds	Indoles and derivatives	Indolyl carboxylic acids and derivatives	--	--	--	Full match	No results	Full match	176.071	1.25535e+07	8.16583e+06	6.9525e+06	1.38898e+07	4.87053e+06	5.89203e+06	5.91793e+06	4.81085e+06	1.36005e+07	7.33304e+06	7.58267e+06	8.26566e+06	1.02976e+07	6.67878e+06	3.93319e+06	8.79755e+06	4.55175e+06	5.78752e+06	8.33269e+06	6.46167e+06	6.03869e+06	2.51189e+06	2.93678e+06	5.71027e+06	2.6313e+06	2.1514e+06	3.58263e+06	3.95425e+06	4.73153e+06	4.4141e+06
Com_5521_pos	Ergosta-5,7,9(11),22-Tetraen-3-beta-Ol	--	C28 H42 O	394.323	8.36	--	--	--	--	--	--	--	--	--	--	No results	No results	Full match	395.331	7.48802e+06	1.13174e+06	1.03784e+06	4.70272e+06	1.10122e+06	1.07791e+06	1.05504e+06	946174	9.74323e+06	4.31729e+06	1.07022e+06	5.65093e+06	4.9575e+06	1.19715e+06	976277	9.56101e+06	1.66524e+06	991768	4.0845e+06	1.35506e+06	6.47307e+06	998286	1.12298e+06	2.96897e+06	1.23905e+06	955447	1.06724e+06	1.0055e+06	5.52989e+06	3.88911e+06
Com_5541_pos	6-(3-hydroxybutan-2-yl)-5-(hydroxymethyl)-4-methoxy-2H-pyran-2-one	--	C11 H16 O5	266.05	1.407	--	--	--	--	--	--	--	--	--	--	Invalid mass	No results	No results	267.058	8.30655e+06	6.60194e+06	7.39481e+06	6.72049e+06	8.57472e+06	7.90533e+06	6.6028e+06	6.93096e+06	9.60106e+06	7.31266e+06	7.32296e+06	6.8447e+06	7.29082e+06	6.87996e+06	7.9217e+06	1.12995e+07	6.22781e+06	6.86321e+06	9.03294e+06	9.92401e+06	4.92217e+06	7.6296e+06	6.6509e+06	5.39482e+06	9.76318e+06	7.61314e+06	7.43704e+06	7.86458e+06	1.18673e+07	7.84026e+06
Com_5577_pos	10-Nitrolinoleate	--	C18 H31 N O4	342.255	7.384	--	--	HMDB0005049	--	Lipids and lipid-like molecules	Fatty Acyls	Lineolic acids and derivatives	--	--	--	Invalid mass	No results	No results	343.263	650754	2.90999e+06	1.06146e+06	696125	3.98748e+06	1.5423e+06	1.7507e+06	3.90837e+06	1.34226e+06	1.13144e+06	864537	1.7245e+06	812411	755067	3.09359e+06	2.04241e+06	9.47229e+06	4.13341e+06	550297	2.07785e+06	667152	1.68505e+06	1.50365e+06	608189	4.09892e+06	894568	1.36103e+06	2.35257e+06	733346	738024
Com_5581_pos	PC (22:6e/18:1)	--	C48 H84 N O7 P	800.568	11.209	--	--	--	--	--	--	--	--	--	--	No results	Invalid mass	No results	801.573	1.70627e+06	2.54277e+06	1.99398e+06	7.55973e+06	1.87558e+06	1.59266e+06	3.86687e+06	1.83061e+06	2.87021e+06	3.0014e+06	3.97627e+06	1.60207e+06	3.56149e+06	6.11927e+06	3.80694e+06	4.98314e+06	2.1791e+06	4.00087e+06	4.90322e+06	4.03496e+06	1.20184e+07	3.7871e+06	2.88749e+06	1.09603e+07	4.59013e+06	3.90913e+06	4.2078e+06	5.85767e+06	5.50641e+06	4.48274e+06
Com_5626_pos	4-Methoxycinnamaldehyde	p-Methoxycinnamaldehyde; 4-Methoxycinnamaldehyde	C10 H10 O2	162.068	5.391	cpd:C10475	--	HMDB0032611	--	Phenylpropanoids and polyketides	Cinnamaldehydes		--	--	--	Full match	No results	No results	163.075	1.08112e+06	487853	615613	1.55906e+06	592252	469181	430105	601826	1.01196e+06	5.30266e+06	516947	1.5821e+06	4.97513e+06	392611	453709	1.24431e+07	327113	488164	4.47627e+06	703168	2.85591e+06	819436	390131	1.54329e+06	668383	366684	526951	200393	2.1072e+06	2.11306e+06
Com_5636_pos	2-Arachidonoyl glycerol	--	C23 H38 O4	378.277	9.412	--	--	--	LMGL01010028	--	--	--	Glycerolipids [GL]	Monoradylglycerols [GL01]	Monoacylglycerols [GL0101]	Full match	No results	Full match	379.284	1.51231e+06	1.34334e+06	1.50283e+06	1.56585e+06	1.17457e+06	1.3469e+06	1.59345e+06	1.3979e+06	1.56573e+06	1.5718e+06	1.5242e+06	1.58843e+06	1.45541e+06	1.6131e+06	1.39791e+06	1.38795e+06	1.23436e+06	1.2487e+06	1.49904e+06	1.60393e+06	1.43462e+06	1.26184e+06	1.52397e+06	1.45745e+06	1.31561e+06	1.31196e+06	1.56541e+06	1.3064e+06	1.46753e+06	1.54292e+06
Com_5638_pos	(+/-)11(12)-DiHET	--	C20 H34 O4	360.226	6.299	--	--	--	--	--	--	--	--	--	--	Invalid mass	No results	No results	361.233	1.2272e+06	3.6833e+06	1.00609e+06	1.49454e+06	3.60049e+06	3.23258e+06	3.60173e+06	1.56303e+06	574989	525732	2.10551e+06	541337	1.31714e+06	1.13544e+07	7.85368e+06	417694	4.35453e+06	1.74839e+06	952715	1.86452e+06	879414	2.966e+06	979332	1.95988e+06	3.6581e+06	2.44473e+06	3.41051e+06	1.58421e+06	648340	658419
Com_5704_pos	4-decyl-3-hydroxy-5-oxooxolane-2,3-dicarboxylic acid	--	C16 H26 O7	352.149	6.327	--	--	--	--	--	--	--	--	--	--	Invalid mass	No results	No results	353.157	6.46944e+06	609175	818667	7.28549e+06	613531	920895	830496	532067	4.52735e+06	7.89791e+06	500970	5.07855e+06	5.04942e+06	646820	884917	1.06752e+07	642683	771261	4.46596e+06	1.59188e+06	968403	1.1805e+06	562449	631603	844994	523402	593137	506904	1.05867e+06	486734
Com_5716_pos	Ethyl oleate	--	C20 H38 O2	310.287	10.756	--	--	HMDB0034451	LMFA07010880	Lipids and lipid-like molecules	Fatty Acyls	Fatty acid esters	Fatty Acyls [FA]	Fatty esters [FA07]	Wax monoesters [FA0701]	Full match	No results	Full match	311.294	7.4203e+06	344274	279886	245294	257424	300722	269297	282509	207556	6.49414e+06	227288	6.51776e+06	262962	349710	388385	1.22104e+07	475982	372861	340209	601992	4.87919e+06	313305	372846	309034	231055	321940	370898	835779	375424	5.27435e+06
Com_5746_pos	PC (14:0e/6:0)	--	C28 H58 N O7 P	551.396	10.858	--	--	--	--	--	--	--	--	--	--	No results	Full match	Full match	552.403	5.08586e+06	7.0344e+06	8.28771e+06	6.58871e+06	5.32059e+06	8.87324e+06	7.07291e+06	7.13136e+06	6.77291e+06	4.80158e+06	8.16561e+06	8.71728e+06	5.37148e+06	7.01443e+06	8.27804e+06	4.92846e+06	6.96085e+06	5.99151e+06	7.44016e+06	8.98238e+06	5.43594e+06	7.68664e+06	9.29798e+06	6.49674e+06	7.2605e+06	9.80151e+06	8.8738e+06	8.55815e+06	6.14175e+06	5.46584e+06
Com_5756_pos	5,6-dimethoxy-2-(2-methoxyphenyl)-4H-chromen-4-one	--	C18 H16 O5	294.089	5.619	--	--	--	--	--	--	--	--	--	--	Invalid mass	No results	No results	295.097	5.40214e+06	7.34562e+06	5.67325e+06	4.12768e+06	7.08188e+06	6.30674e+06	8.59337e+06	5.29141e+06	5.14853e+06	3.47721e+06	4.43805e+06	3.64063e+06	5.86369e+06	5.95048e+06	7.11062e+06	3.07254e+06	6.34445e+06	6.60921e+06	4.37113e+06	5.01812e+06	4.49218e+06	8.11155e+06	3.77002e+06	5.4816e+06	5.22824e+06	3.90908e+06	6.12313e+06	3.93232e+06	6.13058e+06	3.36424e+06
Com_5763_pos	Prolylleucine	--	C11 H20 N2 O3	228.147	1.681	--	--	--	--	--	--	--	--	--	--	Full match	No results	Full match	229.154	5.92885e+06	6.53252e+06	4.46679e+06	8.47608e+06	7.29934e+06	5.43845e+06	5.2605e+06	7.05162e+06	8.77835e+06	8.8676e+06	1.02428e+07	4.76433e+06	5.96647e+06	9.4448e+06	5.89947e+06	5.84994e+06	6.109e+06	6.33674e+06	5.33924e+06	9.87493e+06	5.87023e+06	6.39326e+06	4.74421e+06	7.07081e+06	8.51973e+06	3.93963e+06	4.69908e+06	4.71492e+06	8.37958e+06	9.33606e+06
Com_5774_pos	DL-5-Methoxytryptophan	--	C12 H14 N2 O3	234.1	5.223	--	--	--	--	--	--	--	--	--	--	Full match	No results	No results	235.107	4.28243e+06	9.12803e+06	8.35855e+06	5.30991e+06	6.54367e+06	7.19629e+06	7.74702e+06	6.66529e+06	5.15583e+06	4.41648e+06	8.92285e+06	5.85153e+06	5.24828e+06	7.9634e+06	8.76609e+06	5.48693e+06	6.02238e+06	5.68217e+06	6.70635e+06	7.57754e+06	5.09107e+06	1.01179e+07	1.02055e+07	5.8365e+06	6.51221e+06	6.33658e+06	7.68767e+06	4.92842e+06	6.21009e+06	4.48416e+06
Com_5786_pos	PC (14:0e/22:3)	--	C44 H84 N O7 P	769.598	10.337	--	--	--	--	--	--	--	--	--	--	No results	Full match	No results	770.604	5.50388e+06	3.4715e+06	5.06432e+06	8.17871e+06	6.22366e+06	5.68325e+06	4.41861e+06	2.37994e+06	3.22829e+06	4.70241e+06	5.74844e+06	6.68708e+06	3.66711e+06	5.44554e+06	4.67634e+06	6.27469e+06	6.31916e+06	7.79133e+06	6.3928e+06	1.08872e+07	1.01501e+07	8.42878e+06	6.48389e+06	1.10429e+07	6.52881e+06	7.98305e+06	7.21304e+06	5.36415e+06	6.29786e+06	5.3144e+06
Com_5821_pos	N-Acetylvaline	--	C7 H13 N O3	159.09	5.434	--	--	HMDB0011757	--	Organic acids and derivatives	Carboxylic acids and derivatives	Amino acids, peptides, and analogues	--	--	--	No results	No results	Full match	160.097	1.28027e+07	2.89507e+06	3.59385e+06	5.42501e+06	1.56394e+06	1.91632e+06	5.42067e+06	1.96172e+06	9.71259e+06	2.89039e+06	1.89769e+06	6.32977e+06	5.03293e+06	2.86334e+06	2.23285e+06	3.37384e+06	1.69989e+06	3.20899e+06	3.22374e+06	3.13993e+06	1.75179e+06	1.52714e+06	1.71673e+06	836695	1.56092e+06	1.34552e+06	2.39255e+06	1.03239e+06	2.04211e+06	1.65146e+06
Com_5824_pos	PC (18:2e/22:6)	--	C48 H82 N O7 P	815.57	9.769	--	--	--	--	--	--	--	--	--	--	No results	Invalid mass	No results	816.577	3.20802e+06	1.67224e+06	2.86457e+06	3.02466e+06	1.14569e+06	2.74012e+06	3.34227e+06	4.2272e+06	2.81007e+06	1.94177e+06	1.9314e+06	2.65495e+06	1.19811e+06	2.31235e+06	3.43851e+06	6.21983e+06	817913	2.6694e+06	3.38298e+06	2.96704e+06	1.82079e+06	919402	2.86391e+06	2.85686e+06	862669	2.56947e+06	3.51308e+06	3.22625e+06	1.20095e+07	1.44334e+06
Com_5859_pos	PC (18:1e/18:3)	--	C44 H82 N O7 P	767.582	10.308	--	--	--	--	--	--	--	--	--	--	No results	Full match	No results	768.588	8.50632e+06	4.56881e+06	4.44508e+06	4.3125e+06	3.93966e+06	3.47107e+06	3.22706e+06	3.34594e+06	1.54815e+06	5.07792e+06	3.15771e+06	8.71402e+06	2.48428e+06	4.39019e+06	3.76565e+06	1.18431e+07	4.43267e+06	3.98032e+06	3.75792e+06	6.84763e+06	6.31884e+06	4.36762e+06	4.80116e+06	3.95297e+06	5.85846e+06	2.08375e+06	2.70979e+06	4.8764e+06	5.52466e+06	9.52236e+06
Com_5869_pos	4-morpholinobenzoic acid	--	C11 H13 N O3	229.071	5.664	--	--	--	--	--	--	--	--	--	--	Invalid mass	No results	No results	230.079	1.09816e+07	3.70879e+06	4.30022e+06	1.32004e+07	3.26548e+06	5.8524e+06	8.35463e+06	3.95438e+06	4.28952e+06	4.02726e+06	5.16524e+06	4.48112e+06	5.27681e+06	7.64572e+06	4.61626e+06	4.50897e+06	3.22856e+06	4.59205e+06	5.04612e+06	4.85023e+06	1.98357e+06	2.60909e+06	2.63902e+06	5.07553e+06	4.02553e+06	3.35477e+06	4.8651e+06	2.63007e+06	5.37981e+06	2.95656e+06
Com_5873_pos	Adenine	Adenine; 6-Aminopurine	C5 H5 N5	135.055	5.567	cpd:C00147	map00230 Purine metabolism;map01100 Metabolic pathways	HMDB0000034	--	Organoheterocyclic compounds	Imidazopyrimidines	Purines and purine derivatives	--	--	--	No results	No results	Full match	136.061	6.17597e+06	2.06048e+06	3.47652e+06	1.58066e+06	2.35725e+06	2.65838e+06	2.89296e+06	3.32072e+06	6.46108e+06	1.34651e+06	2.8747e+06	1.08256e+06	1.41159e+06	1.69315e+06	2.9652e+06	1.52609e+06	1.99519e+06	2.78524e+06	1.68341e+06	1.89366e+06	1.39669e+06	2.39727e+06	3.42317e+06	1.72243e+06	2.8546e+06	3.04265e+06	3.02488e+06	2.34543e+06	1.92585e+06	1.71657e+06
Com_5907_pos	(2R,3S,4S,5R,6R)-2-(hydroxymethyl)-6-(2-phenylethoxy)oxane-3,4,5-triol	--	C14 H20 O6	266.114	6.178	--	--	--	--	--	--	--	--	--	--	Invalid mass	No results	No results	267.122	9.45231e+06	5.84076e+06	3.92144e+06	9.9181e+06	6.78067e+06	6.62677e+06	5.69523e+06	3.50473e+06	8.45171e+06	5.63751e+06	4.91017e+06	6.80584e+06	9.13545e+06	4.38398e+06	4.75882e+06	5.51363e+06	8.12459e+06	6.64017e+06	7.02941e+06	2.99632e+06	7.76419e+06	4.54436e+06	3.29685e+06	7.29866e+06	5.09898e+06	3.18512e+06	4.55112e+06	3.36098e+06	4.76525e+06	2.33191e+06
Com_5937_pos	Quinoline-4-carboxylic acid	4-Quinolinecarboxylic acid; Quinoline-4-carboxylate; Quinoline-4-carboxylic acid; Cinchonic acid	C10 H7 N O2	173.047	4.829	cpd:C06414	--	--	--	--	--	--	--	--	--	No results	No results	Full match	174.055	3.08064e+06	3.32463e+06	4.82096e+06	2.91957e+06	5.46864e+06	4.64542e+06	2.99027e+06	1.12163e+07	4.54116e+06	9.70419e+06	4.67759e+06	2.96744e+06	1.06075e+06	5.62353e+06	3.39373e+06	4.11479e+06	3.68641e+06	4.66719e+06	4.339e+06	5.64235e+06	3.08015e+06	3.45057e+06	4.48444e+06	2.09343e+06	5.77934e+06	3.78894e+06	3.49773e+06	5.58973e+06	5.39892e+06	8.28559e+06
Com_5982_pos	SM (d17:1/14:0)	--	C36 H73 N2 O6 P	660.521	10.678	--	--	--	--	--	--	--	--	--	--	No results	Full match	No results	661.528	6.60613e+06	5.74838e+06	4.77899e+06	8.30756e+06	4.08204e+06	5.77906e+06	7.1787e+06	3.90344e+06	6.32123e+06	5.73737e+06	8.3059e+06	5.63426e+06	7.71609e+06	5.95518e+06	6.78941e+06	5.99029e+06	5.06541e+06	8.25629e+06	8.5247e+06	6.88941e+06	6.54778e+06	5.65446e+06	6.30115e+06	5.74611e+06	4.58512e+06	6.31694e+06	6.01482e+06	6.09959e+06	9.38285e+06	8.47525e+06
Com_6012_pos	L-Palmitoylcarnitine	L-Palmitoylcarnitine	C23 H45 N O4	399.334	9.488	cpd:C02990	map00071 Fatty acid degradation;map01212 Fatty acid metabolism	HMDB0000222	LMFA07070079	Lipids and lipid-like molecules	Fatty Acyls	Fatty acid esters	Fatty Acyls [FA]	Fatty esters [FA07]	Fatty acyl carnitines [FA0707]	No results	No results	Full match	400.342	1.03262e+06	686470	1.25223e+06	1.49304e+06	1.64233e+06	1.10714e+06	1.51603e+06	2.58893e+06	3.43276e+06	2.12951e+06	2.4561e+06	2.02006e+06	1.3079e+06	1.92788e+06	1.04475e+06	1.38171e+06	1.63055e+06	2.50046e+06	3.44525e+06	1.78624e+06	1.02893e+06	1.67907e+06	1.10388e+06	1.50186e+06	1.02902e+06	1.2746e+06	786424	1.55101e+06	3.71938e+06	1.56513e+06
Com_6035_pos	Hydroxyprogesterone caproate	Hydroxyprogesterone caproate; Primolut depot; 17alpha-Caproyloxypregn-4-ene-3,20-dione	C27 H40 O4	428.293	8.309	cpd:C08148	--	HMDB0001830	--	Lipids and lipid-like molecules	Steroids and steroid derivatives	Pregnane steroids	--	--	--	Full match	No results	No results	429.3	1.48479e+06	2.4127e+06	1.03969e+06	458143	2.30895e+06	982387	1.53433e+06	1.40307e+06	418269	608427	482782	740274	798018	492559	1.04293e+06	666243	2.36037e+06	1.60434e+06	610383	1.71765e+06	893665	2.1838e+06	1.33493e+06	568410	2.08194e+06	1.06148e+06	1.54173e+06	1.13945e+06	573755	379692
Com_6082_pos	LPE 17:0	--	C22 H46 N O7 P	467.301	9.745	--	--	--	LMGP02050030	--	--	--	Glycerophospholipids [GP]	Glycerophosphoethanolamines [GP02]	Monoacylglycerophosphoethanolamines [GP0205]	No results	Full match	Full match	468.308	9.63912e+06	2.98921e+06	4.87721e+06	3.37281e+06	4.08432e+06	4.83891e+06	3.54714e+06	4.10896e+06	5.66462e+06	7.76915e+06	4.95218e+06	8.63071e+06	3.80437e+06	5.36598e+06	4.92466e+06	9.07707e+06	3.51347e+06	4.43744e+06	4.89549e+06	5.01523e+06	5.0514e+06	3.64613e+06	4.83835e+06	4.26545e+06	3.96214e+06	4.1118e+06	3.77137e+06	4.32737e+06	4.89198e+06	1.10959e+07
Com_6098_pos	PC (14:0e/18:2)	--	C40 H78 N O7 P	715.552	10.582	--	--	--	--	--	--	--	--	--	--	No results	Full match	No results	716.56	4.12826e+06	2.99745e+06	3.06171e+06	5.61756e+06	3.39637e+06	1.30328e+06	2.75596e+06	2.34336e+06	2.45883e+06	2.73501e+06	3.52355e+06	1.7788e+06	2.80162e+06	2.77079e+06	3.94038e+06	5.0087e+06	1.71544e+06	4.12544e+06	5.45565e+06	6.60782e+06	8.12121e+06	4.07067e+06	5.13289e+06	7.06815e+06	3.75555e+06	3.70847e+06	4.44506e+06	4.52283e+06	5.8465e+06	4.59023e+06
Com_6272_pos	beta-Estradiol 17-Acetate	--	C20 H26 O3	314.188	6.021	--	--	--	--	--	--	--	--	--	--	No results	No results	Full match	315.195	3.13142e+06	1.89301e+06	2.02001e+06	1.60461e+06	1.81144e+06	1.73471e+06	2.1267e+06	2.07701e+06	3.09366e+06	2.64523e+06	1.86159e+06	2.50476e+06	2.73287e+06	1.85217e+06	1.93809e+06	2.75462e+06	1.8234e+06	2.08119e+06	2.78579e+06	2.14999e+06	2.17054e+06	1.68082e+06	1.98059e+06	2.50574e+06	1.82636e+06	1.71335e+06	2.06581e+06	1.84044e+06	2.55889e+06	1.8954e+06
Com_6310_pos	PC (19:2/18:4)	--	C45 H78 N O8 P	769.561	11.198	--	--	--	--	--	--	--	--	--	--	No results	Invalid mass	No results	770.568	1.13486e+06	1.05774e+06	1.37875e+06	3.70159e+06	2.21013e+06	761127	1.11835e+06	1.15799e+06	1.43913e+06	1.74562e+06	1.25384e+06	1.09153e+06	1.23188e+06	3.14296e+06	1.2279e+06	2.80305e+06	1.21838e+06	1.76279e+06	2.44672e+06	2.94808e+06	4.45132e+06	2.32856e+06	2.20651e+06	3.38851e+06	2.20628e+06	2.82692e+06	1.55602e+06	3.05391e+06	3.63077e+06	3.68496e+06
Com_6319_pos	N-Propionylglycine	--	C5 H9 N O3	131.058	1.305	--	--	HMDB0000783	--	Organic acids and derivatives	Carboxylic acids and derivatives	Amino acids, peptides, and analogues	--	--	--	No results	No results	Full match	132.066	4.01034e+06	3.77474e+06	3.09942e+06	4.14128e+06	6.50099e+06	4.37325e+06	3.25374e+06	3.70134e+06	6.28891e+06	3.6406e+06	5.47335e+06	3.69297e+06	3.72766e+06	3.01646e+06	5.8621e+06	8.32875e+06	3.93188e+06	7.89661e+06	6.91054e+06	3.80994e+06	3.91562e+06	3.65007e+06	3.06197e+06	3.76596e+06	6.28075e+06	3.24901e+06	2.89111e+06	4.48755e+06	7.07294e+06	3.23064e+06
Com_6335_pos	Arachidonoyl ethanolamide phosphate	--	C22 H38 N O5 P	898.474	5.602	--	--	--	--	--	--	--	--	--	--	Invalid mass	No results	No results	450.244	8.44147e+06	557417	157558	624692	301382	250667	507843	250327	135768	7.20154e+06	631204	6.07468e+06	193024	479286	490815	1.06303e+07	560438	427965	260882	730641	9.31305e+06	257561	285644	526987	365839	377624	540471	323054	543604	7.6295e+06
Com_6425_pos	PC (18:0/18:1)	--	C44 H86 N O8 P	787.608	9.731	--	--	--	LMGP01010761	--	--	--	Glycerophospholipids [GP]	Glycerophosphocholines [GP01]	Diacylglycerophosphocholines [GP0101]	No results	Full match	No results	788.616	2.114e+06	2.66297e+06	3.22566e+06	3.56916e+06	2.98575e+06	3.14914e+06	8.15321e+06	2.11529e+06	2.28332e+06	1.71264e+06	3.6666e+06	4.21913e+06	1.31809e+06	5.23991e+06	2.41492e+06	2.89011e+06	1.99705e+06	1.31566e+06	1.02033e+07	3.0298e+06	2.10947e+06	3.01031e+06	2.90374e+06	7.44087e+06	3.64477e+06	2.99281e+06	6.47792e+06	3.71825e+06	4.48229e+06	3.85062e+06
Com_6537_pos	LPE 16:0	--	C21 H44 N O7 P	453.285	9.119	--	--	--	LMGP02050036	--	--	--	Glycerophospholipids [GP]	Glycerophosphoethanolamines [GP02]	Monoacylglycerophosphoethanolamines [GP0205]	No results	Full match	Full match	454.292	4.15281e+06	4.82057e+06	6.29724e+06	4.52865e+06	5.24283e+06	5.70116e+06	5.11294e+06	5.65044e+06	6.79817e+06	1.07351e+07	5.58886e+06	6.44858e+06	5.52798e+06	6.08436e+06	6.42577e+06	6.65021e+06	5.34609e+06	5.12658e+06	6.69189e+06	6.40666e+06	4.22371e+06	4.47012e+06	6.27958e+06	4.38763e+06	4.16237e+06	6.12084e+06	4.79351e+06	4.25755e+06	7.08052e+06	7.26092e+06
Com_6549_pos	ACar 15:0	--	C22 H44 N O4	385.318	7.579	--	--	--	--	--	--	--	--	--	--	No results	Invalid mass	No results	386.326	3.76341e+06	2.29902e+06	2.86169e+06	5.75283e+06	6.40103e+06	4.2964e+06	2.97431e+06	2.67763e+06	5.43326e+06	7.06923e+06	3.72767e+06	3.76072e+06	3.45286e+06	4.92764e+06	2.52463e+06	6.873e+06	2.97708e+06	2.79644e+06	3.78729e+06	5.49786e+06	2.42013e+06	2.01739e+06	3.09197e+06	9.10944e+06	4.4685e+06	2.80136e+06	2.21993e+06	3.04866e+06	4.93969e+06	6.86548e+06
Com_6557_pos	2-Phenylglycine	--	C8 H9 N O2	151.063	5.623	--	--	HMDB0002210	--	Organic acids and derivatives	Carboxylic acids and derivatives	Amino acids, peptides, and analogues	--	--	--	No results	No results	Full match	152.071	5.29384e+06	2.73969e+06	2.64091e+06	1.14779e+07	1.75359e+06	1.85547e+06	1.91064e+06	1.50592e+06	3.98379e+06	5.059e+06	2.4089e+06	6.31304e+06	2.29007e+06	3.32826e+06	1.52711e+06	6.43874e+06	1.6556e+06	1.88158e+06	1.93175e+06	3.22808e+06	1.07741e+06	1.71731e+06	1.2985e+06	1.3717e+06	1.1813e+06	1.09417e+06	1.26918e+06	1.23228e+06	1.31038e+06	1.44643e+06
Com_6592_pos	2-(14,15-Epoxyeicosatrienoyl) glycerol	--	C23 H38 O5	208.127	6.836	--	--	HMDB0013651	--	Lipids and lipid-like molecules	Glycerolipids	Monoradylglycerols	--	--	--	Invalid mass	No results	No results	417.26	3.34276e+06	2.97406e+06	1.98134e+06	1.13899e+06	2.1683e+06	3.81497e+06	1.15678e+06	4.95942e+06	4.73733e+06	1.38497e+06	1.80977e+06	1.54269e+06	3.78289e+06	1.81259e+06	4.08633e+06	3.19808e+06	6.38657e+06	3.69719e+06	1.5146e+06	2.3963e+06	1.4768e+06	2.0571e+06	2.4682e+06	799034	2.4738e+06	1.90124e+06	1.18316e+06	2.94481e+06	2.43064e+06	503535
Com_6593_pos	12-Oxo phytodienoic acid	--	C18 H28 O3	292.203	6.545	--	--	--	--	--	--	--	--	--	--	Full match	No results	No results	293.211	3.7593e+06	6.59271e+06	3.79878e+06	3.00228e+06	3.90401e+06	4.94435e+06	4.33324e+06	5.5941e+06	2.7771e+06	4.06192e+06	3.58797e+06	3.67316e+06	3.33913e+06	2.91177e+06	4.31479e+06	2.95184e+06	3.68321e+06	5.53284e+06	2.23469e+06	2.27973e+06	3.64798e+06	2.9424e+06	3.59664e+06	1.59017e+06	2.9073e+06	3.24081e+06	2.01495e+06	3.56094e+06	1.50126e+06	1.68256e+06
Com_6606_pos	Vasicinone	Vasicinone	C11 H10 N2 O2	220.084	5.228	cpd:C10744	--	--	--	--	--	--	--	--	--	Invalid mass	No results	No match	221.092	4.32505e+06	5.21368e+06	7.50428e+06	5.43491e+06	5.32357e+06	6.8205e+06	8.25403e+06	6.6095e+06	4.987e+06	5.40486e+06	7.62367e+06	4.55297e+06	3.85706e+06	8.32056e+06	7.70424e+06	5.08118e+06	5.36326e+06	5.18378e+06	5.87167e+06	7.5643e+06	5.17233e+06	6.70345e+06	8.30395e+06	1.01217e+07	6.00959e+06	7.72905e+06	7.75982e+06	5.32243e+06	6.30027e+06	4.85803e+06
Com_6607_pos	1-(4-Methoxyphenyl)-2-propanone	--	C10 H12 O2	164.084	6.31	--	--	HMDB0032891	--	Benzenoids	Benzene and substituted derivatives	Phenylpropanes	--	--	--	No results	No results	Full match	165.091	4.55486e+06	5.48467e+06	4.58601e+06	3.93106e+06	5.03448e+06	6.79977e+06	6.41577e+06	6.00912e+06	5.63102e+06	4.087e+06	5.02545e+06	3.48232e+06	6.02928e+06	5.29071e+06	4.07565e+06	5.41845e+06	7.63595e+06	5.18757e+06	7.15722e+06	9.24729e+06	7.7762e+06	6.7853e+06	4.74227e+06	4.63641e+06	6.60784e+06	5.66762e+06	6.91596e+06	5.93458e+06	6.0849e+06	4.03193e+06
Com_6610_pos	PC (19:2/19:2)	--	C46 H84 N O8 P	787.611	9.32	--	--	--	--	--	--	--	--	--	--	No results	Invalid mass	No results	788.616	3.78797e+06	3.67066e+06	4.12336e+06	4.53385e+06	3.56134e+06	2.68559e+06	6.21578e+06	2.95846e+06	2.50625e+06	2.27839e+06	4.55268e+06	3.75673e+06	2.7758e+06	5.01853e+06	2.38268e+06	3.63201e+06	2.58631e+06	2.25831e+06	9.79056e+06	4.66917e+06	2.96669e+06	4.20998e+06	3.6829e+06	7.25917e+06	5.03078e+06	3.85452e+06	5.76951e+06	4.50332e+06	4.44504e+06	3.8428e+06
Com_6640_pos	SM (d17:3/13:0)	--	C35 H67 N2 O6 P	642.474	11.588	--	--	--	--	--	--	--	--	--	--	No results	Full match	No results	643.482	1.02056e+07	2.83762e+06	2.64032e+06	2.62508e+06	4.72992e+06	3.80185e+06	5.36725e+06	3.01308e+06	6.02138e+06	3.68559e+06	2.32118e+06	3.95949e+06	6.42786e+06	5.40501e+06	3.98764e+06	2.04143e+06	2.99412e+06	4.28663e+06	5.01781e+06	4.15037e+06	7.48022e+06	3.28456e+06	3.29354e+06	2.80287e+06	5.86365e+06	3.59023e+06	5.33418e+06	3.83612e+06	6.4751e+06	3.65748e+06
Com_6647_pos	1,4-dihydroxyheptadec-16-en-2-yl acetate	--	C19 H36 O4	368.256	7.714	--	--	--	LMFA05000641	--	--	--	Fatty Acyls [FA]	Fatty alcohols [FA05]	_	Invalid mass	No results	No results	369.263	3.28526e+06	8.46914e+06	6.21576e+06	1.43129e+06	3.33118e+06	4.55364e+06	8.26961e+06	9.63238e+06	3.94929e+06	2.98873e+06	5.98394e+06	5.34182e+06	1.53499e+06	6.5605e+06	6.87282e+06	2.16729e+06	6.7322e+06	5.47888e+06	1.82832e+06	5.37513e+06	2.29753e+06	4.89808e+06	6.55151e+06	1.37064e+06	3.71992e+06	4.15535e+06	5.43881e+06	7.00709e+06	1.35853e+06	1.83315e+06
Com_6669_pos	2-(4-aminophenoxy)isophthalonitrile	--	C14 H9 N3 O	252.099	6.022	--	--	--	--	--	--	--	--	--	--	Invalid mass	No results	No results	253.107	5.2296e+06	969221	1.91021e+06	1.11935e+07	1.14588e+06	918353	1.55976e+06	827342	2.53543e+06	3.4095e+06	1.06332e+06	1.81314e+06	1.58881e+06	872768	1.00843e+06	3.57481e+06	1.66758e+06	1.60092e+06	2.3444e+06	839013	513804	1.8741e+06	1.52455e+06	495586	1.22662e+06	794653	913454	662035	561999	394403
Com_6749_pos	FPK	--	C20 H30 N4 O4	368.24	5.701	--	--	--	--	--	--	--	--	--	--	Invalid mass	No results	No results	369.248	570290	3.70167e+06	416473	2.7927e+06	259020	230479	502599	4.63967e+06	3.46133e+06	402614	410380	476674	3.21151e+06	6.37344e+06	5.00447e+06	472754	201165	286579	3.17519e+06	7.26815e+06	408100	233117	316465	2.23512e+06	308747	284816	398085	215193	4.92208e+06	382462
Com_6807_pos	PC (17:0/18:4)	--	C43 H78 N O8 P	767.539	11.148	--	--	--	--	--	--	--	--	--	--	No results	Invalid mass	No results	768.545	3.63848e+06	2.29947e+06	2.54453e+06	2.27685e+06	1.1435e+06	1.31075e+06	720697	4.25965e+06	2.31606e+06	2.50216e+06	3.37649e+06	2.77469e+06	3.2901e+06	4.54468e+06	2.29499e+06	4.02574e+06	1.80084e+06	3.29021e+06	4.20773e+06	4.44112e+06	4.19818e+06	3.34552e+06	4.14373e+06	3.5672e+06	2.51047e+06	2.52653e+06	2.23541e+06	3.75756e+06	3.58492e+06	5.31374e+06
Com_6911_pos	Jervine	Jervine	C27 H39 N O3	425.292	6.822	cpd:C10811	--	--	--	--	--	--	--	--	--	Full match	No results	No results	426.299	1.6104e+06	3.27078e+06	160520	414952	6.09389e+06	503689	265013	246262	2.13336e+06	116522	205407	222092	657801	228680	497804	232203	2.78387e+06	1.42072e+06	492545	166168	1.18832e+06	2.89665e+06	204999	245561	2.52613e+06	933789	197241	594257	539766	97672.2
Com_6918_pos	4-hydroxy-5,8-dimethylquinoline-3-carboxylic acid	--	C12 H11 N O3	217.073	5.227	--	--	--	--	--	--	--	--	--	--	Full match	No results	No results	218.081	4.10297e+06	6.98325e+06	7.47142e+06	4.89803e+06	5.62383e+06	6.58819e+06	7.31407e+06	5.97888e+06	4.67638e+06	4.09181e+06	7.7325e+06	5.139e+06	4.80679e+06	7.31981e+06	8.21931e+06	4.71126e+06	5.33121e+06	5.0341e+06	6.1058e+06	7.08477e+06	4.77708e+06	8.03954e+06	8.51924e+06	5.44166e+06	5.57807e+06	5.83677e+06	7.18709e+06	4.5829e+06	5.64367e+06	4.16839e+06
Com_6945_pos	(1E,4E)-1,5-bis(4-methoxyphenyl)penta-1,4-dien-3-one	--	C19 H18 O3	316.105	5.115	--	--	--	--	--	--	--	--	--	--	Invalid mass	No results	No results	317.112	925034	753743	2.56936e+06	1.38469e+06	427589	486808	1.89314e+06	2.539e+06	2.53421e+06	7.8867e+06	2.73214e+06	498710	2.28727e+06	1.60617e+06	438308	1.00492e+06	377944	2.14097e+06	3.5266e+06	2.79411e+06	1.68459e+06	640099	2.07863e+06	2.24237e+06	602586	560635	1.37024e+06	4.05033e+06	9.60626e+06	8.14977e+06
Com_6949_pos	Lysopc 18:2	--	C26 H50 N O7 P	519.334	10.284	--	--	--	LMGP01050137	--	--	--	Glycerophospholipids [GP]	Glycerophosphocholines [GP01]	Monoacylglycerophosphocholines [GP0105]	No results	No results	Full match	520.341	6.41827e+06	8.24176e+06	8.30585e+06	6.84196e+06	7.19542e+06	7.86725e+06	4.92645e+06	6.41189e+06	7.86389e+06	7.95834e+06	7.83833e+06	8.81948e+06	8.68969e+06	6.54683e+06	6.77944e+06	5.14859e+06	5.82086e+06	6.42519e+06	8.27859e+06	6.95077e+06	7.15005e+06	6.28165e+06	6.44197e+06	5.55725e+06	6.83292e+06	6.94241e+06	6.4643e+06	6.93086e+06	6.96113e+06	7.27252e+06
Com_6970_pos	2-[5-(2-hydroxypropyl)oxolan-2-yl]propanoic acid	--	C10 H18 O4	224.102	5.609	--	--	--	--	--	--	--	--	--	--	Invalid mass	No results	No results	225.11	2.96452e+06	4.60127e+06	3.93784e+06	7.23096e+06	3.08873e+06	5.76477e+06	4.07621e+06	4.51541e+06	6.73472e+06	6.6048e+06	4.32076e+06	5.29446e+06	8.9422e+06	4.96952e+06	4.37302e+06	6.34873e+06	5.30002e+06	4.54343e+06	6.1604e+06	4.72214e+06	3.12789e+06	3.58197e+06	4.33817e+06	3.82227e+06	4.42229e+06	2.96417e+06	4.13872e+06	3.48243e+06	4.81525e+06	2.54199e+06
Com_6984_pos	2-Oxindole	--	C8 H7 N O	133.053	5.654	--	--	HMDB0061918	--	Organoheterocyclic compounds	Indoles and derivatives	Indolines	--	--	--	Full match	No results	Full match	134.06	4.54333e+06	1.3642e+06	1.79809e+06	1.05784e+07	1.03881e+06	1.14863e+06	1.13044e+06	502257	3.24364e+06	4.12076e+06	1.494e+06	5.42321e+06	1.56327e+06	2.50139e+06	508237	5.75905e+06	547532	982768	1.23495e+06	2.09409e+06	311136	281360	212033	318927	498703	218742	266928	234599	367580	355670
Com_7025_pos	8-(2,3-dihydroxy-3-methylbutyl)-7-methoxy-2H-chromen-2-one	--	C15 H18 O5	295.139	5.997	--	--	--	--	--	--	--	--	--	--	Invalid mass	No results	No results	296.147	351376	6.08821e+06	2.38316e+06	226842	940322	3.97279e+06	2.85909e+06	4.93665e+06	494055	123830	1.21415e+06	410169	1.57964e+06	1.26029e+06	3.47511e+06	160943	1.79781e+06	652378	1.38577e+06	1.55796e+06	340950	4.70192e+06	1.91943e+06	531340	942989	3.42627e+06	2.99642e+06	3.02752e+06	203816	309291
Com_7099_pos	Dehydrocholic acid	Dehydrocholic acid; 3,7,12-Triketo-5beta-cholanoic acid	C24 H34 O5	402.237	6.369	cpd:C13154	--	--	LMST04010106	--	--	--	Sterols [ST]	Bile acids and derivatives [ST04]	C24 bile acids, alcohols, and derivatives [ST0401]	Invalid mass	No results	No results	403.245	475949	251773	311096	433950	236741	339356	420846	305630	404392	385761	385424	291932	329471	360655	240385	400990	265778	303521	437902	535951	315969	366217	389546	341851	326245	315940	280407	314186	353381	377160
Com_7124_pos	Zeranol	alpha-Zearalanol; Zeranol	C18 H26 O5	322.177	7.063	cpd:C14752	--	HMDB0032702	--	Phenylpropanoids and polyketides	Macrolides and analogues		--	--	--	No results	Full match	No results	323.185	3.45492e+06	4.73882e+06	4.19763e+06	4.52986e+06	4.79619e+06	4.72577e+06	3.47952e+06	3.48529e+06	4.24922e+06	3.32635e+06	3.81492e+06	5.06292e+06	5.32505e+06	3.09667e+06	3.86525e+06	3.63577e+06	4.11228e+06	5.12748e+06	3.80243e+06	3.78525e+06	3.87581e+06	4.36521e+06	4.56981e+06	4.76623e+06	6.15361e+06	4.16292e+06	3.91729e+06	4.32038e+06	3.49015e+06	3.22989e+06
Com_7253_pos	SM (d14:1/16:0)	--	C35 H71 N2 O6 P	646.505	9.698	--	--	--	--	--	--	--	--	--	--	No results	Full match	No results	647.513	3.27973e+06	2.38412e+06	3.32257e+06	3.07332e+06	1.79764e+06	2.28829e+06	3.2472e+06	2.93281e+06	2.31209e+06	2.60582e+06	3.33484e+06	3.06356e+06	4.61981e+06	3.82671e+06	2.70033e+06	2.1781e+06	1.76856e+06	4.38488e+06	4.3216e+06	3.43848e+06	3.22277e+06	2.62565e+06	3.79761e+06	3.54317e+06	2.40828e+06	2.41626e+06	3.03623e+06	2.73505e+06	5.00651e+06	4.33754e+06
Com_7318_pos	L-Tyrosinemethylester	L-Tyrosine methyl ester	C10 H13 N O3	195.089	5.19	cpd:C03404	--	--	--	--	--	--	--	--	--	No results	No results	Full match	196.097	2.1926e+06	1.26716e+06	1.32293e+06	2.17851e+06	1.12159e+06	1.61022e+06	1.45614e+06	1.83829e+06	1.37135e+06	2.91416e+06	1.41618e+06	1.30167e+06	1.85685e+06	1.58867e+06	1.35544e+06	6.4939e+06	1.07667e+06	1.34958e+06	1.35574e+06	2.29732e+06	5.98579e+06	1.52516e+06	2.52734e+06	6.0381e+06	1.88097e+06	3.31359e+06	2.04779e+06	1.02401e+06	8.96739e+06	4.14579e+06
Com_7401_pos	7-(2-hydroxypropan-2-yl)-1,4a-dimethyl-decahydronaphthalen-1-ol	--	C15 H28 O2	222.198	7.544	--	--	--	--	--	--	--	--	--	--	Invalid mass	No results	No results	223.205	2.25138e+06	1.69368e+06	1.56968e+06	3.18692e+06	1.91674e+06	1.78505e+06	2.15453e+06	1.48326e+06	2.41132e+06	2.66071e+06	2.54921e+06	1.88102e+06	1.96329e+06	1.99738e+06	1.90456e+06	3.7889e+06	1.66852e+06	2.11918e+06	2.58967e+06	1.33106e+06	3.58643e+06	2.37106e+06	2.05649e+06	3.50195e+06	2.04876e+06	3.70294e+06	2.40142e+06	1.74456e+06	3.71018e+06	2.01115e+06
Com_7435_pos	5-(hydroxymethyl)-4-methoxy-2,5-dihydrofuran-2-one	--	C6 H8 O4	126.029	2.97	--	--	--	--	--	--	--	--	--	--	Invalid mass	No results	No results	127.037	8.48129e+06	4.55394e+06	3.83621e+06	4.93379e+06	2.7815e+06	2.98293e+06	7.47922e+06	5.29059e+06	4.28705e+06	4.80277e+06	4.35835e+06	8.48628e+06	5.11442e+06	5.2271e+06	3.20876e+06	7.01094e+06	2.59957e+06	3.99467e+06	4.7483e+06	3.84628e+06	3.84442e+06	3.77413e+06	2.97646e+06	2.57631e+06	3.18057e+06	2.86042e+06	6.12746e+06	3.63811e+06	274806	3.54986e+06
Com_7479_pos	ACar 20:0	--	C27 H54 N O4	455.398	9.192	--	--	--	--	--	--	--	--	--	--	No results	Invalid mass	No results	456.404	368129	3.61e+06	3.00028e+06	1.12929e+06	4.8025e+06	3.23812e+06	2.66095e+06	4.30494e+06	778936	1.92905e+06	2.8735e+06	342082	2.35004e+06	5.03503e+06	4.14021e+06	875956	695277	1.95286e+06	663241	6.26789e+06	1.06508e+06	2.46992e+06	2.48697e+06	4.56332e+06	3.63348e+06	3.28728e+06	348086	6.09911e+06	8.70139e+06	2.37119e+06
Com_7482_pos	PC (16:1/17:2)	--	C41 H76 N O8 P	741.531	9.499	--	--	--	--	--	--	--	--	--	--	No results	Full match	No results	742.539	3.37013e+06	3.31782e+06	4.51344e+06	2.27943e+06	2.04032e+06	1.67174e+06	3.5617e+06	1.58251e+06	1.62099e+06	3.32419e+06	4.59313e+06	3.15049e+06	3.40289e+06	4.44125e+06	3.00448e+06	3.26305e+06	2.19398e+06	4.84299e+06	4.95182e+06	5.68304e+06	1.96768e+06	4.06479e+06	4.991e+06	3.32922e+06	1.24543e+06	2.79143e+06	3.60068e+06	2.48224e+06	2.26132e+06	3.28009e+06
Com_7554_pos	2,6-Di-tert-butyl-1,4-benzoquinone	--	C14 H20 O2	220.146	6.811	--	--	HMDB0013817	--	Lipids and lipid-like molecules	Prenol lipids	Monoterpenoids	--	--	--	Full match	No results	No results	221.153	3.33344e+06	3.73718e+06	6.56793e+06	2.78914e+06	3.00122e+06	5.52968e+06	6.55682e+06	7.3995e+06	4.2764e+06	4.08371e+06	4.6766e+06	3.49924e+06	2.60665e+06	5.1469e+06	5.8854e+06	3.85855e+06	4.68753e+06	4.99803e+06	4.61477e+06	3.79024e+06	3.00218e+06	2.80188e+06	7.83797e+06	2.65366e+06	5.04789e+06	5.74675e+06	5.36816e+06	5.71393e+06	2.79279e+06	2.5615e+06
Com_7596_pos	3,5-Dimethoxybenzoic acid	--	C9 H10 O4	182.055	5.451	--	--	HMDB0127495	--	Benzenoids	Benzene and substituted derivatives	Benzoic acids and derivatives	--	--	--	Invalid mass	No results	No results	183.063	2.74507e+06	1.63898e+06	2.18869e+06	1.57189e+06	2.43648e+06	3.33999e+06	3.21715e+06	2.94889e+06	2.35678e+06	1.92392e+06	1.92424e+06	2.28472e+06	3.00183e+06	2.33828e+06	4.68871e+06	1.88988e+06	2.74594e+06	2.86343e+06	3.20417e+06	2.35638e+06	2.76367e+06	4.87161e+06	4.46941e+06	2.85148e+06	4.24183e+06	3.35928e+06	4.56648e+06	2.1151e+06	4.2416e+06	2.61876e+06
Com_7606_pos	trans,trans-2,4-Heptadienal	--	C7 H10 O	110.072	6.754	--	--	--	--	--	--	--	--	--	--	Invalid mass	No results	No results	221.152	2.05549e+06	1.62808e+06	4.93626e+06	1.81744e+06	1.09579e+06	4.29149e+06	5.08054e+06	5.52943e+06	1.57869e+06	2.66346e+06	3.33757e+06	2.47237e+06	1.29226e+06	3.88096e+06	2.02054e+06	833097	2.33412e+06	2.47547e+06	1.25727e+06	2.59146e+06	2.90433e+06	1.04182e+06	5.93284e+06	1.00525e+06	1.95696e+06	4.22675e+06	4.10676e+06	4.61202e+06	1.94455e+06	1.28826e+06
Com_7642_pos	Phlorizin	Phlorizin; Phlorhizin; Phloridzin	C21 H24 O10	458.119	6.192	cpd:C01604	--	HMDB0036634	--	Phenylpropanoids and polyketides	Flavonoids	Flavonoid glycosides	--	--	--	Invalid mass	No results	No results	459.126	45978.3	5.7279e+06	4.16747e+06	75134.2	3.33647e+06	4.03915e+06	3.76647e+06	5.11532e+06	159146	56340.7	2.27131e+06	37250.1	799167	4.22759e+06	2.87774e+06	51368.6	5.19935e+06	6.24539e+06	52376.9	3.43517e+06	40028.2	6.36132e+06	3.92629e+06	67088.9	3.50029e+06	4.51321e+06	3.79288e+06	2.49002e+06	81936.1	38833.5
Com_7660_pos	β-Cortolone	--	C21 H34 O5	348.23	6.387	--	--	--	--	--	--	--	--	--	--	Invalid mass	No results	No results	349.237	1.02606e+06	6.02974e+06	3.79855e+06	1.65138e+06	3.46431e+06	3.05943e+06	5.56552e+06	6.01313e+06	1.12444e+06	1.42886e+06	3.3187e+06	1.08901e+06	1.01391e+06	2.60025e+06	5.25269e+06	1.40398e+06	4.94907e+06	5.39055e+06	1.40613e+06	4.19856e+06	1.13444e+06	4.92959e+06	5.77615e+06	1.41595e+06	4.49069e+06	4.25059e+06	5.42951e+06	4.42582e+06	1.50304e+06	1.29221e+06
Com_7705_pos	(±)8-HEPE	--	C20 H30 O3	300.209	8.048	--	--	--	--	--	--	--	--	--	--	Invalid mass	No results	No match	301.216	1.33786e+06	2.11764e+06	3.36282e+06	2.34479e+06	1.95598e+06	3.2672e+06	2.12533e+06	3.01018e+06	1.51742e+06	2.9648e+06	3.41135e+06	1.711e+06	1.19539e+06	1.90667e+06	2.24814e+06	2.3908e+06	2.05094e+06	2.15545e+06	1.17097e+06	2.15252e+06	1.91889e+06	1.63648e+06	2.34902e+06	1.98461e+06	1.6395e+06	2.42411e+06	1.79886e+06	1.48242e+06	2.57562e+06	1.22382e+06
Com_7717_pos	PC (20:2/20:3)	--	C48 H86 N O8 P	835.607	10.007	--	--	--	--	--	--	--	--	--	--	No results	Full match	No results	836.614	2.55554e+06	2.67446e+06	2.56667e+06	2.76358e+06	2.14249e+06	2.96367e+06	1.51835e+06	1.37468e+06	1.5479e+06	2.03339e+06	3.83362e+06	3.31599e+06	1.34219e+06	1.93434e+06	2.04462e+06	2.38205e+06	2.76259e+06	3.50015e+06	3.90395e+06	3.22676e+06	3.86298e+06	3.21782e+06	5.49919e+06	4.5427e+06	3.76814e+06	3.93363e+06	2.83071e+06	2.32952e+06	2.78323e+06	2.00791e+06
Com_7768_pos	LPK	--	C17 H32 N4 O4	356.241	11.437	--	--	--	--	--	--	--	--	--	--	Full match	No results	No results	357.248	4.18953e+06	2.34877e+06	3.22988e+06	3.95867e+06	2.06581e+06	3.01598e+06	3.18303e+06	3.59222e+06	4.27699e+06	3.30014e+06	4.16733e+06	2.67664e+06	4.55581e+06	2.73838e+06	3.14784e+06	3.62389e+06	2.3586e+06	3.52368e+06	3.82782e+06	3.9251e+06	4.14566e+06	3.17321e+06	4.8156e+06	3.23872e+06	3.27137e+06	3.36609e+06	3.83995e+06	4.35243e+06	5.40984e+06	5.01613e+06
Com_7814_pos	D-Glucosamine	D-Glucosamine; Chitosamine; 2-Amino-2-deoxy-D-glucose	C6 H13 N O5	179.079	1.406	cpd:C00329	map00520 Amino sugar and nucleotide sugar metabolism;map01100 Metabolic pathways	HMDB0030091	--	Organic oxygen compounds	Organooxygen compounds	Carbohydrates and carbohydrate conjugates	--	--	--	No results	No results	Full match	180.086	3.80569e+06	3.87218e+06	2.72812e+06	4.82742e+06	4.79398e+06	4.84281e+06	4.78652e+06	4.27077e+06	6.00867e+06	4.37364e+06	5.71456e+06	4.45098e+06	4.4554e+06	4.48355e+06	4.77701e+06	5.24172e+06	2.44659e+06	3.73544e+06	4.92383e+06	5.06484e+06	4.73449e+06	4.30501e+06	7.49371e+06	3.3651e+06	5.1855e+06	4.52611e+06	4.77702e+06	3.46531e+06	4.94809e+06	4.01793e+06
Com_7834_pos	PC (15:0/16:0)	--	C39 H78 N O8 P	719.549	9.517	--	--	--	LMGP01010532	--	--	--	Glycerophospholipids [GP]	Glycerophosphocholines [GP01]	Diacylglycerophosphocholines [GP0101]	No results	Full match	No results	720.555	3.56525e+06	3.86048e+06	3.9515e+06	3.82452e+06	2.01498e+06	1.72372e+06	3.99448e+06	1.57951e+06	2.19747e+06	3.28514e+06	5.93632e+06	3.2393e+06	2.11101e+06	4.611e+06	4.01645e+06	4.15861e+06	2.86468e+06	2.94797e+06	5.54065e+06	6.4372e+06	3.74399e+06	2.426e+06	4.77281e+06	4.35307e+06	1.78813e+06	2.59719e+06	4.11158e+06	2.91305e+06	2.64719e+06	3.18869e+06
Com_7842_pos	N-(4-butyl-2-methylphenyl)-N'-[4-(4-methylpiperazino)phenyl]urea	--	C23 H32 N4 O	380.254	7.113	--	--	--	--	--	--	--	--	--	--	Invalid mass	No results	No results	381.262	3.72304e+06	3.37674e+06	3.40801e+06	3.01036e+06	4.65129e+06	4.5482e+06	3.94573e+06	2.61445e+06	3.30069e+06	3.04345e+06	3.81296e+06	3.42405e+06	3.42032e+06	3.0553e+06	3.72955e+06	3.47443e+06	4.22175e+06	5.82894e+06	4.63958e+06	2.37991e+06	2.26516e+06	2.73504e+06	2.90887e+06	1.71857e+06	4.48998e+06	3.0486e+06	3.30129e+06	2.85837e+06	2.16148e+06	1.81352e+06
Com_7902_pos	ACar 10:1	--	C17 H32 N O4	313.225	6.099	--	--	--	--	--	--	--	--	--	--	No results	Invalid mass	No results	314.232	1.14176e+06	781570	813329	2.54115e+06	2.30378e+06	1.06766e+06	360095	934085	1.07966e+06	1.94482e+06	1.58581e+06	668829	1.41217e+06	2.17755e+06	716424	2.18071e+06	1.81203e+06	1.25676e+06	1.47763e+06	2.68238e+06	3.09483e+06	1.51462e+06	1.26906e+06	4.61408e+06	3.12086e+06	1.04322e+06	852533	1.34141e+06	1.89783e+06	7.13971e+06
Com_7912_pos	15(S)-HpETE	--	C20 H32 O4	318.219	6.377	--	--	HMDB0004244	--	Lipids and lipid-like molecules	Fatty Acyls	Eicosanoids	--	--	--	Invalid mass	No results	No results	319.226	5.29462e+06	3.46519e+06	2.7521e+06	3.72593e+06	3.04933e+06	3.64032e+06	2.92114e+06	3.97738e+06	5.55348e+06	4.20267e+06	4.05225e+06	4.27223e+06	4.98463e+06	2.69963e+06	3.03411e+06	4.52701e+06	4.03047e+06	4.12334e+06	4.48484e+06	2.5077e+06	4.06643e+06	2.83485e+06	4.19096e+06	3.09121e+06	5.14109e+06	1.85493e+06	3.16935e+06	2.26267e+06	4.32489e+06	2.2217e+06
Com_7982_pos	PC (19:1/18:2)	--	C45 H84 N O8 P	797.589	11.093	--	--	--	--	--	--	--	--	--	--	No results	Invalid mass	No results	798.597	3.80283e+06	3.35953e+06	3.91117e+06	4.63227e+06	5.40926e+06	1.8213e+06	2.46571e+06	2.15611e+06	636001	2.99935e+06	3.39792e+06	4.92404e+06	2.58453e+06	3.8089e+06	1.95235e+06	4.2427e+06	5.74323e+06	2.85801e+06	5.17493e+06	4.02966e+06	4.04845e+06	6.17982e+06	3.77411e+06	4.61014e+06	7.36945e+06	3.08006e+06	4.78982e+06	3.28762e+06	2.48541e+06	3.35012e+06
Com_7998_pos	N-cyclooctylurea	--	C9 H18 N2 O	170.142	5.937	--	--	--	--	--	--	--	--	--	--	Full match	No results	No results	171.149	4.65118e+06	4.51325e+06	1.67697e+06	5.13346e+06	2.45673e+06	2.44739e+06	1.82154e+06	5.72096e+06	2.68544e+06	2.61977e+06	3.63809e+06	5.26004e+06	6.76121e+06	4.0619e+06	5.83634e+06	5.938e+06	3.27342e+06	2.15755e+06	2.9639e+06	8.21258e+06	6.37443e+06	1.50433e+06	2.70798e+06	4.16074e+06	3.55186e+06	2.58174e+06	2.73936e+06	2.82773e+06	7.35738e+06	4.65196e+06
Com_8012_pos	PC (14:1e/22:3)	--	C44 H82 N O7 P	767.585	10.306	--	--	--	--	--	--	--	--	--	--	No results	Full match	No results	768.592	8.46054e+06	981853	2.91061e+06	3.30204e+06	2.433e+06	1.79449e+06	1.13892e+06	2.05329e+06	495344	3.51791e+06	1.59506e+06	3.99161e+06	1.52007e+06	2.66001e+06	1.96053e+06	5.67776e+06	2.95882e+06	2.86088e+06	2.36075e+06	3.89108e+06	3.54851e+06	2.69103e+06	802340	781643	675907	1.53499e+06	532954	2.85281e+06	2.93774e+06	7.09665e+06
Com_8019_pos	(4-benzhydrylpiperazino)(1,5-dimethyl-1H-pyrazol-3-yl)methanone	--	C23 H26 N4 O	374.206	6.003	--	--	--	--	--	--	--	--	--	--	Invalid mass	No results	No results	375.214	617582	599772	589856	506572	483699	437344	530028	494303	503646	540839	441351	476855	444947	374467	489524	491671	488029	606342	690106	564130	473981	458816	520267	481471	565674	275448	375515	296633	471929	305418
Com_8038_pos	3,4-dihydro-2H,6H-[1,3]thiazino[2,3-b]quinazolin-6-one	--	C11 H10 N2 O S	218.049	5.884	--	--	--	--	--	--	--	--	--	--	Invalid mass	No results	No results	219.057	282425	891469	288224	382408	1.11245e+06	308359	1.93265e+06	1.87174e+06	227785	206673	7.83014e+06	327327	421080	497576	635695	230018	4.17777e+06	582892	243475	1.79577e+06	288043	401996	504500	267665	2.60852e+06	277509	401625	319936	305425	286579
Com_8072_pos	α-Lapachone	--	C15 H14 O3	264.071	4.895	--	--	--	--	--	--	--	--	--	--	Invalid mass	No results	No results	265.079	5.14932e+06	3.04615e+06	4.28805e+06	3.77422e+06	1.85897e+06	4.20234e+06	4.2213e+06	7.50925e+06	5.30596e+06	4.02075e+06	3.6154e+06	2.61704e+06	5.02671e+06	2.83475e+06	5.13769e+06	3.60614e+06	2.91086e+06	3.27853e+06	3.95886e+06	5.09089e+06	3.21719e+06	279389	3.88315e+06	3.32628e+06	3.19408e+06	2.09666e+06	3.02892e+06	3.02056e+06	5.30875e+06	3.89171e+06
Com_8103_pos	SM (d20:2/14:1)	--	C39 H75 N2 O6 P	698.536	10.796	--	--	--	--	--	--	--	--	--	--	No results	Full match	No results	699.543	3.99115e+06	3.03529e+06	4.22116e+06	2.82916e+06	2.84396e+06	2.15859e+06	4.39161e+06	3.88255e+06	3.36986e+06	3.74174e+06	2.28783e+06	3.98444e+06	4.43495e+06	2.79404e+06	2.89481e+06	2.8752e+06	1.33376e+06	4.56136e+06	1.71807e+06	5.56747e+06	3.15016e+06	1.9467e+06	5.00243e+06	3.34291e+06	2.74742e+06	2.86923e+06	4.55112e+06	3.38948e+06	3.76653e+06	4.57669e+06
Com_8117_pos	Hydrocortisone acetate	Cortisol 21-acetate; Hydrocortisone acetate; Cortell	C23 H32 O6	404.22	7.048	cpd:C02821	--	HMDB0000063	--	Lipids and lipid-like molecules	Steroids and steroid derivatives	Hydroxysteroids	--	--	--	No results	No results	Full match	405.227	1.85974e+06	2.05313e+06	1.8662e+06	1.62383e+06	1.79943e+06	2.02028e+06	2.48197e+06	1.22247e+06	1.08043e+06	2.11644e+06	1.69649e+06	3.00994e+06	1.54681e+06	2.17419e+06	1.48475e+06	933981	5.8294e+06	1.00177e+06	1.1758e+06	2.08929e+06	637743	1.76333e+06	1.3118e+06	775623	1.21382e+06	589911	1.09376e+06	1.09276e+06	515654	556673
Com_8124_pos	ACar 17:0	--	C24 H48 N O4	413.35	8.203	--	--	--	--	--	--	--	--	--	--	No results	Invalid mass	No results	414.357	1.07955e+06	631938	973465	3.04911e+06	2.63223e+06	1.20349e+06	1.0381e+06	2.19841e+06	1.69609e+06	3.47203e+06	2.2275e+06	1.39635e+06	1.23063e+06	2.79564e+06	889158	1.52711e+06	1.42263e+06	1.77188e+06	1.62227e+06	2.47064e+06	3.03931e+06	873900	1.15751e+06	6.51634e+06	2.43242e+06	1.56002e+06	858832	1.76078e+06	3.37269e+06	5.51822e+06
Com_8235_pos	ACar 13:0	--	C20 H40 N O4	357.287	7.01	--	--	--	--	--	--	--	--	--	--	No results	Invalid mass	No results	358.294	3.28347e+06	1.81632e+06	1.86028e+06	2.98697e+06	1.91593e+06	1.34311e+06	1.31654e+06	2.21666e+06	2.1815e+06	6.35444e+06	2.61467e+06	5.62102e+06	4.54931e+06	2.53184e+06	1.49818e+06	3.36522e+06	1.50784e+06	2.18747e+06	2.37681e+06	3.29544e+06	2.81791e+06	1.23663e+06	1.59377e+06	2.5448e+06	1.70062e+06	1.25232e+06	619376	1.93323e+06	2.13272e+06	7.03491e+06
Com_8237_pos	N-[2-chloro-6-(trifluoromethoxy)phenyl]-2,2-dimethylpropanamide	--	C12 H13 Cl F3 N O2	295.058	1.275	--	--	--	--	--	--	--	--	--	--	Full match	No results	No results	296.065	2.10713e+06	2.82885e+06	4.14585e+06	4.1077e+06	3.80755e+06	3.5905e+06	4.81902e+06	5.06784e+06	5.97566e+06	5.55255e+06	1.76501e+06	4.93063e+06	3.16342e+06	5.2623e+06	3.56192e+06	4.68167e+06	4.62449e+06	4.56041e+06	3.21587e+06	5.26523e+06	3.62699e+06	1.95327e+06	3.84584e+06	6.24745e+06	4.50076e+06	3.886e+06	5.41651e+06	6.03058e+06	6.50958e+06	5.10434e+06
Com_8284_pos	PC (18:3e/20:2)	--	C46 H84 N O7 P	793.597	9.104	--	--	--	--	--	--	--	--	--	--	No results	Full match	No results	794.604	4.60464e+06	4.20308e+06	4.48933e+06	6.22125e+06	5.10212e+06	1.29354e+06	1.73698e+06	1.61708e+06	2.91628e+06	3.75719e+06	4.33464e+06	4.7816e+06	3.632e+06	3.67191e+06	3.18056e+06	3.75212e+06	3.4725e+06	3.60894e+06	6.0911e+06	6.55304e+06	4.27943e+06	5.85484e+06	4.87825e+06	5.43946e+06	5.41631e+06	3.93065e+06	2.30264e+06	2.5192e+06	4.87528e+06	4.9427e+06
Com_8304_pos	tetranor-12(R)-HETE	--	C16 H26 O3	248.177	7.002	--	--	--	--	--	--	--	--	--	--	Invalid mass	No results	No results	249.184	1.78142e+06	1.58153e+06	1.89332e+06	2.33329e+06	2.05975e+06	2.39311e+06	1.71186e+06	1.29411e+06	2.454e+06	2.60116e+06	950800	2.53478e+06	2.61978e+06	3.07899e+06	1.97433e+06	3.11198e+06	1.85089e+06	1.42701e+06	3.28867e+06	1.78864e+06	3.25741e+06	2.25906e+06	2.14763e+06	3.04061e+06	2.04306e+06	1.99917e+06	1.37429e+06	1.65812e+06	2.23912e+06	1.07308e+06
Com_8340_pos	Bicine	--	C6 H13 N O4	163.084	1.364	--	--	HMDB0011727	--	Organic acids and derivatives	Carboxylic acids and derivatives	Amino acids, peptides, and analogues	--	--	--	Full match	No results	No results	164.091	3.72108e+06	3.63088e+06	2.68073e+06	3.71767e+06	6.0651e+06	2.76873e+06	3.25837e+06	3.18821e+06	3.74436e+06	3.01551e+06	2.34322e+06	2.21836e+06	2.75794e+06	3.40543e+06	1.99833e+06	5.15773e+06	1.43359e+06	3.60982e+06	2.61235e+06	4.51603e+06	3.8622e+06	3.58272e+06	1.9304e+06	3.22672e+06	6.02223e+06	2.42001e+06	2.12014e+06	2.81247e+06	3.38851e+06	2.89133e+06
Com_8402_pos	N-acetyl-D-glucosamine	--	C8 H15 N O6	221.089	1.406	--	--	HMDB0062641	--	Organic oxygen compounds	Organooxygen compounds	Carbohydrates and carbohydrate conjugates	--	--	--	No results	No results	Full match	222.097	4.11388e+06	3.16063e+06	3.11586e+06	3.0002e+06	3.99283e+06	3.81816e+06	3.96987e+06	4.34159e+06	4.02135e+06	3.91451e+06	3.32232e+06	2.26273e+06	3.16194e+06	3.84449e+06	3.08965e+06	4.88802e+06	2.26828e+06	4.31893e+06	4.33583e+06	4.50925e+06	3.70427e+06	3.91065e+06	3.10396e+06	3.37418e+06	4.22606e+06	3.65759e+06	3.32442e+06	2.77044e+06	5.89729e+06	3.86211e+06
Com_8404_pos	ACar 18:2	--	C25 H46 N O4	423.334	7.718	--	--	--	--	--	--	--	--	--	--	No results	Invalid mass	No results	424.342	920986	1.08349e+06	1.31544e+06	1.75835e+06	2.90811e+06	1.03001e+06	450309	2.54135e+06	1.10628e+06	1.99627e+06	1.84418e+06	861980	1.43136e+06	2.14993e+06	814415	1.58561e+06	2.11679e+06	1.53782e+06	1.24137e+06	2.4435e+06	2.18253e+06	1.15008e+06	1.6309e+06	4.71444e+06	2.8474e+06	1.70472e+06	756940	1.0466e+06	2.27042e+06	5.78448e+06
Com_8422_pos	Neodiosmin	--	C28 H32 O15	630.163	11.523	--	--	HMDB0039857	LMPK12110819	Phenylpropanoids and polyketides	Flavonoids	Flavonoid glycosides	Polyketides [PR]	Flavonoids [PK12]	Flavones and Flavonols [PK1211]	Invalid mass	No results	No results	631.171	446106	290773	251094	5.98424e+06	287795	322789	419106	356342	378159	390757	335516	372362	303159	5.50308e+06	3.08079e+06	603630	325497	224757	190705	5.46598e+06	189867	151426	267177	4.68225e+06	254741	3.86938e+06	250119	136213	229132	184104
Com_8493_pos	4-acetyl-4-(ethoxycarbonyl)heptanedioic acid	--	C12 H18 O7	256.091	5.397	--	--	--	--	--	--	--	--	--	--	Invalid mass	No results	No results	257.099	1.03967e+06	1.26569e+06	514608	1.72246e+06	1.53234e+06	1.61201e+06	3.16961e+06	877016	645446	1.39793e+06	934783	1.2086e+06	931488	524081	842415	762758	1.02746e+06	1.56313e+06	649865	914086	1.19473e+06	1.04254e+06	1.52054e+06	603255	2.03059e+06	496512	1.5011e+06	2.51578e+06	1.10556e+06	1.42704e+06
Com_8502_pos	2,6-Dihydroxybenzoic acid	--	C7 H6 O4	154.026	5.155	--	--	HMDB0013676	--	Benzenoids	Benzene and substituted derivatives	Benzoic acids and derivatives	--	--	--	No results	No results	Full match	326.086	7.34299e+06	2.89685e+06	1.5509e+06	7.42115e+06	3.99933e+06	3.75492e+06	2.87937e+06	1.2756e+06	5.91205e+06	3.90967e+06	4.28987e+06	2.85789e+06	5.09091e+06	5.19598e+06	1.46105e+06	4.20318e+06	1.9905e+06	3.08884e+06	4.14734e+06	2.43614e+06	4.21049e+06	1.39136e+06	571540	3.24986e+06	2.43902e+06	1.67671e+06	1.51711e+06	1.03167e+06	1.34838e+06	1.36998e+06
Com_8621_pos	PC (18:4e/6:0)	--	C32 H58 N O7 P	599.395	10.412	--	--	--	--	--	--	--	--	--	--	No results	Full match	No results	600.403	1.80762e+06	2.13325e+06	3.13536e+06	2.14882e+06	4.17838e+06	3.11154e+06	1.7907e+06	3.02571e+06	1.66347e+06	2.99469e+06	5.16607e+06	2.86757e+06	2.5917e+06	3.16796e+06	2.35407e+06	2.72762e+06	3.34865e+06	4.66244e+06	2.97579e+06	3.90151e+06	3.17109e+06	3.6471e+06	3.44353e+06	2.69362e+06	4.59024e+06	3.32211e+06	1.7747e+06	4.34146e+06	2.21488e+06	3.15256e+06
Com_8653_pos	Hexanoylcarnitine	--	C13 H25 N O4	259.178	5.51	--	--	HMDB0000756	LMFA07070070	Lipids and lipid-like molecules	Fatty Acyls	Fatty acid esters	Fatty Acyls [FA]	Fatty esters [FA07]	Fatty acyl carnitines [FA0707]	Full match	Invalid mass	No results	260.185	2.84246e+06	1.65109e+06	2.47972e+06	5.17754e+06	3.52716e+06	1.53791e+06	1.68406e+06	1.06255e+06	1.62562e+06	2.38348e+06	1.72409e+06	1.5543e+06	3.09591e+06	2.83014e+06	1.33861e+06	2.57207e+06	2.53666e+06	2.22039e+06	2.20425e+06	2.73336e+06	4.84513e+06	2.67956e+06	2.59596e+06	5.36654e+06	3.52949e+06	1.73864e+06	1.56932e+06	1.31891e+06	1.83279e+06	5.3966e+06
Com_8765_pos	2-Methyl-S-benzothiazole	--	C8 H7 N S2	181.002	6.716	--	--	--	--	--	--	--	--	--	--	Full match	No results	No results	182.009	894177	263790	187928	1.94016e+06	174593	181313	225447	292956	1.42534e+06	355764	244027	797227	891115	574142	826974	416121	188950	171616	1.06245e+06	2.95782e+06	818351	238675	346466	2.08785e+06	245576	276326	262993	319485	7.05773e+06	858759
Com_8775_pos	LPC 16:4	--	C24 H42 N O7 P	487.269	7.976	--	--	--	--	--	--	--	--	--	--	No results	Full match	No results	488.277	1.7603e+06	1.31324e+06	1.2389e+06	1.1701e+06	1.45653e+06	1.32623e+06	1.21261e+06	1.56596e+06	2.08743e+06	1.68218e+06	1.68379e+06	1.63939e+06	1.71489e+06	848441	1.18967e+06	1.26711e+06	1.71839e+06	1.43107e+06	1.43217e+06	467088	1.89031e+06	1.0487e+06	1.15175e+06	764543	1.53202e+06	1.54701e+06	1.06889e+06	955119	1.55722e+06	1.30089e+06
Com_8818_pos	3-phenyl-5-[3-(trifluoromethyl)-1H-pyrazol-1-yl]-1,2,4-thiadiazole	--	C12 H7 F3 N4 S	296.038	8.49	--	--	--	--	--	--	--	--	--	--	Invalid mass	No results	No results	297.046	1.12038e+06	701496	1.02605e+06	1.15332e+06	931430	1.14667e+06	1.0336e+06	1.00889e+06	909034	825635	810500	794256	932327	815682	894416	1.15974e+06	831241	851685	884524	1.03541e+06	1.02888e+06	1.31693e+06	1.10946e+06	1.31648e+06	872845	1.09921e+06	1.22212e+06	866112	974359	997222
Com_8819_pos	Indole-3-butyric acid	Indolebutyric acid; Indole-3-butyric acid; IBA	C12 H13 N O2	203.094	6.019	cpd:C11284	--	HMDB0002096	--	Organoheterocyclic compounds	Indoles and derivatives	Indoles	--	--	--	Full match	No results	No results	204.102	6.18999e+06	1.6362e+06	1.65368e+06	7.7579e+06	1.36484e+06	2.19504e+06	1.50284e+06	1.312e+06	1.93441e+06	2.64544e+06	2.04903e+06	3.61783e+06	3.14372e+06	1.41546e+06	1.8902e+06	2.29238e+06	1.58674e+06	1.33895e+06	2.39353e+06	1.37256e+06	2.66456e+06	974351	1.21864e+06	3.31053e+06	856595	1.10487e+06	1.18059e+06	1.05568e+06	1.45359e+06	1.08272e+06
Com_8847_pos	D-Proline	D-Proline	C5 H9 N O2	115.063	5.607	cpd:C00763	map00330 Arginine and proline metabolism;map01100 Metabolic pathways	HMDB0003411	--	Organic acids and derivatives	Carboxylic acids and derivatives	Amino acids, peptides, and analogues	--	--	--	No results	No results	Full match	116.07	1.69406e+06	1.73071e+06	1.61205e+06	910577	1.60864e+06	1.82363e+06	2.18975e+06	1.88702e+06	1.71006e+06	1.24763e+06	1.52712e+06	1.11912e+06	2.35345e+06	2.21427e+06	1.79863e+06	821193	2.3486e+06	2.40304e+06	2.07169e+06	1.74897e+06	1.64764e+06	2.11988e+06	1.94024e+06	1.22674e+06	1.24589e+06	1.40083e+06	3.00445e+06	1.4555e+06	1.24599e+06	1.03321e+06
Com_8862_pos	Morphine D3	--	C17 H16 [2]H3 N O3	288.157	5.729	--	--	--	--	--	--	--	--	--	--	Invalid mass	No results	No results	289.164	4.17363e+06	1.55061e+06	1.66136e+06	4.51682e+06	4.14795e+06	1.64403e+06	1.82386e+06	2.55172e+06	4.60191e+06	3.25766e+06	2.81723e+06	1.84481e+06	6.50942e+06	3.12452e+06	1.60903e+06	3.47589e+06	1.89344e+06	2.7157e+06	5.02549e+06	2.13972e+06	3.35783e+06	1.34238e+06	1.65889e+06	2.66527e+06	3.36937e+06	1.78625e+06	1.23192e+06	2.28425e+06	4.22556e+06	3.0618e+06
Com_8941_pos	PC (19:0/20:5)	--	C47 H84 N O8 P	821.595	11.491	--	--	--	--	--	--	--	--	--	--	No results	Full match	No results	822.602	3.49785e+06	2.19923e+06	1.88614e+06	2.96419e+06	811420	982195	2.95979e+06	2.12801e+06	2.69203e+06	3.98069e+06	2.6757e+06	4.22236e+06	2.2095e+06	5.41048e+06	2.95737e+06	4.41636e+06	2.10602e+06	4.13285e+06	3.37115e+06	5.31644e+06	6.69999e+06	2.83347e+06	2.53535e+06	4.49173e+06	3.98292e+06	2.42932e+06	3.88783e+06	2.11224e+06	2.75824e+06	2.64559e+06
Com_8974_pos	Mezlocillin	Mezlin; Mezlocillin	C21 H25 N5 O8 S2	556.145	10.921	cpd:C07221	--	HMDB0015083	--	Organic acids and derivatives	Carboxylic acids and derivatives	Amino acids, peptides, and analogues	--	--	--	Invalid mass	No results	No results	557.151	211002	166948	288197	5.66182e+06	272262	363563	441949	228116	215317	130183	402794	170749	327872	4.52563e+06	4.23569e+06	463777	316462	336654	187570	5.21399e+06	169342	402037	385974	4.28686e+06	230672	3.95933e+06	310423	286064	287878	212822
Com_8977_pos	Linustatin	Linustatin	C16 H27 N O11	426.186	6.05	cpd:C08333	--	--	--	--	--	--	--	--	--	Invalid mass	No results	No results	427.194	7.27662e+06	1.37522e+06	1.2629e+06	4.69719e+06	1.4323e+06	2.02107e+06	1.94517e+06	1.17589e+06	2.73396e+06	3.50876e+06	785578	4.95173e+06	4.62337e+06	2.0242e+06	1.72408e+06	4.42279e+06	2.36379e+06	807265	5.84495e+06	1.08178e+06	2.09151e+06	1.09309e+06	1.40737e+06	1.85219e+06	1.42626e+06	743663	1.2035e+06	1.32954e+06	1.54904e+06	687565
Com_8985_pos	5-Hydroxytryptophan	5-Hydroxytryptophan; 5-HTP	C11 H12 N2 O3	220.084	4.238	cpd:C01017	--	HMDB0000472	--	Organoheterocyclic compounds	Indoles and derivatives	Tryptamines and derivatives	--	--	--	No results	No results	Full match	221.092	1.75055e+06	688601	2.61572e+06	4.21996e+06	1.41327e+06	2.05277e+06	1.07564e+06	4.40337e+06	2.9394e+06	4.11931e+06	2.06557e+06	1.78161e+06	2.01765e+06	1.13303e+06	963530	6.60178e+06	1.10378e+06	1.80568e+06	3.01356e+06	3.97915e+06	3.08159e+06	2.37525e+06	4.53859e+06	2.60752e+06	3.83621e+06	4.01474e+06	2.69234e+06	3.65147e+06	4.34484e+06	4.16455e+06
Com_8990_pos	Etiocholanolone	Etiocholanolone; 3alpha-Hydroxy-5beta-androstan-17-one; Etiocholan-3alpha-ol-17-one; 3alpha-Hydroxyetiocholan-17-one	C19 H30 O2	602.437	10.326	cpd:C04373	map00140 Steroid hormone biosynthesis	HMDB0000490	--	Lipids and lipid-like molecules	Steroids and steroid derivatives	Androstane steroids	--	--	--	Invalid mass	No results	No results	603.444	289917	282568	552526	905601	626539	2.17155e+06	564494	285241	323573	357988	1.06478e+06	360601	6.37407e+06	2.63014e+06	357364	368607	289572	258758	605964	351579	304620	241114	365176	538993	288419	247558	359980	253727	371864	332942
Com_9125_pos	PC (18:0e/6:0)	--	C32 H66 N O7 P	607.458	10.955	--	--	--	--	--	--	--	--	--	--	No results	Full match	No results	608.465	3.70779e+06	2.36523e+06	3.25982e+06	2.84525e+06	2.4754e+06	2.06579e+06	3.26437e+06	2.39597e+06	2.94994e+06	3.08206e+06	3.00791e+06	3.13794e+06	2.88641e+06	4.43183e+06	3.4984e+06	4.00691e+06	2.575e+06	4.2334e+06	2.90219e+06	4.48337e+06	2.6924e+06	3.1159e+06	4.21304e+06	3.18171e+06	3.2551e+06	2.55599e+06	3.9126e+06	2.94367e+06	2.8916e+06	3.61579e+06
Com_9131_pos	PB-22 N-(4-Hydroxypentyl)-3-carboxyindole metabolite	--	C14 H17 N O3	229.11	6.549	--	--	--	--	--	--	--	--	--	--	Invalid mass	No results	No results	230.117	971422	3.8913e+06	2.46311e+06	650942	3.00152e+06	2.68323e+06	2.46442e+06	3.0291e+06	634069	855206	3.02182e+06	2.61518e+06	1.44054e+06	2.96532e+06	3.37703e+06	1.21649e+06	2.6177e+06	3.35263e+06	1.07329e+06	3.10266e+06	1.24617e+06	4.59777e+06	2.79892e+06	667851	3.66111e+06	2.32187e+06	2.58674e+06	2.33137e+06	666606	396859
Com_9191_pos	(2E)-3-(3,4-dimethoxyphenyl)prop-2-enoic acid	--	C11 H12 O4	208.071	5.798	--	--	HMDB0034315	--	Phenylpropanoids and polyketides	Cinnamic acids and derivatives	Hydroxycinnamic acids and derivatives	--	--	--	Invalid mass	No results	No results	209.078	3.25384e+06	3.8167e+06	1.72705e+06	4.18622e+06	2.94212e+06	3.56626e+06	2.10099e+06	3.19413e+06	4.1078e+06	2.43096e+06	2.1349e+06	4.68555e+06	2.62147e+06	2.2089e+06	2.77066e+06	2.88628e+06	3.38759e+06	2.83299e+06	5.61807e+06	3.03381e+06	1.06621e+06	2.98956e+06	3.13105e+06	3.7017e+06	2.76333e+06	1.76848e+06	2.84163e+06	1.22344e+06	4.76826e+06	2.16835e+06
Com_9221_pos	Fasciculic acid C	--	C38 H63 N O11	709.434	6.994	--	--	HMDB0036440	LMST01010390	Lipids and lipid-like molecules	Prenol lipids	Triterpenoids	Sterols [ST]	Sterols [ST01]	Cholesterol and derivatives [ST0101]	Invalid mass	No results	No results	710.441	103490	1.02723e+06	227787	1.31446e+06	157175	169353	275377	2.79884e+06	1.70509e+06	203087	173344	188128	6.16815e+06	2.12577e+06	3.16936e+06	100961	169180	214375	881796	2.2907e+06	100066	134182	345590	1.42233e+06	219216	212118	322943	285600	1.86642e+06	222420
Com_9334_pos	Dehydroepiandrosterone (DHEA)	--	C19 H28 O2	270.198	7.531	--	--	--	--	--	--	--	--	--	--	Invalid mass	No results	No results	271.205	1.13276e+06	3.45114e+06	2.17319e+06	613862	2.81801e+06	2.28279e+06	1.86068e+06	3.02545e+06	628994	687464	800773	1.15537e+06	1.42512e+06	1.12458e+06	2.21079e+06	1.034e+06	4.83426e+06	2.75838e+06	605205	2.27564e+06	1.52154e+06	3.68931e+06	2.29721e+06	1.09699e+06	3.8258e+06	2.02661e+06	1.52346e+06	2.63511e+06	589385	706817
Com_9383_pos	ACar 15:1	--	C22 H42 N O4	383.303	7.306	--	--	--	--	--	--	--	--	--	--	No results	Invalid mass	No results	384.31	2.56312e+06	3.07178e+06	2.84582e+06	2.86022e+06	4.90353e+06	3.24268e+06	2.4347e+06	3.00802e+06	2.22364e+06	2.18253e+06	4.77488e+06	2.01582e+06	2.70788e+06	2.96741e+06	1.7721e+06	2.43475e+06	2.86443e+06	3.56428e+06	1.87852e+06	3.08168e+06	3.94177e+06	1.87405e+06	2.56858e+06	5.84536e+06	3.45903e+06	2.23642e+06	1.95242e+06	2.77625e+06	2.04175e+06	3.86489e+06
Com_9402_pos	5-(6-hydroxy-6-methyloctyl)-2,5-dihydrofuran-2-one	--	C13 H22 O3	248.141	6.583	--	--	--	--	--	--	--	--	--	--	Invalid mass	No results	No results	249.148	1.79412e+06	4.37749e+06	3.16575e+06	1.95957e+06	1.77189e+06	2.72169e+06	3.29035e+06	3.15414e+06	1.82774e+06	1.91784e+06	3.24097e+06	2.93444e+06	1.65048e+06	3.4853e+06	2.02747e+06	2.58214e+06	3.0979e+06	5.16232e+06	1.49375e+06	2.42493e+06	1.25864e+06	3.30853e+06	2.92252e+06	1.13546e+06	2.71056e+06	2.24836e+06	2.2932e+06	1.69975e+06	1.72529e+06	1.07536e+06
Com_9434_pos	HKK	--	C18 H33 N7 O4	393.248	7.21	--	--	--	--	--	--	--	--	--	--	Invalid mass	No results	No results	394.255	19593.5	863649	742520	1.47756e+06	98936.3	28786.4	750382	1.16666e+06	847713	30871.9	1.15385e+06	1.98215e+06	2.59176e+06	1.40939e+06	542015	1.00207e+06	1.03814e+06	1.25075e+06	2.15473e+06	37909.5	21340.4	942601	705153	1.62791e+06	36016.8	1.78836e+06	649552	945898	2.99418e+06	33209.8
Com_9457_pos	N-(3-chloro-2-methylphenyl)-N'-(3-methoxypropyl)thiourea	--	C12 H17 Cl N2 O S	272.076	5.301	--	--	--	--	--	--	--	--	--	--	Invalid mass	No results	No results	273.084	5.1313e+06	4.39521e+06	2.98775e+06	7.0374e+06	2.63997e+06	2.30665e+06	2.36771e+06	1.95269e+06	4.26717e+06	2.97274e+06	3.4515e+06	2.10705e+06	3.1845e+06	6.20478e+06	1.75078e+06	3.34965e+06	2.45659e+06	2.84052e+06	2.71637e+06	1.45455e+06	1.93005e+06	1.19902e+06	967342	1.88704e+06	2.17145e+06	832090	969547	1.22873e+06	1.14879e+06	690026
Com_9549_pos	PC (15:0/15:0)	--	C38 H76 N O8 P	705.531	10.778	--	--	--	LMGP01010530	--	--	--	Glycerophospholipids [GP]	Glycerophosphocholines [GP01]	Diacylglycerophosphocholines [GP0101]	No results	Full match	No results	706.538	2.41989e+06	2.18434e+06	3.22497e+06	1.23408e+06	1.50147e+06	895988	2.78064e+06	2.21174e+06	1.91694e+06	2.24727e+06	1.84848e+06	1.67274e+06	4.45041e+06	1.38442e+06	1.40034e+06	1.95989e+06	2.14308e+06	3.91858e+06	4.1061e+06	1.82009e+06	1.9341e+06	1.41298e+06	3.25742e+06	1.92195e+06	1.21063e+06	1.87138e+06	2.57003e+06	2.01024e+06	1.90052e+06	2.90248e+06
Com_9569_pos	PC (16:1e/5:0)	--	C29 H58 N O7 P	563.395	10.855	--	--	--	--	--	--	--	--	--	--	No results	Full match	No results	564.403	1.54776e+06	2.16939e+06	2.24574e+06	1.70316e+06	1.8641e+06	5.57764e+06	2.18411e+06	1.9363e+06	1.89789e+06	1.42913e+06	2.41759e+06	2.16273e+06	1.81093e+06	1.6815e+06	2.09615e+06	1.412e+06	2.2366e+06	1.98228e+06	1.97874e+06	2.28095e+06	2.03307e+06	2.5425e+06	2.45447e+06	1.89207e+06	2.5506e+06	2.69867e+06	2.18473e+06	2.34923e+06	2.11057e+06	1.5633e+06
Com_9718_pos	Oleandomycin	Oleandomycin; Amimycin; Landomycin; Matromycin; Romicil	C35 H61 N O12	687.421	7.009	cpd:C01946	map02010 ABC transporters	--	LMPK04000007	--	--	--	Polyketides [PR]	Macrolides and lactone polyketides [PK04]	_	Full match	No results	No results	688.428	105713	1.14276e+06	228019	1.23919e+06	157335	169526	275658	1.5119e+06	1.81372e+06	191357	177315	188320	5.70538e+06	2.16947e+06	3.25995e+06	101064	176382	214594	1.02962e+06	2.48335e+06	100168	134319	345943	1.43486e+06	219439	220788	323272	285891	2.25039e+06	216829
Com_9803_pos	AL 8810	--	C24 H31 F O4	424.206	7.978	--	--	--	--	--	--	--	--	--	--	Invalid mass	No results	No results	425.213	4.81874e+06	1.26039e+06	1.76909e+06	1.84553e+06	2.37876e+06	1.59156e+06	2.60626e+06	1.42317e+06	1.98797e+06	2.03098e+06	1.93752e+06	1.81961e+06	1.43364e+06	2.59139e+06	1.56457e+06	1.69031e+06	1.4584e+06	1.41582e+06	1.47646e+06	2.41057e+06	1.68533e+06	1.59218e+06	1.58989e+06	1.41657e+06	3.41213e+06	1.49354e+06	1.90538e+06	1.77728e+06	1.75043e+06	2.53482e+06
Com_9812_pos	Taurochenodeoxycholic Acid (sodium salt)	--	C26 H45 N O6 S	481.286	6.609	--	--	--	--	--	--	--	--	--	--	Invalid mass	No results	No results	482.293	1.19012e+06	2.52988e+06	3.37718e+06	802469	1.00006e+06	4.63675e+06	2.39949e+06	2.8954e+06	621853	2.34364e+06	3.45812e+06	4.19883e+06	1.0393e+06	3.02026e+06	1.78776e+06	1.32542e+06	2.08027e+06	1.92214e+06	1.43703e+06	2.58295e+06	861983	2.48846e+06	2.16806e+06	453538	996263	4.1951e+06	1.07677e+06	4.55972e+06	505435	1.34475e+06
Com_9892_pos	PC (14:0e/5:0)	--	C27 H56 N O7 P	537.383	7.414	--	--	--	--	--	--	--	--	--	--	No results	Invalid mass	No results	538.391	601706	1.7992e+06	160217	418766	1.26442e+06	1.8305e+06	464011	298511	551363	111293	104889	830618	94447.6	171066	924706	289659	1.27556e+06	655410	132811	110418	1.14607e+06	1.74243e+06	117998	165054	795010	966962	117218	287324	281686	90922.2
Com_9921_pos	3-hydroxy-3-methylpentanedioic acid	--	C6 H10 O5	184.034	1.234	--	--	HMDB0000355	--	Lipids and lipid-like molecules	Fatty Acyls	Fatty acids and conjugates	--	--	--	Invalid mass	No results	No results	185.041	4.95113e+06	4.34953e+06	5.54431e+06	5.41054e+06	4.06164e+06	4.25448e+06	5.71469e+06	4.66586e+06	4.82845e+06	5.12134e+06	4.34686e+06	5.73218e+06	3.56835e+06	5.67243e+06	4.92771e+06	1.40671e+06	4.06338e+06	3.72966e+06	4.80378e+06	5.87856e+06	4.50063e+06	4.49776e+06	4.55778e+06	4.80019e+06	4.47055e+06	771039	5.08343e+06	3.71976e+06	3.69895e+06	4.63781e+06
Com_9936_pos	Tetrahydroaldosterone	--	C21 H32 O5	364.226	7.025	--	--	--	--	--	--	--	--	--	--	No results	No results	Full match	365.235	425861	1.103e+06	632675	575845	757857	452674	441297	295182	218813	163142	963885	262517	581288	1.2416e+06	437261	191637	4.41913e+06	206512	220286	543658	301205	1.4585e+06	851716	425766	981877	278558	635709	522896	208986	264506
Com_10006_pos	6??-Hydroxytestosterone	--	C19 H28 O3	304.201	7.639	--	--	--	--	--	--	--	--	--	--	Invalid mass	No results	No results	305.208	888690	860424	834581	1.59568e+06	935690	966952	1.20527e+06	819824	707837	1.05066e+06	992564	692591	686049	945295	863090	981218	964261	958499	949560	881578	1.42174e+06	2.69372e+06	1.54873e+06	1.89281e+06	1.30251e+06	2.33718e+06	1.02305e+06	1.23706e+06	1.78935e+06	1.30717e+06
Com_10010_pos	DNH	--	C14 H20 N6 O7	384.139	5.72	--	--	--	--	--	--	--	--	--	--	Full match	No results	No results	385.147	2.9024e+06	548545	634057	3.57323e+06	222937	440783	848968	552180	2.12582e+06	3.54198e+06	313393	2.24817e+06	3.17063e+06	768838	514737	5.31283e+06	394112	718491	718411	317056	522679	333142	263549	357741	364174	220457	480154	199539	551826	354632
Com_10049_pos	3-Acetoxyurs-12-en-23-oic acid	--	C32 H50 O4	498.368	7.617	--	--	--	--	--	--	--	--	--	--	Full match	No results	No results	499.376	62541	70038.2	89434.4	92911.7	64403.6	68666	91762.6	97837.7	99602.7	77597.2	81627.8	78606.1	106009	77280.3	72092.9	65785	53281.9	71201.6	100657	107021	95635.5	61728.4	74310.4	184489	67316.9	67733.7	72785.1	62025.4	164489	116652
Com_10159_pos	2-Hydroxybenzothiazole	--	C7 H5 N O S	151.009	5.937	--	--	--	--	--	--	--	--	--	--	Full match	No results	No results	152.017	2.72303e+06	584546	367678	1.86252e+06	497505	463980	372016	747065	1.1667e+06	1.51199e+06	437391	1.22089e+06	1.19571e+06	543775	724558	5.70331e+06	372315	432247	836169	972285	1.68133e+06	181173	499604	1.28415e+06	637228	386862	650975	836027	2.12555e+06	1.95725e+06
Com_10160_pos	PC (20:3/22:6)	--	C50 H82 N O8 P	855.571	11.418	--	--	--	--	--	--	--	--	--	--	No results	Invalid mass	No results	856.578	859884	933056	852894	861045	384978	577191	780210	535438	684142	1.18005e+06	885332	716387	826223	713750	720039	846503	526190	526148	1.20666e+06	1.58907e+06	849810	855489	1.06695e+06	916643	725292	603880	2.2922e+06	705707	890569	879456
Com_10259_pos	Tetranor-12(S)-HETE	--	C16 H26 O3	288.17	6.997	--	--	--	--	--	--	--	--	--	--	Invalid mass	No results	No results	289.177	1.88439e+06	1.65388e+06	1.73045e+06	1.51051e+06	1.59409e+06	1.64492e+06	1.27119e+06	1.98604e+06	2.24662e+06	5.10305e+06	2.00949e+06	3.15624e+06	2.61624e+06	1.77846e+06	1.86178e+06	2.56472e+06	2.189e+06	1.89307e+06	3.4283e+06	1.56576e+06	3.86089e+06	2.74531e+06	2.02429e+06	2.98898e+06	1.78041e+06	1.77738e+06	1.03968e+06	1.84349e+06	2.4399e+06	1.81123e+06
Com_10333_pos	6-Methylquinoline	--	C10 H9 N	143.073	5.977	--	--	HMDB0033115	--	Organoheterocyclic compounds	Quinolines and derivatives		--	--	--	Full match	No results	No results	144.08	2.06491e+06	356883	182502	4.19396e+06	4.51551e+06	418747	243387	144993	285089	846451	235575	1.40577e+06	804857	201459	204319	299188	184150	315674	262962	1.01175e+06	951476	303839	229699	1.90524e+06	228175	290008	1.16905e+06	184165	358629	363695
Com_10354_pos	Zolpidem-d6	--	C19 H15 [2]H6 N3 O	313.207	9.515	--	--	--	--	--	--	--	--	--	--	Full match	No results	No results	314.214	642862	662596	986318	710785	1.95228e+06	1.65577e+06	1.68537e+06	2.628e+06	601576	259124	1.1607e+06	421670	235863	3.46038e+06	1.10534e+06	327283	1.12758e+06	282344	341242	1.4649e+06	1.15861e+06	731574	1.35667e+06	794759	2.1045e+06	1.88347e+06	1.7744e+06	2.4812e+06	781791	481646
Com_10496_pos	Taurine	Taurine; 2-Aminoethanesulfonic acid; Aminoethylsulfonic acid	C2 H7 N O3 S	125.014	1.337	cpd:C00245	map00120 Primary bile acid biosynthesis;map00430 Taurine and hypotaurine metabolism;map00920 Sulfur metabolism;map01100 Metabolic pathways;map02010 ABC transporters;map04080 Neuroactive ligand-receptor interaction	HMDB0000251	--	Organic acids and derivatives	Organic sulfonic acids and derivatives	Organosulfonic acids and derivatives	--	--	--	No results	No results	Full match	126.022	451134	1.95184e+06	4.87747e+06	1.19068e+06	902344	2.7157e+06	2.3368e+06	3.22386e+06	1.71473e+06	2.74858e+06	1.312e+06	709316	547106	893823	807825	2.7487e+06	461538	1.8934e+06	1.35481e+06	3.32909e+06	1.28879e+06	2.49961e+06	4.99295e+06	1.75635e+06	1.17942e+06	4.01551e+06	1.97757e+06	1.93084e+06	3.67684e+06	2.47312e+06
Com_10593_pos	2-[3-methyl-2-(methylimino)-4-oxo-1,3-thiazolan-5-yl]acetic acid	--	C7 H10 N2 O3 S	224.027	1.33	--	--	--	--	--	--	--	--	--	--	Invalid mass	No results	No results	487.019	3.40926e+06	284462	3.40035e+06	4.46432e+06	2.72282e+06	414976	4.0725e+06	4.6117e+06	336109	3.17656e+06	3.5104e+06	3.8728e+06	4.39536e+06	3.84817e+06	3.16017e+06	3.65118e+06	2.742e+06	716111	4.23171e+06	3.80272e+06	2.54497e+06	3.20405e+06	3.18658e+06	3.98619e+06	2.77472e+06	2.67265e+06	3.82884e+06	3.91868e+06	5.40273e+06	588288
Com_10595_pos	SM (d14:2/16:2)	--	C35 H65 N2 O6 P	1280.91	11.214	--	--	--	--	--	--	--	--	--	--	No results	Invalid mass	No results	641.465	945624	290505	731052	1.84848e+06	2.70649e+06	439887	777501	1.11594e+06	2.11192e+06	961969	423124	615131	909338	1.1857e+06	547098	1.735e+06	778546	2.01281e+06	1.16142e+06	534547	2.85993e+06	834314	1.12283e+06	2.42669e+06	2.89847e+06	1.57812e+06	821681	2.98436e+06	5.40109e+06	1.90272e+06
Com_10622_pos	YKK	--	C21 H35 N5 O5	1749.04	9.688	--	--	--	--	--	--	--	--	--	--	Invalid mass	No results	No results	875.525	1.73701e+06	2.40435e+06	2.66107e+06	4.07513e+06	2.25303e+06	2.33593e+06	923678	1.53887e+06	1.46346e+06	3.26077e+06	1.99664e+06	2.02733e+06	2.42409e+06	1.86182e+06	1.20006e+06	2.77065e+06	1.93688e+06	2.25079e+06	2.12761e+06	2.46261e+06	1.86412e+06	1.78865e+06	1.32472e+06	2.27927e+06	2.12552e+06	1.31493e+06	649492	1.95548e+06	5.38572e+06	2.91028e+06
Com_10740_pos	Cyclobutyl fentanyl-d5	--	C24 H25 [2]H5 N2 O	367.272	6.736	--	--	--	--	--	--	--	--	--	--	Invalid mass	Invalid mass	No results	368.279	893296	1.16163e+06	775780	1.31483e+06	1.6881e+06	783513	549614	528333	636789	1.07407e+06	974879	492188	828048	742149	714525	841523	998643	894331	850264	1.56379e+06	1.60036e+06	1.14628e+06	741557	2.59079e+06	1.50512e+06	1.05284e+06	440628	766965	753641	5.12806e+06
Com_10792_pos	ACar 20:4	--	C27 H46 N O4	447.335	7.693	--	--	--	--	--	--	--	--	--	--	No results	Invalid mass	No results	448.342	176032	90670.4	110972	177241	269942	75658.2	93368.9	95066.4	90388.5	202872	123163	126439	94315.8	218515	89954.7	93504.3	137968	146749	119779	251065	212176	111020	68531.7	300169	222746	150817	87212.4	181938	134601	326869
Com_10812_pos	Epitestosterone	--	C19 H28 O2	288.208	6.465	--	--	HMDB0000628	LMST02020051	Lipids and lipid-like molecules	Steroids and steroid derivatives	Androstane steroids	Sterols [ST]	Steroids [ST02]	C19 steroids (androgens) and derivatives [ST0202]	Full match	No results	Full match	289.216	950930	3.06014e+06	591800	2.38785e+06	2.01923e+06	1.93492e+06	1.50963e+06	779092	2.46115e+06	1.53164e+06	756878	1.51197e+06	1.8092e+06	2.35921e+06	1.75262e+06	2.46475e+06	1.5804e+06	2.10304e+06	1.50155e+06	605301	645536	3.93296e+06	1.08056e+06	3.91001e+06	2.1199e+06	2.79679e+06	2.80508e+06	583914	2.13656e+06	2.37034e+06
Com_10886_pos	Andrographolide	Andrographolide	C20 H30 O5	332.198	5.698	cpd:C20214	--	--	--	--	--	--	--	--	--	Invalid mass	No results	No results	333.206	303646	215936	197778	184222	150098	231370	175927	216902	246559	253390	153533	228547	214366	145417	203969	341661	199310	189563	233551	173014	262678	143823	134606	136972	234968	162302	139528	136597	202776	269816
Com_10912_pos	11β-Hydroxyandrosterone	3alpha,11beta-Dihydroxy-5alpha-androstane-17-one; 11beta-Hydroxyandrosterone	C19 H30 O3	306.219	6.466	cpd:C14606	--	--	--	--	--	--	--	--	--	Full match	No results	No results	307.226	1.05115e+06	3.2595e+06	707195	2.61483e+06	1.846e+06	1.96932e+06	1.49551e+06	764807	3.21151e+06	2.00346e+06	878410	1.68024e+06	1.9779e+06	2.59319e+06	1.78555e+06	2.75194e+06	1.57633e+06	2.14194e+06	1.68545e+06	785785	820869	4.11094e+06	1.34012e+06	4.86933e+06	2.25164e+06	3.0366e+06	3.01526e+06	689738	3.54175e+06	2.65703e+06
Com_10955_pos	PC (17:1/18:2)	--	C43 H80 N O8 P	769.562	9.522	--	--	--	--	--	--	--	--	--	--	No results	Full match	No results	770.57	957479	2.32924e+06	3.55237e+06	3.63877e+06	2.0746e+06	1.84381e+06	1.60748e+06	1.94843e+06	2.45078e+06	2.40495e+06	4.42445e+06	2.59475e+06	2.3577e+06	2.33023e+06	3.15125e+06	3.29695e+06	1.4791e+06	3.29736e+06	3.69173e+06	5.60186e+06	1.09232e+06	3.00976e+06	2.91293e+06	4.24586e+06	4.39875e+06	2.33219e+06	2.63561e+06	2.10903e+06	2.88596e+06	3.33518e+06
Com_10984_pos	PC (14:0e/19:2)	--	C41 H80 N O7 P	729.561	9.436	--	--	--	--	--	--	--	--	--	--	No results	Invalid mass	No results	730.569	489514	491409	746754	977800	446220	1.25762e+06	596052	519567	675353	622349	613698	500542	4.80396e+06	2.10889e+06	500592	524199	529201	453931	554996	669158	491557	460757	587661	555488	474968	504465	528327	406299	595044	607887
Com_11017_pos	1,4-dihydroxy-1,4-dimethyl-7-(propan-2-ylidene)-decahydroazulen-6-one	--	C15 H24 O3	269.198	7.616	--	--	--	--	--	--	--	--	--	--	Invalid mass	No results	No results	270.206	187164	323681	388851	836530	1.24823e+06	265224	529758	454638	473863	289993	806559	206500	393174	1.21467e+06	568509	343380	556045	424963	311772	524483	1.52796e+06	492804	765828	1.88417e+06	1.38432e+06	350767	817721	978091	1.00326e+06	995155
Com_11042_pos	SM (d14:0/20:2)	--	C39 H77 N2 O6 P	700.552	8.804	--	--	--	--	--	--	--	--	--	--	No results	Full match	No results	701.559	3.06909e+06	2.3885e+06	2.54296e+06	2.87977e+06	1.32453e+06	1.5017e+06	2.56779e+06	2.47097e+06	2.99427e+06	2.83429e+06	1.8596e+06	3.12252e+06	2.64403e+06	3.51466e+06	2.37464e+06	2.27946e+06	2.00361e+06	2.70895e+06	3.67915e+06	3.13983e+06	3.53491e+06	2.57123e+06	2.43396e+06	2.94383e+06	2.1421e+06	1.50896e+06	2.23225e+06	2.39859e+06	4.46575e+06	4.37592e+06
Com_11076_pos	2-{(3S)-1-[4-(Trifluoromethyl)benzyl]-3-pyrrolidinyl}-1H-benzimidazole	--	C19 H18 F3 N3	345.147	5.223	--	--	--	--	--	--	--	--	--	--	Full match	No results	No results	346.154	606767	2.1236e+06	3.22281e+06	1.17512e+06	1.35562e+06	2.6726e+06	2.979e+06	1.70748e+06	1.22716e+06	1.07827e+06	2.28543e+06	1.4985e+06	1.54176e+06	3.35396e+06	3.39403e+06	804609	1.9434e+06	1.56662e+06	1.9421e+06	2.02391e+06	837863	2.24466e+06	3.10177e+06	1.36302e+06	1.34544e+06	2.64436e+06	2.77537e+06	1.21315e+06	1.68668e+06	842696
Com_11093_pos	SPK	--	C14 H26 N4 O5	352.169	8.349	--	--	--	--	--	--	--	--	--	--	Invalid mass	No results	No results	353.176	1.04606e+06	1.20574e+06	2.22597e+06	1.8184e+06	1.67183e+06	2.2232e+06	1.48209e+06	2.26325e+06	1.20828e+06	1.22228e+06	1.94711e+06	1.08173e+06	913416	1.80667e+06	2.03862e+06	1.80382e+06	831011	1.66889e+06	1.11616e+06	1.56574e+06	3.21055e+06	2.61615e+06	2.91479e+06	3.37991e+06	1.8087e+06	3.08473e+06	1.25228e+06	3.1781e+06	2.25587e+06	962161
Com_11106_pos	Lysopc 20:0	--	C28 H58 N O7 P	551.396	9.678	--	--	--	--	--	--	--	--	--	--	No results	No results	Full match	552.404	436510	2.88979e+06	2.0954e+06	2.04112e+06	4.0704e+06	2.6448e+06	3.58518e+06	2.41517e+06	361149	501293	641135	365832	1.82148e+06	2.17452e+06	2.58593e+06	443998	2.56132e+06	1.37861e+06	2.4259e+06	3.45111e+06	393043	2.18462e+06	1.3618e+06	2.60362e+06	3.16074e+06	2.04807e+06	2.00902e+06	2.20045e+06	4.23886e+06	427106
Com_11111_pos	2-(carboxymethoxy)-4-methoxybenzoic acid	--	C10 H10 O6	226.045	5.343	--	--	--	--	--	--	--	--	--	--	Invalid mass	No results	No results	227.052	1.87241e+06	967356	1.54557e+06	1.43371e+06	1.5597e+06	2.03382e+06	3.13092e+06	1.90264e+06	1.74347e+06	1.12036e+06	1.27543e+06	1.53768e+06	2.70924e+06	3.57153e+06	2.63507e+06	1.44266e+06	3.77587e+06	1.68347e+06	1.34097e+06	1.84379e+06	804438	2.51866e+06	1.2044e+06	759305	938468	421928	1.23199e+06	1.86926e+06	1.11272e+06	727453
Com_11178_pos	Spinosyn A	Spinosyn A; Spinosad factor A	C41 H65 N O10	731.447	6.981	cpd:C11054	--	--	--	--	--	--	--	--	--	Invalid mass	No results	No results	732.454	104762	1.09406e+06	215624	1.26866e+06	132197	155368	267810	2.57468e+06	1.59966e+06	173842	161646	161796	4.69365e+06	1.32962e+06	3.22411e+06	100045	134696	196061	921486	1.69278e+06	92434.5	130494	325349	1.20132e+06	193034	206289	314068	277752	1.89365e+06	210655
Com_11287_pos	SM (d19:2/14:0)	--	C38 H75 N2 O6 P	686.536	11.2	--	--	--	--	--	--	--	--	--	--	No results	Full match	No results	687.543	493937	523514	412493	1.27209e+06	983979	499112	623594	753089	745918	1.09909e+06	812821	542227	846695	1.23203e+06	802168	1.60305e+06	723623	1.44311e+06	1.12452e+06	1.07621e+06	2.19903e+06	1.19363e+06	703368	1.99805e+06	989412	2.16369e+06	1.00705e+06	2.14714e+06	2.15545e+06	1.85718e+06
Com_11297_pos	1-(4-benzylpiperazino)-2-(pyridin-2-ylamino)propan-1-one	--	C19 H24 N4 O	346.175	6.568	--	--	--	--	--	--	--	--	--	--	Invalid mass	No results	No results	347.182	2.07145e+06	2.6165e+06	2.64555e+06	1.23979e+06	2.16548e+06	2.6006e+06	2.16074e+06	1.72199e+06	1.05538e+06	937872	2.95218e+06	1.05131e+06	1.15295e+06	1.58322e+06	2.3538e+06	974017	1.77898e+06	2.14846e+06	280819	1.48679e+06	1.36168e+06	882340	763602	751675	1.61355e+06	1.22691e+06	962579	1.38032e+06	861312	849259
Com_11352_pos	4-(5H-thieno[3',2':5,6]thiino[4,3-d]pyrimidin-2-yl)benzamide	--	C16 H11 N3 O S2	325.03	5.168	--	--	--	--	--	--	--	--	--	--	Invalid mass	No results	No results	326.037	196382	179384	255761	187358	216880	255677	296740	183719	185066	138502	277145	174898	157335	273987	307450	183005	162315	325789	228779	283092	183030	239532	278803	214006	173218	173777	218263	170535	261881	199434
Com_11391_pos	Apocynin	Apocynin; Acetovanillone	C9 H10 O3	166.063	5.704	cpd:C11380	--	--	--	--	--	--	--	--	--	Full match	No results	Full match	167.07	632204	1.09078e+06	1.12271e+06	472389	3.93837e+06	1.39259e+06	875120	1.33436e+06	836198	1.10886e+06	2.06638e+06	369320	662097	1.21887e+06	2.23513e+06	341269	1.65164e+06	2.93841e+06	336694	2.07988e+06	276497	1.08732e+06	2.37891e+06	341086	1.53808e+06	727044	1.27951e+06	872366	403097	811631
Com_11531_pos	11-Deoxy prostaglandin F1α	--	C20 H36 O4	362.243	8.942	--	--	--	--	--	--	--	--	--	--	Invalid mass	No results	No results	363.25	1.41677e+06	2.57744e+06	4.53957e+06	1.17344e+06	1.80788e+06	2.81657e+06	2.78467e+06	4.02554e+06	2.39499e+06	1.46042e+06	3.05519e+06	2.2389e+06	1.39893e+06	2.07398e+06	2.79571e+06	1.75068e+06	1.43436e+06	1.9602e+06	1.61205e+06	2.89237e+06	1.64313e+06	2.568e+06	3.1761e+06	1.60382e+06	2.09144e+06	2.50475e+06	2.46483e+06	2.08476e+06	1.95739e+06	1.0335e+06
Com_11537_pos	PC (18:0e/16:2)	--	C42 H82 N O7 P	743.582	9.124	--	--	--	--	--	--	--	--	--	--	No results	Full match	No results	744.589	1.60825e+06	1.07001e+06	1.63429e+06	1.94397e+06	2.07212e+06	1.13714e+06	972898	777200	1.11776e+06	1.07362e+06	1.401e+06	1.79262e+06	1.62137e+06	1.2651e+06	1.08726e+06	2.09245e+06	1.46678e+06	1.2514e+06	1.06586e+06	2.26274e+06	2.21016e+06	2.30691e+06	2.10105e+06	2.20226e+06	1.03729e+06	1.41261e+06	905344	1.14803e+06	2.20116e+06	1.56817e+06
Com_11616_pos	Isorhapontigenin	--	C15 H14 O4	258.088	5.775	--	--	HMDB0128522	--	Phenylpropanoids and polyketides	Stilbenes		--	--	--	Full match	No results	No results	259.096	1.87463e+06	1.9159e+06	1.92241e+06	1.19839e+06	2.23166e+06	2.03405e+06	2.33035e+06	1.38958e+06	3.75837e+06	1.33394e+06	883272	4.60872e+06	2.03089e+06	1.92415e+06	2.29177e+06	1.11406e+06	2.02353e+06	1.99074e+06	1.64974e+06	1.87961e+06	1.24191e+06	1.85355e+06	1.40854e+06	1.50868e+06	1.87652e+06	1.00621e+06	2.00646e+06	1.4613e+06	1.3645e+06	883421
Com_11818_pos	N-Acetylalanine	--	C5 H9 N O3	131.058	1.829	--	--	HMDB0000766	--	Organic acids and derivatives	Carboxylic acids and derivatives	Amino acids, peptides, and analogues	--	--	--	No results	Full match	Full match	132.066	3.93609e+06	1.37729e+06	2.09454e+06	2.70771e+06	1.18212e+06	1.60497e+06	3.12407e+06	1.59704e+06	4.75478e+06	1.46513e+06	1.31361e+06	2.77805e+06	2.37133e+06	2.23563e+06	2.24235e+06	1.48405e+06	1.27929e+06	2.16592e+06	1.51e+06	1.5226e+06	1.60444e+06	1.15134e+06	1.61824e+06	1.11347e+06	1.54355e+06	1.3469e+06	1.9225e+06	1.51937e+06	2.23683e+06	1.6307e+06
Com_11875_pos	N2,N2-Dimethylguanosine	--	C12 H17 N5 O5	311.122	4.988	--	--	HMDB0004824	--	Nucleosides, nucleotides, and analogues	Purine nucleosides		--	--	--	No results	Full match	Full match	312.128	3.29821e+06	2.72047e+06	2.17314e+06	2.82938e+06	3.70767e+06	2.8999e+06	3.02085e+06	2.72219e+06	4.42216e+06	2.4119e+06	2.05497e+06	2.16722e+06	3.48875e+06	3.24397e+06	2.63589e+06	3.68023e+06	2.487e+06	3.0971e+06	3.56204e+06	3.19915e+06	2.6935e+06	2.50069e+06	2.16803e+06	2.60312e+06	3.47124e+06	2.21641e+06	2.41634e+06	2.56847e+06	3.96945e+06	2.92241e+06
Com_11881_pos	indole-5,6-quinone	Indole-5,6-quinone	C8 H5 N O2	147.032	5.32	cpd:C05579	map00350 Tyrosine metabolism;map01100 Metabolic pathways	HMDB0006779	--	Organoheterocyclic compounds	Indoles and derivatives		--	--	--	No results	No results	Full match	148.039	3.36229e+06	2.17455e+06	2.7457e+06	3.32009e+06	2.00189e+06	2.19708e+06	2.77218e+06	1.73541e+06	2.53373e+06	2.68521e+06	2.01216e+06	2.2873e+06	2.5571e+06	2.88973e+06	2.03268e+06	2.55091e+06	2.2939e+06	2.03044e+06	2.54552e+06	3.11279e+06	2.79208e+06	1.67022e+06	1.61601e+06	2.58512e+06	2.05691e+06	2.86731e+06	1.77357e+06	1.60971e+06	1.91103e+06	1.95431e+06
Com_11949_pos	3-Acetyl-2,5-dimethylfuran	--	C8 H10 O2	156.079	5.623	--	--	HMDB0029563	--	Organic oxygen compounds	Organooxygen compounds	Carbonyl compounds	--	--	--	Invalid mass	No results	No results	157.086	2.58855e+06	2.57238e+06	3.00132e+06	2.18952e+06	2.20047e+06	3.05926e+06	3.5212e+06	2.29277e+06	2.77651e+06	1.65939e+06	2.67672e+06	2.1015e+06	2.36638e+06	2.17033e+06	3.31066e+06	2.38057e+06	2.66634e+06	2.33483e+06	4.08139e+06	2.52727e+06	2.13376e+06	2.66303e+06	3.24597e+06	1.86864e+06	3.11807e+06	2.19364e+06	3.36856e+06	2.35051e+06	2.0344e+06	1.7795e+06
Com_12078_pos	N-P-Coumaroyl Spermidine	--	C16 H25 N3 O2	291.194	6.389	--	--	--	--	--	--	--	--	--	--	No results	No results	Full match	292.201	1.99591e+06	1.09609e+06	1.36493e+06	1.82904e+06	1.21065e+06	2.43143e+06	3.28557e+06	1.54959e+06	1.79129e+06	2.59575e+06	1.7279e+06	1.34823e+06	1.78509e+06	1.4682e+06	1.81719e+06	2.15327e+06	2.0897e+06	1.29789e+06	3.59487e+06	5.11698e+06	2.05353e+06	2.01602e+06	3.35385e+06	2.60589e+06	1.47738e+06	1.58526e+06	1.60149e+06	1.56132e+06	2.36963e+06	1.81015e+06
Com_12191_pos	Testosterone	Testosterone; 17beta-Hydroxy-4-androsten-3-one	C19 H28 O2	288.208	7.973	cpd:C00535	map00140 Steroid hormone biosynthesis;map01100 Metabolic pathways;map01522 Endocrine resistance;map04913 Ovarian steroidogenesis;map05200 Pathways in cancer;map05215 Prostate cancer	HMDB0002833	LMST02020002	Lipids and lipid-like molecules	Steroids and steroid derivatives	Sulfated steroids	Sterols [ST]	Steroids [ST02]	C19 steroids (androgens) and derivatives [ST0202]	Full match	No results	Full match	289.216	2.62934e+06	2.58897e+06	2.12367e+06	1.99694e+06	3.41494e+06	1.60473e+06	2.44336e+06	3.47696e+06	1.69408e+06	1.88277e+06	1.3469e+06	1.55206e+06	2.41462e+06	976866	1.7096e+06	1.31836e+06	3.22732e+06	2.53752e+06	1.75742e+06	2.26931e+06	2.60451e+06	2.50853e+06	1.89765e+06	1.64157e+06	3.33444e+06	1.69186e+06	1.97853e+06	2.03374e+06	1.39028e+06	1.22553e+06
Com_12200_pos	8-(1,2-dihydroxy-3-methylbut-3-en-1-yl)-7-methoxy-2H-chromen-2-one	--	C15 H16 O5	276.099	6.62	--	--	HMDB0132703	--	Phenylpropanoids and polyketides	Coumarins and derivatives		--	--	--	Full match	No results	No results	277.106	387596	61971.4	59119.1	262048	55902.4	58128.1	63686.5	73645	221674	149437	53824.9	4.27782e+06	1.78426e+06	64974.9	63596.9	85646.1	63145.8	71907.3	900676	70347.5	542095	54993.3	88501.7	586981	73547.5	82265.3	97710.1	94935.6	242789	177254
Com_12225_pos	PC (16:2e/22:4)	--	C46 H82 N O7 P	769.601	10.353	--	--	--	--	--	--	--	--	--	--	No results	Invalid mass	No results	792.59	1.64407e+06	1.36995e+06	1.60255e+06	2.37582e+06	1.495e+06	1.84002e+06	594719	738960	815048	1.74035e+06	739067	1.74762e+06	2.55805e+06	1.41727e+06	1.15966e+06	1.75751e+06	3.29395e+06	2.43046e+06	1.20915e+06	2.96102e+06	1.32182e+06	1.93293e+06	1.76885e+06	1.63467e+06	1.62685e+06	2.5725e+06	3.06325e+06	1.14755e+06	2.17014e+06	726638
Com_12251_pos	Lysope 14:0	--	C19 H40 N O7 P	425.254	8.332	--	--	--	--	--	--	--	--	--	--	No results	No results	Full match	426.261	1.88106e+06	2.18522e+06	2.60115e+06	1.17328e+06	2.45593e+06	3.17152e+06	1.61096e+06	1.74375e+06	2.47679e+06	1.40592e+06	2.70526e+06	1.89521e+06	1.0544e+06	1.59637e+06	1.73453e+06	2.67301e+06	1.57305e+06	1.63353e+06	1.51474e+06	1.00181e+06	1.10469e+06	1.45021e+06	1.43121e+06	894875	1.45836e+06	1.4032e+06	1.33255e+06	1.58981e+06	974432	497531
Com_12326_pos	PC (5:0/16:4)	--	C29 H50 N O8 P	571.322	9.945	--	--	--	--	--	--	--	--	--	--	No results	Invalid mass	No results	572.33	3.1402e+06	1.19539e+06	1.06158e+06	1.17453e+06	696103	652271	740194	847330	645289	2.53288e+06	912641	2.33353e+06	533262	894023	1.1908e+06	4.31709e+06	530799	787708	939893	1.48467e+06	1.79521e+06	672442	754955	643661	674949	577210	681812	896686	1.20808e+06	2.85573e+06
Com_12335_pos	3-(3,4-Dihydroxyphenyl)-2-Methylalanine	--	C10 H13 N O4	211.084	5.74	--	--	--	--	--	--	--	--	--	--	No results	No results	Full match	212.091	2.63177e+06	1.83254e+06	1.20921e+06	3.46956e+06	2.6349e+06	2.38711e+06	2.3086e+06	1.69058e+06	2.6867e+06	2.18979e+06	2.06212e+06	1.56823e+06	3.37782e+06	2.38654e+06	2.00762e+06	2.56327e+06	2.33395e+06	2.17289e+06	3.11274e+06	2.38404e+06	2.95526e+06	1.94864e+06	1.48514e+06	3.0478e+06	2.3473e+06	1.592e+06	2.59091e+06	1.31315e+06	2.66698e+06	1.96071e+06
Com_12360_pos	Estropipate	--	C22 H32 N2 O5 S	436.204	6.826	--	--	--	--	--	--	--	--	--	--	No results	No results	Full match	437.211	1.16005e+06	264374	71346.5	1.30458e+06	299959	175523	300623	138758	786435	119907	64334.6	850584	508588	854670	154398	885221	179239	393252	4.15041e+06	73516	532307	249342	101095	259319	244481	234145	243336	170167	432917	1.33294e+06
Com_12370_pos	PC (2:0/16:3)	--	C26 H46 N O8 P	1062.6	8.955	--	--	--	--	--	--	--	--	--	--	No results	Invalid mass	No results	532.305	1.81566e+06	1.98877e+06	2.26356e+06	3.2197e+06	2.63514e+06	1.99801e+06	1.92355e+06	1.95938e+06	2.53389e+06	3.10091e+06	4.28324e+06	3.04808e+06	1.50662e+06	3.03067e+06	3.40767e+06	2.75411e+06	2.26465e+06	1.88035e+06	2.90734e+06	2.24298e+06	3.96869e+06	1.56512e+06	1.60688e+06	2.02563e+06	2.94264e+06	2.14091e+06	1.21221e+06	1.65e+06	3.85877e+06	2.00222e+06
Com_12372_pos	Methylimidazoleacetic acid	Methylimidazoleacetic acid; Tele-methylimidazoleacetic acid; 1-Methyl-4-imidazoleacetic acid; 1-Methylimidazole-4-acetate; Methylimidazoleacetate	C6 H8 N2 O2	140.058	1.405	cpd:C05828	map00340 Histidine metabolism	HMDB0002820	--	Organoheterocyclic compounds	Azoles	Imidazoles	--	--	--	Full match	No results	Full match	141.066	1.44755e+06	2.03509e+06	1.58831e+06	1.50615e+06	1.41442e+06	1.41618e+06	1.93784e+06	1.88038e+06	1.99547e+06	1.62459e+06	2.09194e+06	1.49019e+06	1.50685e+06	1.79095e+06	1.65525e+06	1.85636e+06	1.12206e+06	3.48318e+06	1.28236e+06	1.82262e+06	1.35552e+06	1.27279e+06	1.72449e+06	1.2889e+06	1.68478e+06	1.40611e+06	1.81177e+06	1.66765e+06	1.55925e+06	1.53358e+06
Com_12503_pos	1-(2,6-Dichlorophenyl)-2-indolinone	--	C14 H9 Cl2 N O	277.001	6.229	--	--	--	--	--	--	--	--	--	--	Invalid mass	No results	No results	278.008	1.74409e+06	963151	758346	744855	879950	1.08731e+06	331528	1.30453e+06	796541	1.3102e+06	1.22717e+06	730961	685634	1.1517e+06	937366	2.77634e+06	799940	716708	482152	1.58002e+06	931547	517656	755364	976662	1.21293e+06	415358	1.4259e+06	849067	1.23899e+06	848645
Com_12512_pos	PC (14:1e/20:4)	--	C42 H76 N O7 P	737.536	10.182	--	--	--	--	--	--	--	--	--	--	No results	Full match	No results	738.544	2.52118e+06	2.04163e+06	788949	1.38252e+06	434780	1.18641e+06	1.06931e+06	1.78854e+06	1.47829e+06	1.02793e+06	1.39748e+06	1.62692e+06	1.95905e+06	1.02525e+06	1.66718e+06	2.84973e+06	1.35436e+06	2.17288e+06	3.05595e+06	3.07363e+06	2.78758e+06	2.1219e+06	2.5226e+06	1.7994e+06	684480	2.40306e+06	2.38437e+06	2.66713e+06	1.64204e+06	2.17384e+06
Com_12556_pos	Sulforidazine	--	C21 H26 N2 O2 S2	380.167	5.245	--	--	HMDB0042015	--	Organoheterocyclic compounds	Benzothiazines	Phenothiazines	--	--	--	Invalid mass	No results	No results	381.175	3.94294e+06	609314	731423	678500	554161	759720	713214	628249	565024	1.40971e+06	701876	2.09594e+06	586926	798078	739299	1.37592e+06	558084	780197	683999	763515	1.08623e+06	639799	814710	650424	591567	672326	824614	505903	751899	4.12575e+06
Com_12620_pos	5,6-dimethyl-3-[5-(trifluoromethyl)pyridin-2-yl]-1,2,4-triazine	--	C11 H9 F3 N4	254.076	5.115	--	--	--	--	--	--	--	--	--	--	Invalid mass	No results	No results	255.083	3.09241e+06	2.68907e+06	2.26709e+06	1.83002e+06	2.34321e+06	2.43971e+06	3.0362e+06	2.29878e+06	3.22313e+06	2.03896e+06	2.20522e+06	4.0558e+06	2.38886e+06	2.38654e+06	2.33709e+06	2.39374e+06	1.673e+06	2.91777e+06	3.00004e+06	1.50858e+06	2.15758e+06	1.80453e+06	1.5867e+06	1.46337e+06	2.2376e+06	1.53571e+06	2.45104e+06	1.53705e+06	1.27187e+06	1.46053e+06
Com_12638_pos	ethyl 1-(3-nitro-2-thienyl)piperidine-4-carboxylate	--	C12 H16 N2 O4 S	306.062	5.483	--	--	--	--	--	--	--	--	--	--	Invalid mass	No results	No results	307.069	3.25433e+06	2.64325e+06	3.03003e+06	3.59766e+06	2.67577e+06	2.56567e+06	3.15057e+06	2.48707e+06	2.71699e+06	2.82486e+06	3.33282e+06	2.26104e+06	2.7576e+06	3.01811e+06	2.09679e+06	1.92077e+06	2.07316e+06	2.36336e+06	2.37083e+06	3.37187e+06	2.961e+06	1.29684e+06	976801	2.48374e+06	1.99671e+06	1.73202e+06	2.18866e+06	2.00621e+06	1.77524e+06	1.71854e+06
Com_12689_pos	DL-α-Aminocaprylic acid	--	C8 H17 N O2	159.126	5.616	--	--	--	--	--	--	--	--	--	--	Full match	No results	Full match	160.133	2.37394e+06	1.48409e+06	1.1652e+06	2.44703e+06	1.93731e+06	1.38966e+06	2.32125e+06	1.44337e+06	2.83338e+06	873035	2.91981e+06	1.24317e+06	2.91007e+06	1.74269e+06	2.45486e+06	1.76543e+06	1.27943e+06	892234	1.18333e+06	2.2951e+06	2.12576e+06	1.36371e+06	1.06289e+06	2.27019e+06	2.18236e+06	1.12238e+06	2.00363e+06	1.53507e+06	2.4716e+06	1.13971e+06
Com_12696_pos	1-Methylguanosine	--	C11 H15 N5 O5	297.106	4.879	--	--	HMDB0001563	--	Nucleosides, nucleotides, and analogues	Purine nucleosides		--	--	--	No results	No results	Full match	298.114	3.23894e+06	2.45699e+06	2.18637e+06	2.86896e+06	3.15811e+06	2.64842e+06	2.48116e+06	2.86055e+06	3.6094e+06	2.58709e+06	2.55084e+06	2.01061e+06	3.14321e+06	2.78197e+06	2.85071e+06	3.49123e+06	1.95311e+06	3.09945e+06	3.03089e+06	2.8457e+06	2.5444e+06	2.35013e+06	2.30845e+06	2.40067e+06	2.92962e+06	2.16907e+06	2.04599e+06	2.10104e+06	3.64447e+06	2.56427e+06
Com_12751_pos	DL-Norvaline	--	C5 H11 N O2	117.079	0.547	--	--	HMDB0013716	--	Organic acids and derivatives	Carboxylic acids and derivatives	Amino acids, peptides, and analogues	--	--	--	No results	No results	Full match	118.086	2.3689e+06	250483	1.45306e+06	1.23985e+06	2.71231e+06	784757	1.95641e+06	3.17672e+06	2.09135e+06	1.44623e+06	1.86722e+06	3.43397e+06	1.7242e+06	2.07412e+06	1.30759e+06	2.19731e+06	1.7932e+06	2.06489e+06	3.03355e+06	4.5655e+06	2.92607e+06	1.50154e+06	2.6322e+06	2.13466e+06	2.58771e+06	2.20017e+06	1.8677e+06	3.20268e+06	1.79701e+06	2.2761e+06
Com_12795_pos	PC (16:2e/3:0)	--	C27 H52 N O7 P	533.36	7.113	--	--	--	--	--	--	--	--	--	--	No results	Invalid mass	No results	534.367	86563	1.63464e+06	200582	1.08022e+06	127626	135081	209215	3.08452e+06	2.017e+06	146132	149573	193541	3.53827e+06	2.40143e+06	2.8361e+06	100584	139675	177110	1.95664e+06	2.05198e+06	77383.9	118392	249376	1.02837e+06	180768	184606	251487	225691	2.38009e+06	177508
Com_12821_pos	SM (d14:2/18:2)	--	C37 H69 N2 O6 P	668.491	8.877	--	--	--	--	--	--	--	--	--	--	No results	Full match	No results	669.499	1.39504e+06	2.10008e+06	1.57876e+06	1.68034e+06	939563	1.05297e+06	1.63729e+06	1.27363e+06	1.4803e+06	1.16983e+06	1.24865e+06	1.64874e+06	1.95633e+06	2.01328e+06	1.11186e+06	1.04066e+06	1.05636e+06	1.85245e+06	2.39159e+06	1.72834e+06	2.19225e+06	2.09668e+06	2.1848e+06	2.01972e+06	1.02399e+06	1.56032e+06	1.15e+06	2.32813e+06	2.05854e+06	2.09092e+06
Com_12853_pos	Sildenafil N-oxide	--	C22 H30 N6 O5 S	468.22	5.348	--	--	--	--	--	--	--	--	--	--	Invalid mass	No results	No results	469.228	3.96942e+06	513653	472734	706218	364836	1.82609e+06	553299	499298	631078	1.4553e+06	434407	2.08863e+06	578626	539062	554715	1.60797e+06	514634	615930	544808	607349	1.27761e+06	334949	406333	442144	449044	384553	454516	342709	626307	3.98609e+06
Com_12891_pos	PC (16:1e/10:0)	--	C34 H68 N O7 P	633.474	11.209	--	--	--	--	--	--	--	--	--	--	No results	Full match	No results	634.48	758279	643384	1.02589e+06	1.54551e+06	1.62424e+06	732604	1.09983e+06	790049	953773	1.04848e+06	875226	729171	1.21639e+06	2.72397e+06	656186	1.44966e+06	1.24852e+06	1.88118e+06	719293	1.08406e+06	1.76432e+06	1.45843e+06	1.15841e+06	1.59595e+06	2.02994e+06	1.84237e+06	1.18569e+06	1.6158e+06	1.36166e+06	2.11071e+06
Com_12957_pos	Kahweol	--	C20 H26 O3	332.198	5.479	--	--	HMDB0035602	--	Lipids and lipid-like molecules	Prenol lipids	Monoterpenoids	--	--	--	Invalid mass	No results	No results	333.205	958905	475722	508768	749563	485648	420381	447502	368736	583271	813996	445489	719477	393157	487520	440422	1.75053e+06	339747	487351	427419	675520	896437	331744	356052	546153	461983	418743	423431	428622	735286	1.48914e+06
Com_13077_pos	Vindoline	Vindoline	C25 H32 N2 O6	456.225	8.748	cpd:C01626	--	--	--	--	--	--	--	--	--	Full match	No results	No results	457.233	3.40518e+06	3.07564e+06	3.07945e+06	2.4961e+06	2.45414e+06	2.87809e+06	3.24812e+06	2.51384e+06	3.45623e+06	1.8828e+06	2.38212e+06	3.42795e+06	2.86127e+06	1.64834e+06	2.61106e+06	2.40493e+06	2.72409e+06	2.39811e+06	2.97785e+06	1.90223e+06	1.98389e+06	2.43267e+06	1.80425e+06	1.78751e+06	2.22538e+06	2.5796e+06	2.88694e+06	2.67026e+06	2.23247e+06	1.57143e+06
Com_13090_pos	(±)5(6)-DiHET	--	C20 H34 O4	320.234	6.872	--	--	--	--	--	--	--	--	--	--	Invalid mass	No results	No match	321.242	1.38071e+06	2.2014e+06	1.49269e+06	1.24027e+06	1.50538e+06	2.16343e+06	1.84397e+06	1.7203e+06	1.38441e+06	1.57194e+06	1.72422e+06	2.23111e+06	1.44005e+06	1.34449e+06	3.63196e+06	1.55354e+06	2.25649e+06	3.21029e+06	1.03e+06	2.74263e+06	1.02831e+06	1.55441e+06	1.55843e+06	1.23913e+06	2.37694e+06	1.61827e+06	1.42893e+06	1.8509e+06	1.38321e+06	1.4071e+06
Com_13131_pos	19-Nortestosterone	--	C18 H26 O2	274.193	6.281	--	--	HMDB0002725	LMST02010044	Lipids and lipid-like molecules	Steroids and steroid derivatives	Estrane steroids	Sterols [ST]	Steroids [ST02]	C18 steroids (estrogens) and derivatives [ST0201]	No results	No results	Full match	275.199	733564	863735	610976	837397	512721	572618	489303	1.82126e+06	843481	575054	479794	636321	3.70956e+06	1.29469e+06	1.24959e+06	548703	467365	524866	597754	910986	480408	359955	413723	469964	429763	343200	290533	330035	1.12678e+06	282434
Com_13385_pos	Azetidine-2-carboxylic acid	--	C4 H7 N O2	101.047	1.36	--	--	HMDB0029615	--	Organic acids and derivatives	Carboxylic acids and derivatives	Amino acids, peptides, and analogues	--	--	--	No results	No results	Full match	102.055	902379	668762	3.36155e+06	3.0188e+06	1.57902e+06	3.43764e+06	976593	646632	3.09945e+06	692361	2.05263e+06	666189	2.56441e+06	3.03792e+06	2.78645e+06	2.39739e+06	778135	1.17499e+06	198393	884722	1.88462e+06	824012	1.8407e+06	2.4401e+06	882547	2.93739e+06	2.7907e+06	2.06176e+06	2.76128e+06	677637
Com_13395_pos	α-Estradiol	--	C18 H24 O2	250.192	8.907	--	--	--	--	--	--	--	--	--	--	Invalid mass	No results	No results	251.199	709308	389026	344426	690730	568070	434635	484801	628909	598634	541480	538701	302828	439353	662406	627357	817429	357876	442818	575986	574279	882219	732446	340983	1.30968e+06	734282	780244	465503	694782	1.24968e+06	898486
Com_13409_pos	PC (18:0/19:2)	--	C45 H86 N O8 P	799.603	8.36	--	--	--	--	--	--	--	--	--	--	No results	Invalid mass	No results	800.611	139015	2.12695e+06	1.50833e+06	1.96539e+06	2.14437e+06	1.59448e+06	1.65564e+06	1.70326e+06	528366	123697	1.62301e+06	126861	1.25423e+06	2.60165e+06	1.91762e+06	132194	2.73132e+06	1.53439e+06	1.36521e+06	2.7709e+06	136191	1.11162e+06	1.33396e+06	1.59949e+06	1.92825e+06	2.05189e+06	1.78628e+06	2.73737e+06	3.83963e+06	104416
Com_13591_pos	PC (15:0/16:2)	--	C39 H74 N O8 P	715.514	11.204	--	--	--	--	--	--	--	--	--	--	No results	Full match	No results	716.523	1.24453e+06	1.03596e+06	984787	2.35354e+06	941107	1.22368e+06	1.48324e+06	1.08028e+06	1.72759e+06	2.22428e+06	1.80491e+06	1.17482e+06	1.37329e+06	2.34429e+06	818430	2.22556e+06	1.38266e+06	2.19478e+06	1.82238e+06	1.56474e+06	2.83936e+06	1.87871e+06	1.93976e+06	2.10003e+06	2.36583e+06	2.59472e+06	1.44012e+06	2.07202e+06	2.4707e+06	2.66439e+06
Com_13614_pos	Pleuromutilin	Pleuromutilin; Pleuromulin	C22 H34 O5	395.264	7.112	cpd:C09169	--	--	--	--	--	--	--	--	--	Invalid mass	No results	No results	396.271	2.29451e+06	2.37841e+06	1.83649e+06	2.35403e+06	2.19343e+06	2.1616e+06	1.88455e+06	2.02573e+06	1.84825e+06	2.31671e+06	2.39279e+06	2.87118e+06	1.81458e+06	1.83308e+06	1.74988e+06	2.65961e+06	2.63855e+06	2.59855e+06	3.34923e+06	1.63038e+06	1.58652e+06	1.46978e+06	1.65185e+06	2.68845e+06	2.00402e+06	1.40509e+06	1.64296e+06	1.93259e+06	3.28128e+06	1.27271e+06
Com_13619_pos	PC (20:5e/15:0)	--	C43 H78 N O7 P	751.552	11.709	--	--	--	--	--	--	--	--	--	--	No results	Full match	No results	752.56	2.56796e+06	1.8254e+06	2.56182e+06	2.07153e+06	1.34016e+06	1.41233e+06	2.04117e+06	2.07061e+06	1.85215e+06	1.82384e+06	2.01164e+06	2.0492e+06	2.06342e+06	2.00344e+06	2.2378e+06	2.2126e+06	1.4686e+06	2.53304e+06	2.82545e+06	3.73772e+06	2.34366e+06	1.79028e+06	576121	2.27192e+06	1.54934e+06	1.58882e+06	1.95438e+06	1.81081e+06	1.8371e+06	2.39556e+06
Com_13620_pos	N-Acetyl-L-leucine	N-Acetyl-L-leucine	C8 H15 N O3	173.105	5.724	cpd:C02710	--	HMDB0011756	--	Organic acids and derivatives	Carboxylic acids and derivatives	Amino acids, peptides, and analogues	--	--	--	No results	No results	Full match	174.112	3.85621e+06	846155	1.65353e+06	3.62537e+06	1.34103e+06	1.24542e+06	3.10881e+06	993324	2.6895e+06	1.16096e+06	1.4245e+06	1.88549e+06	1.95262e+06	1.65096e+06	1.64962e+06	1.82762e+06	1.04533e+06	1.43762e+06	1.4108e+06	2.03729e+06	2.52585e+06	1.13702e+06	1.25929e+06	3.63716e+06	1.67417e+06	1.3142e+06	1.56443e+06	1.31687e+06	1.31151e+06	1.7604e+06
Com_13643_pos	AKK	--	C15 H31 N5 O4	345.233	7.073	--	--	--	--	--	--	--	--	--	--	Invalid mass	No results	No results	346.241	990719	1.10261e+06	2.44453e+06	1.49035e+06	792498	1.16754e+06	1.2561e+06	1.46696e+06	1.90321e+06	862014	1.25862e+06	1.43769e+06	438232	520252	1.06791e+06	575009	1.26421e+06	1.74455e+06	1.16447e+06	885372	903041	1.39884e+06	1.95805e+06	853301	686929	1.09267e+06	1.70008e+06	1.52047e+06	1.02052e+06	893307
Com_13662_pos	5-fluoro AB-PINACA N-(4-hydroxypentyl) metabolite	--	C18 H25 F N4 O3	386.175	10.111	--	--	--	--	--	--	--	--	--	--	Invalid mass	No results	No results	387.182	1.21095e+06	1.20518e+06	1.03896e+06	1.78725e+06	1.72736e+06	947424	1.84804e+06	871542	1.38919e+06	1.01816e+06	1.4107e+06	1.18339e+06	1.00941e+06	1.82061e+06	1.37946e+06	1.46321e+06	947059	1.58636e+06	1.59406e+06	1.59436e+06	2.49013e+06	1.61172e+06	1.44045e+06	2.76332e+06	1.63449e+06	1.75368e+06	1.74647e+06	1.12085e+06	3.14566e+06	3.45819e+06
Com_13702_pos	(+)-ar-Turmerone	--	C15 H20 O	216.151	6.658	--	--	HMDB0035612	--	Lipids and lipid-like molecules	Prenol lipids	Sesquiterpenoids	--	--	--	Full match	No results	No results	217.158	389784	2.32439e+06	1.88779e+06	355568	1.47656e+06	1.90883e+06	2.62236e+06	1.60216e+06	368748	311586	1.25613e+06	404902	496892	1.47192e+06	2.07132e+06	516803	1.34603e+06	1.43311e+06	309193	1.86753e+06	338606	2.13489e+06	1.78552e+06	351216	1.64076e+06	1.90826e+06	3.11732e+06	1.31969e+06	316037	282075
Com_13715_pos	SM (d14:1/18:2)	--	C37 H71 N2 O6 P	670.505	9.706	--	--	--	--	--	--	--	--	--	--	No results	Full match	No results	671.512	815873	599001	603204	466206	426567	595144	486472	497811	397303	513992	730611	420290	566437	1.9605e+06	577399	765336	344174	493414	706007	648768	546545	954935	773054	488053	456837	892797	586260	573936	473051	414199
Com_13743_pos	PC (14:0e/18:3)	--	C40 H76 N O7 P	713.536	11.105	--	--	--	--	--	--	--	--	--	--	No results	Full match	No results	714.543	1.81461e+06	748440	902678	737300	458582	513410	610145	780169	568960	369907	826429	839332	944774	944053	2.42104e+06	622614	667092	1.37036e+06	1.81721e+06	838500	1.07136e+06	518750	845097	1.22999e+06	474883	676568	551831	1.03156e+06	674045	1.1837e+06
Com_13765_pos	5,5-dimethyl-3-morpholinocyclohex-2-en-1-one	--	C12 H19 N O2	209.141	6.938	--	--	--	--	--	--	--	--	--	--	Full match	No results	No results	210.148	2.80509e+06	1.151e+06	618324	2.56511e+06	967549	1.24639e+06	814030	471145	1.52262e+06	2.12987e+06	826629	1.38683e+06	1.50054e+06	947329	857129	1.30196e+06	602201	1.04161e+06	3.54519e+06	797719	2.91051e+06	1.24397e+06	710280	1.93776e+06	1.118e+06	888624	766133	462813	1.26652e+06	941801
Com_13814_pos	Arachidonic acid methyl ester	--	C21 H34 O2	318.256	10.691	--	--	HMDB0062594	--				--	--	--	Full match	No results	No results	319.263	827109	1.06102e+06	1.05562e+06	1.17957e+06	1.48897e+06	1.48488e+06	1.07474e+06	1.27159e+06	1.27691e+06	1.7572e+06	1.88711e+06	1.57104e+06	1.04352e+06	2.52364e+06	1.66746e+06	1.16803e+06	2.13945e+06	2.03061e+06	1.28724e+06	1.28032e+06	1.2316e+06	1.43447e+06	1.15302e+06	838456	1.44921e+06	1.53176e+06	1.16026e+06	1.76595e+06	1.24475e+06	1.68521e+06
Com_13968_pos	2,4-dihydroxyheptadec-16-en-1-yl acetate	--	C19 H36 O4	350.245	7.741	--	--	--	LMFA05000640	--	--	--	Fatty Acyls [FA]	Fatty alcohols [FA05]	_	Invalid mass	No results	No match	351.252	640632	1.95329e+06	936499	473417	506512	1.0131e+06	1.44623e+06	3.44577e+06	2.59188e+06	837816	1.03482e+06	1.3607e+06	744735	2.11027e+06	1.3996e+06	768452	1.36236e+06	1.12986e+06	1.03942e+06	819611	624347	1.00455e+06	1.36349e+06	414646	787506	961425	2.05735e+06	2.47069e+06	766736	447864
Com_14003_pos	3-Hydroxyanthranilic Acid	--	C7 H7 N O3	153.043	5.098	--	--	HMDB0001476	--	Benzenoids	Benzene and substituted derivatives	Benzoic acids and derivatives	--	--	--	No results	No results	Full match	154.05	803484	1.90497e+06	3.38731e+06	1.06662e+06	1.04643e+06	1.45888e+06	990048	1.07432e+06	1.25933e+06	1.78304e+06	2.38684e+06	2.17029e+06	867736	2.25356e+06	2.30937e+06	1.98589e+06	1.31277e+06	891813	987428	1.19888e+06	597960	1.512e+06	1.90899e+06	639139	1.23754e+06	910431	776086	781181	1.07939e+06	1.43858e+06
Com_14005_pos	1-Methyladenosine	1-Methyladenosine	C11 H15 N5 O4	281.112	5.554	cpd:C02494	--	HMDB0003331	--	Nucleosides, nucleotides, and analogues	Purine nucleosides		--	--	--	No results	No results	Full match	282.12	1.60738e+06	1.906e+06	1.36571e+06	1.95138e+06	2.13967e+06	911996	992724	1.82721e+06	2.19952e+06	1.52176e+06	1.77569e+06	1.95144e+06	2.61083e+06	2.03681e+06	2.16484e+06	2.06334e+06	1.58418e+06	1.51118e+06	1.56294e+06	1.63192e+06	1.33734e+06	1.34905e+06	1.35829e+06	1.82042e+06	2.15228e+06	875905	1.30761e+06	1.41659e+06	3.26245e+06	1.78259e+06
Com_14091_pos	Phe-Phe	--	C18 H20 N2 O3	312.147	5.53	--	--	HMDB0013302	--	Organic acids and derivatives	Carboxylic acids and derivatives	Amino acids, peptides, and analogues	--	--	--	No results	No results	Full match	313.153	1.06932e+06	1.67907e+06	1.68157e+06	944882	1.92345e+06	2.20594e+06	2.17344e+06	1.61571e+06	944302	1.32798e+06	2.16144e+06	624767	1.09682e+06	2.38702e+06	1.7922e+06	1.7969e+06	2.12573e+06	1.56398e+06	1.15675e+06	2.48905e+06	915296	2.00892e+06	2.34595e+06	1.11519e+06	1.31028e+06	2.21235e+06	2.34191e+06	2.08837e+06	1.13084e+06	1.11497e+06
Com_14211_pos	1-Methylguanine	--	C6 H7 N5 O	165.065	2.18	--	--	HMDB0003282	--	Organoheterocyclic compounds	Imidazopyrimidines	Purines and purine derivatives	--	--	--	No results	No results	Full match	166.072	1.68545e+06	1.73395e+06	1.28888e+06	1.61612e+06	2.23495e+06	1.59579e+06	1.3079e+06	1.54941e+06	690076	1.69472e+06	1.51526e+06	1.19462e+06	1.5536e+06	1.67225e+06	1.51328e+06	2.17814e+06	1.79368e+06	1.90582e+06	1.63277e+06	2.04647e+06	1.50747e+06	1.54318e+06	1.42325e+06	1.57653e+06	2.24084e+06	1.98979e+06	1.52621e+06	1.44772e+06	2.24568e+06	1.9688e+06
Com_14324_pos	Artesunate	--	C19 H28 O8	389.133	6.278	--	--	HMDB0240267	--	Lipids and lipid-like molecules	Prenol lipids	Sesquiterpenoids	--	--	--	Invalid mass	No results	No results	407.167	2.64894e+06	2.38129e+06	2.6604e+06	3.58344e+06	1.23452e+06	1.42007e+06	2.19153e+06	2.03767e+06	2.78315e+06	1.78928e+06	2.83072e+06	1.669e+06	596329	2.38658e+06	1.43529e+06	3.23948e+06	1.17158e+06	2.36654e+06	3.07185e+06	1.65779e+06	1.3095e+06	2.5096e+06	2.96387e+06	1.58596e+06	1.12015e+06	1.63494e+06	2.21889e+06	2.10174e+06	1.63494e+06	1.50405e+06
Com_14326_pos	1-(3,4-dimethoxyphenyl)ethan-1-one oxime	--	C10 H13 N O3	177.078	1.409	--	--	--	--	--	--	--	--	--	--	Invalid mass	No results	No match	178.086	1.36801e+06	1.30189e+06	1.05398e+06	1.36703e+06	2.78613e+06	1.07642e+06	1.218e+06	844490	1.18536e+06	1.44376e+06	1.87167e+06	944660	1.3516e+06	1.01042e+06	967123	829517	1.67317e+06	1.72539e+06	1.46132e+06	3.14064e+06	1.714e+06	1.05375e+06	863497	1.19575e+06	3.05565e+06	1.0297e+06	1.12991e+06	1.02394e+06	1.37885e+06	1.86704e+06
Com_14380_pos	alpha-Farnesene	alpha-Farnesene; (3E,6E)-alpha-Farnesene	C15 H24	204.187	7.577	cpd:C09665	--	HMDB0036066	--	Lipids and lipid-like molecules	Prenol lipids	Sesquiterpenoids	--	--	--	No results	No results	Full match	205.194	1.60323e+06	678671	1.11125e+06	1.74704e+06	1.37306e+06	1.14343e+06	1.72314e+06	982057	1.57872e+06	1.82324e+06	1.1296e+06	1.43372e+06	1.40441e+06	1.11294e+06	1.48229e+06	2.46211e+06	1.18426e+06	1.3701e+06	1.89807e+06	871176	2.00554e+06	774696	1.34359e+06	1.6175e+06	1.42626e+06	1.62228e+06	1.81661e+06	1.13202e+06	2.01412e+06	1.24812e+06
Com_14415_pos	2,3-dihydroxypropyl 12-methyltridecanoate	--	C17 H34 O4	324.227	6.89	--	--	--	--	--	--	--	--	--	--	Invalid mass	No results	No results	325.235	1.08275e+06	1.37114e+06	823671	377243	900964	1.95892e+06	1.78762e+06	1.76536e+06	785864	799382	748548	363987	812663	613945	1.25327e+06	486139	1.1628e+06	1.17997e+06	677542	1.68888e+06	903756	2.30994e+06	1.28963e+06	614568	1.03711e+06	943468	1.68338e+06	2.07022e+06	641503	1.41882e+06
Com_14432_pos	Sphinganine	Sphinganine; Dihydrosphingosine; 2-Amino-1,3-dihydroxyoctadecane	C18 H39 N O2	301.298	7.776	cpd:C00836	map00600 Sphingolipid metabolism;map01100 Metabolic pathways;map04071 Sphingolipid signaling pathway	HMDB0000269	LMSP01020001	Organic nitrogen compounds	Organonitrogen compounds	Amines	Sphingolipids [SP]	Sphingoid bases [SP01]	Sphinganines [SP0102]	No results	No results	Full match	302.305	720968	430312	670765	916104	507433	616811	573997	824624	892190	1.01176e+06	919766	812859	736979	671225	641690	836492	702613	685520	842159	729373	829695	752908	863740	1.31569e+06	618316	842419	901209	926078	961132	887748
Com_14443_pos	Androstenedione	Androstenedione; Androst-4-ene-3,17-dione; 4-Androstene-3,17-dione	C19 H26 O2	286.193	8.076	cpd:C00280	map00140 Steroid hormone biosynthesis;map01100 Metabolic pathways;map01522 Endocrine resistance;map04913 Ovarian steroidogenesis;map04917 Prolactin signaling pathway;map05200 Pathways in cancer;map05215 Prostate cancer	HMDB0000053	LMST02020007	Lipids and lipid-like molecules	Steroids and steroid derivatives	Androstane steroids	Sterols [ST]	Steroids [ST02]	C19 steroids (androgens) and derivatives [ST0202]	Full match	No results	Full match	287.2	730928	1.34131e+06	1.36643e+06	1.02055e+06	824064	1.37018e+06	1.3765e+06	1.85197e+06	925483	1.08992e+06	1.39742e+06	1.07618e+06	612361	1.10083e+06	1.02598e+06	743186	1.43986e+06	1.27184e+06	782003	793562	743134	1.38874e+06	1.23982e+06	883153	955972	1.28088e+06	1.44922e+06	1.31328e+06	740598	731461
Com_14538_pos	Stiripentol	--	C14 H18 O3	216.112	6.197	--	--	--	--	--	--	--	--	--	--	Invalid mass	No results	No results	217.119	1.16289e+06	1.97646e+06	1.81154e+06	1.11074e+06	1.7444e+06	1.80655e+06	2.14567e+06	2.25943e+06	1.63195e+06	1.26694e+06	1.34167e+06	1.8549e+06	1.59519e+06	1.54574e+06	1.79173e+06	931723	1.9088e+06	2.02715e+06	1.1241e+06	1.62321e+06	1.16106e+06	1.49444e+06	2.06615e+06	859774	2.63879e+06	1.81551e+06	2.18632e+06	1.51062e+06	1.24633e+06	1.25674e+06
Com_14733_pos	2-Arachidonyl Glycerol ether	--	C23 H40 O3	364.295	11.129	--	--	HMDB0013657	--	Lipids and lipid-like molecules	Endocannabinoids		--	--	--	Invalid mass	No results	No results	365.303	955191	444464	496501	567868	533915	629592	892071	771202	586899	597346	1.12933e+06	317416	741067	728906	736431	541055	696692	959241	766231	829404	413962	256449	344842	688946	508252	1.38313e+06	760750	620570	724264	773746
Com_14808_pos	6beta-Naltrexol-d3	--	C20 H22 [2]H3 N O4	346.196	5.665	--	--	--	--	--	--	--	--	--	--	Full match	No results	No results	347.203	413295	1.59626e+06	375859	1.08741e+06	273132	290471	764454	1.83129e+06	685789	385083	476315	404918	1.30652e+06	2.24324e+06	1.78921e+06	247670	310509	376565	1.04764e+06	2.65632e+06	376737	388582	291746	1.00258e+06	445127	369050	470085	397093	1.67099e+06	313824
Com_14858_pos	PC (18:4e/8:0)	--	C34 H62 N O7 P	627.426	11.191	--	--	--	--	--	--	--	--	--	--	No results	Full match	No results	628.433	1.46456e+06	1.15143e+06	1.41706e+06	1.41917e+06	1.73694e+06	1.17679e+06	880869	693836	957175	1.46658e+06	1.3003e+06	1.06172e+06	1.54499e+06	1.90295e+06	1.18639e+06	1.81289e+06	1.65677e+06	1.7336e+06	1.80206e+06	960126	2.40171e+06	1.29836e+06	1.50299e+06	1.38969e+06	1.93345e+06	1.88436e+06	924026	2.73441e+06	1.51512e+06	1.92744e+06
Com_15064_pos	Erdosteine	--	C8 H11 N O4 S2	270.989	5.546	--	--	--	--	--	--	--	--	--	--	Invalid mass	No results	No results	271.996	1.31501e+06	1.52591e+06	1.21674e+06	1.17099e+06	1.36007e+06	1.0609e+06	1.41383e+06	1.42732e+06	1.61867e+06	947555	941693	1.39951e+06	831856	688300	1.03194e+06	1.02304e+06	1.39911e+06	1.15136e+06	948396	647294	651418	1.10168e+06	1.11847e+06	492517	1.40063e+06	1.21702e+06	1.08818e+06	935062	759024	898753
Com_15140_pos	4-(cyclohexylmethyl)-6-(2-thienyl)-2,3-dihydropyridazin-3-one hydrate	--	C15 H18 N2 O S	274.116	6.475	--	--	--	--	--	--	--	--	--	--	Invalid mass	No results	No results	275.123	2.96608e+06	1.72885e+06	1.41994e+06	2.44649e+06	1.29367e+06	1.21953e+06	1.79294e+06	1.09171e+06	1.65303e+06	2.1739e+06	1.70815e+06	1.6117e+06	1.54103e+06	1.22904e+06	1.14429e+06	795529	1.76827e+06	2.54994e+06	1.16223e+06	845656	746934	1.18485e+06	1.44287e+06	1.43369e+06	1.06704e+06	719929	755339	820390	1.04144e+06	1.73011e+06
Com_15158_pos	Deoxylimonin	--	C26 H30 O7	454.198	6.423	--	--	HMDB0035031	--	Lipids and lipid-like molecules	Steroids and steroid derivatives	Steroid lactones	--	--	--	Full match	No results	No results	455.205	464063	408797	309076	314110	531365	423627	497029	316898	414302	377008	644740	254694	341758	299907	509744	401909	936342	2.54457e+06	686176	510207	259294	322430	390438	313522	548431	457937	296946	322497	313010	287191
Com_15167_pos	ACar 20:3	--	C27 H48 N O4	449.35	7.963	--	--	--	--	--	--	--	--	--	--	No results	Invalid mass	No results	450.357	123524	986806	108806	138296	133804	101582	852960	1.33269e+06	139049	216401	133672	853908	1.51955e+06	132076	103118	119250	140725	132828	109604	179596	125141	85883.5	840881	123853	129120	99377.9	86348.7	150735	184696	127284
Com_15199_pos	Methyltestosterone	Methyltestosterone	C20 H30 O2	302.224	9.716	cpd:C07198	--	HMDB0015655	--	Lipids and lipid-like molecules	Steroids and steroid derivatives	Androstane steroids	--	--	--	No results	No results	Full match	303.232	1.68517e+06	1.76529e+06	2.67629e+06	2.16353e+06	2.38142e+06	1.61323e+06	2.20827e+06	2.22143e+06	1.66072e+06	2.11767e+06	1.66199e+06	1.42621e+06	1.53903e+06	1.95212e+06	1.7591e+06	1.42818e+06	1.58195e+06	1.33403e+06	1.62952e+06	2.6198e+06	1.78792e+06	1.57379e+06	2.37087e+06	1.34246e+06	1.89786e+06	1.7404e+06	2.17516e+06	2.13049e+06	2.36665e+06	1.78372e+06
Com_15204_pos	Capryloylglycine	--	C10 H19 N O3	201.136	6.259	--	--	HMDB0000832	--	Organic acids and derivatives	Carboxylic acids and derivatives	Amino acids, peptides, and analogues	--	--	--	Full match	No results	No results	202.143	324482	181235	272188	546548	617412	215633	393057	238640	297191	182156	311009	227953	352922	467806	319191	258142	219878	345479	257417	430513	2.03232e+06	397551	425061	3.10582e+06	684952	386235	502640	293666	620624	1.71345e+06
Com_15227_pos	Mupirocin	Mupirocin	C26 H44 O9	522.281	6.7	cpd:C11758	--	HMDB0014554	--	Lipids and lipid-like molecules	Fatty Acyls	Fatty acids and conjugates	--	--	--	Invalid mass	No results	No results	523.289	1.82444e+06	2.63289e+06	1.51081e+06	1.21177e+06	2.09528e+06	1.63563e+06	1.87134e+06	1.31711e+06	2.35861e+06	2.15584e+06	2.34221e+06	1.54138e+06	1.44403e+06	2.0818e+06	1.11724e+06	1.9977e+06	712960	653302	1.64249e+06	1.24063e+06	1.07111e+06	1.65137e+06	1.80346e+06	614625	1.96247e+06	1.70294e+06	1.72518e+06	2.00362e+06	1.2396e+06	1.54105e+06
Com_15244_pos	L-Asparagine	L-Asparagine; 2-Aminosuccinamic acid	C4 H8 N2 O3	132.053	1.641	cpd:C00152	map00250 Alanine, aspartate and glutamate metabolism;map00970 Aminoacyl-tRNA biosynthesis;map01100 Metabolic pathways;map01230 Biosynthesis of amino acids;map04974 Protein digestion and absorption;map04978 Mineral absorption;map05230 Central carbon metabolism in cancer	HMDB0000168	--	Organic acids and derivatives	Carboxylic acids and derivatives	Amino acids, peptides, and analogues	--	--	--	No results	No results	Full match	133.061	1.52192e+06	1.36565e+06	1.25815e+06	1.90646e+06	1.85397e+06	1.72224e+06	2.12464e+06	1.30491e+06	2.08968e+06	1.41132e+06	1.74964e+06	1.35448e+06	1.67464e+06	1.85075e+06	1.86017e+06	1.68107e+06	1.1506e+06	1.85598e+06	1.59987e+06	1.56415e+06	1.17951e+06	1.17099e+06	1.25027e+06	1.55028e+06	1.78854e+06	1.42622e+06	1.11924e+06	1.04067e+06	1.64391e+06	1.20305e+06
Com_15345_pos	Glycohyocholic acid Sodium salt	--	C26 H42 N Na O6	487.292	6.275	--	--	--	--	--	--	--	--	--	--	No results	No results	Full match	488.299	857033	978991	82341.1	444469	1.74776e+06	617717	254535	137291	774909	112851	98604.3	76577.8	451102	182509	173409	154575	1.19191e+06	1.81927e+06	73624.3	110693	270088	201694	89886.8	364454	552558	447169	254763	408214	332190	72445
Com_15437_pos	L-(-)-alpha-Amino-epsilon-Caprolactam	--	C6 H12 N2 O	128.095	1.403	--	--	--	--	--	--	--	--	--	--	No results	No results	Full match	112.075	1.11698e+06	1.07708e+06	1.6046e+06	1.14967e+06	1.94546e+06	935127	961934	950005	955937	818981	906600	1.28785e+06	439566	1.08545e+06	1.06764e+06	707911	664727	1.40228e+06	1.09302e+06	1.47883e+06	1.29709e+06	785424	544129	960723	1.05629e+06	1.30496e+06	1.2449e+06	781246	843849	1.09588e+06
Com_15563_pos	Eicosapentaenoic acid ethyl ester	--	C22 H34 O2	347.279	8.357	--	--	HMDB0039530	--	Lipids and lipid-like molecules	Fatty Acyls	Fatty acid esters	--	--	--	Invalid mass	No results	No results	348.287	780352	479680	271428	404882	332554	272841	380589	406467	639934	337308	396869	560765	591351	430157	384934	484638	519363	412823	120473	239769	259298	125845	344422	284915	172757	212724	99293.6	131256	173963	228659
Com_15604_pos	cyclohexyl{4-[4-nitro-2-(1H-pyrrol-1-yl)phenyl]piperazino}methanone	--	C21 H26 N4 O3	364.191	10.811	--	--	--	--	--	--	--	--	--	--	Invalid mass	No results	No results	365.198	710172	652466	609496	828279	799261	479918	738525	620568	719891	709803	541191	641578	784292	856698	429206	853995	387766	776716	551327	1.05527e+06	1.47298e+06	570126	759683	1.40788e+06	858200	1.06896e+06	1.04384e+06	1.52482e+06	2.64843e+06	1.93538e+06
Com_15677_pos	Salicylic acid	Salicylate; o-Hydroxybenzoic acid; Salicylic acid	C7 H6 O3	156.04	1.226	cpd:C00805	map00360 Phenylalanine metabolism;map01100 Metabolic pathways;map04976 Bile secretion	HMDB0001895	--	Benzenoids	Benzene and substituted derivatives	Benzoic acids and derivatives	--	--	--	Invalid mass	No results	No results	157.047	2.89787e+06	2.56699e+06	2.16101e+06	2.75007e+06	2.06298e+06	2.14808e+06	2.14621e+06	1.92299e+06	2.48588e+06	2.57889e+06	2.299e+06	2.29414e+06	1.4505e+06	2.71195e+06	1.73555e+06	2.16925e+06	1.52787e+06	1.9147e+06	2.1065e+06	2.1952e+06	2.05719e+06	1.61948e+06	1.85711e+06	1.69831e+06	1.84097e+06	1.90401e+06	1.74983e+06	1.39836e+06	1.7525e+06	1.76839e+06
Com_15703_pos	17alpha-Hydroxyprogesterone	17alpha-Hydroxyprogesterone; 17alpha-Hydroxy-4-pregnene-3,20-dione; Pregn-4-ene-3,20-dione-17-ol; 17alpha-Hydroxy-progesterone	C21 H30 O3	330.22	6.401	cpd:C01176	map00140 Steroid hormone biosynthesis;map01100 Metabolic pathways;map04913 Ovarian steroidogenesis;map04927 Cortisol synthesis and secretion;map04934 Cushing's syndrome	HMDB0000375	LMST02030161	Phenylpropanoids and polyketides	Phenylpropanoic acids		Sterols [ST]	Steroids [ST02]	C21 steroids (gluco/mineralocorticoids, progestogins) and derivatives [ST0203]	Full match	No results	Full match	331.227	1.15719e+06	1.92002e+06	1.66868e+06	1.08173e+06	888581	921606	1.66483e+06	1.93836e+06	1.005e+06	937913	1.53528e+06	783454	801053	802085	973595	974940	2.22408e+06	790532	1.06468e+06	989999	768225	1.69735e+06	1.51481e+06	857782	964461	1.35161e+06	1.37568e+06	1.85097e+06	859186	1.2453e+06
Com_15720_pos	3-(3,4,5-trimethoxyphenyl)propanoic acid	--	C12 H16 O5	262.081	6.029	--	--	HMDB0030254	--	Phenylpropanoids and polyketides	Phenylpropanoic acids		--	--	--	Invalid mass	No results	No match	263.088	2.29353e+06	2.48425e+06	1.49021e+06	2.35008e+06	1.67254e+06	2.54837e+06	2.05107e+06	1.44114e+06	1.74322e+06	1.51669e+06	1.6457e+06	2.26024e+06	2.42516e+06	1.56603e+06	2.37361e+06	2.13771e+06	1.89258e+06	2.15472e+06	2.85077e+06	1.73801e+06	1.81133e+06	2.47633e+06	1.80783e+06	1.69549e+06	2.21995e+06	1.40937e+06	2.0828e+06	1.20903e+06	1.77498e+06	1.20987e+06
Com_15745_pos	7Z, 10Z, 13Z, 16Z, 19Z-docosapentaenoic acid	--	C22 H34 O2	330.255	7.473	--	--	--	--	--	--	--	--	--	--	No results	No results	Full match	331.262	184540	433411	264119	253061	375569	382684	449063	660389	229256	255006	223674	273637	177871	271008	261520	216624	2.21534e+06	475824	225051	280875	185295	296594	215810	236124	412329	318662	268876	220002	183874	225127
Com_15794_pos	tetranor-PGDM	--	C16 H24 O7	310.138	6.423	--	--	--	LMFA03010221	--	--	--	Fatty Acyls [FA]	Eicosanoids [FA03]	Prostaglandins [FA0301]	Invalid mass	No results	No results	311.146	1.27785e+06	1.43894e+06	559076	534743	1.1157e+06	2.0131e+06	1.89007e+06	1.00582e+06	361427	1.57959e+06	491255	1.43187e+06	936970	1.07735e+06	1.09419e+06	890446	1.89181e+06	1.58392e+06	670010	1.23173e+06	839335	802121	434135	573190	519732	1.69656e+06	1.7116e+06	177638	707229	875830
Com_15797_pos	Saxitoxin	Saxitoxin	C10 H17 N7 O4	281.123	5.707	cpd:C13757	--	HMDB0029368	--	Phenylpropanoids and polyketides	Saxitoxins, gonyautoxins, and derivatives		--	--	--	Invalid mass	No results	No results	282.131	763249	570247	934062	841060	804950	1.09946e+06	1.90624e+06	1.82519e+06	1.77642e+06	702058	740197	1.0047e+06	1.39722e+06	522870	1.28908e+06	607218	776031	1.14929e+06	866200	431907	632217	737624	1.16345e+06	900810	829028	770388	1.76041e+06	1.34487e+06	1.03607e+06	485237
Com_15995_pos	Furanyl fentanyl 3-furancarboxamide isomer-d5	--	C24 H21 [2]H5 N2 O2	379.232	7.058	--	--	--	--	--	--	--	--	--	--	Full match	No results	No results	380.24	419589	330291	236181	930477	345044	497040	401029	309374	1.34003e+06	432699	609233	811331	998260	714299	318596	1.52158e+06	598508	322324	957417	749472	361889	429904	300591	924830	312208	954153	939548	542259	2.50083e+06	317778
Com_16033_pos	N-Butylbenzenesulfonamide	--	C10 H15 N O2 S	213.079	6.159	--	--	--	--	--	--	--	--	--	--	Invalid mass	No results	No results	214.086	140300	139011	56804	96144.8	86135.1	85881.8	78784.8	62587.6	78215.3	62764.4	48512.5	102610	145315	105687	95301.6	52421.8	1.17541e+06	75600.6	83389	107568	74243.8	112660	81457	131053	61276.3	82987.1	117327	75547.2	62739.5	70871.6
Com_16072_pos	Prostaglandin J2	Prostaglandin J2; PGJ2	C20 H30 O4	351.238	8.679	cpd:C05957	map00590 Arachidonic acid metabolism;map01100 Metabolic pathways;map04726 Serotonergic synapse	HMDB0004238	LMFA03010019	Lipids and lipid-like molecules	Fatty Acyls	Eicosanoids	Fatty Acyls [FA]	Eicosanoids [FA03]	Prostaglandins [FA0301]	Invalid mass	No results	No results	352.244	1.60991e+06	1.34643e+06	1.30337e+06	1.05448e+06	739539	1.69226e+06	1.11064e+06	1.03584e+06	802266	598539	915149	1.5268e+06	1.95821e+06	1.65184e+06	1.03883e+06	1.09575e+06	415013	530497	957162	754281	691683	797257	800687	412577	709997	762450	1.07162e+06	591336	396303	485239
Com_16224_pos	R-1 Methanandamide phosphate	--	C23 H40 N O5 P	882.526	5.177	--	--	--	--	--	--	--	--	--	--	Invalid mass	No results	No results	442.271	162343	148292	211430	154883	179289	232202	245307	158879	159488	198321	240146	144583	130064	259941	254160	151285	134181	269320	226591	253563	151306	198014	230479	238236	143194	237237	180431	261879	216490	167292
Com_16309_pos	PC (16:0/18:4)	--	C42 H76 N O8 P	753.532	9.478	--	--	--	LMGP01010608	--	--	--	Glycerophospholipids [GP]	Glycerophosphocholines [GP01]	Diacylglycerophosphocholines [GP0101]	No results	Full match	No results	754.54	749824	809504	903092	797916	669217	676341	872343	650709	1.08049e+06	880980	716818	752045	1.1602e+06	968019	759566	801958	821768	622846	906731	859300	771294	866389	943117	807011	792037	795330	808347	608499	1.30458e+06	1.80276e+06
Com_16326_pos	4,7,8-trimethoxyfuro[2,3-b]quinoline	--	C14 H13 N O4	237.1	5.707	--	--	--	--	--	--	--	--	--	--	Invalid mass	No results	No match	238.107	288168	363416	536551	537413	284003	346757	397199	455714	429674	500070	343378	416091	409279	785193	420391	520674	279057	382395	539573	395791	349069	412793	552624	958220	360041	480012	324005	683883	2.80313e+06	467255
Com_16355_pos	GNH	--	C12 H18 N6 O5	326.134	5.415	--	--	--	--	--	--	--	--	--	--	Full match	No results	No results	327.141	1.1683e+06	682313	419352	1.56497e+06	1.1889e+06	769671	722059	894861	1.22967e+06	957787	648883	749808	2.31314e+06	731566	736241	1.36577e+06	893386	686894	1.92634e+06	771693	787116	633088	489582	831933	1.25217e+06	367131	504073	680005	1.4667e+06	893099
Com_16379_pos	2-(2-amino-3-methylbutanamido)-3-phenylpropanoic acid	--	C14 H20 N2 O3	264.147	5.362	--	--	--	--	--	--	--	--	--	--	Full match	No results	Full match	265.154	376554	476775	476391	2.43602e+06	924231	834627	403151	707133	465572	553340	1.2744e+06	169595	491793	515761	283847	336421	360488	265323	833598	3.17028e+06	237078	331811	1.46076e+06	309251	621667	341915	482998	992054	296265	720631
Com_16399_pos	indoline-2-carboxylic acid	--	C9 H9 N O2	185.045	5.551	--	--	--	--	--	--	--	--	--	--	Invalid mass	No results	No results	186.052	845032	1.37691e+06	683503	1.22638e+06	1.37047e+06	1.07077e+06	790620	2.25055e+06	2.23105e+06	1.30284e+06	663157	1.02414e+06	791627	948924	961640	1.19056e+06	773741	743059	698714	755748	424070	705724	1.16728e+06	1.17091e+06	1.46418e+06	1.16434e+06	495518	1.34207e+06	2.15433e+06	1.75049e+06
Com_16481_pos	Phenylglyoxylic acid	alpha-Oxo-benzeneacetic acid; Benzoylformate; Benzoylformic acid; Phenylglyoxylic acid; Phenylglyoxylate; 2-Oxo-2-phenylacetate	C8 H6 O3	150.032	5.145	cpd:C02137	map00360 Phenylalanine metabolism	HMDB0001587	--	Benzenoids	Benzene and substituted derivatives	Benzoyl derivatives	--	--	--	No results	No results	Full match	151.039	1.09821e+06	2.36805e+06	1.23099e+06	1.02535e+06	1.0924e+06	900426	909799	1.83301e+06	1.67945e+06	936365	976714	881430	837883	1.11165e+06	468152	1.00698e+06	1.58324e+06	1.03575e+06	1.65272e+06	955220	708044	1.26134e+06	997747	531799	949771	1.41749e+06	1.0894e+06	936984	1.0002e+06	698354
Com_16590_pos	NPH	--	C15 H22 N6 O5	174.077	5.235	--	--	--	--	--	--	--	--	--	--	Invalid mass	No results	No results	349.162	1.96883e+06	169881	179507	166519	240883	186452	220515	267482	174500	1.8421e+06	687348	2.25452e+06	229561	195866	181440	2.70245e+06	136966	191478	184579	199222	1.51404e+06	167936	214528	159628	252654	181444	202379	124160	184533	2.06318e+06
Com_16609_pos	SM (d14:1/14:1)	--	C33 H65 N2 O6 P	616.469	10.666	--	--	--	--	--	--	--	--	--	--	No results	Invalid mass	No results	617.477	219038	907835	1.76993e+06	241295	656175	1.31254e+06	1.12457e+06	1.25958e+06	251470	369588	413619	219114	409873	997219	474652	184216	343849	359993	277710	1.72087e+06	221067	863368	2.47872e+06	246209	727199	1.80215e+06	1.57236e+06	522843	277781	516371
Com_16633_pos	Corey Lactone Diol	--	C8 H12 O4	172.073	5.292	--	--	--	--	--	--	--	--	--	--	No results	No results	Full match	173.081	223840	190028	161546	357280	175770	259931	345128	186215	172746	327110	228976	263545	129384	90022.2	199701	232213	77582.1	228743	182457	100697	228328	112521	177871	206677	193382	159793	128853	341172	170150	224515
Com_16693_pos	HQH	--	C17 H24 N8 O5	442.176	7.023	--	--	--	--	--	--	--	--	--	--	Invalid mass	No results	No results	443.183	1.35477e+06	1.04271e+06	831440	732690	569447	1.28932e+06	1.72432e+06	726234	718265	1.78224e+06	671931	2.6052e+06	730915	837458	888988	563258	825275	631444	765141	1.33538e+06	202446	159862	237620	173134	181653	150511	230747	194893	135274	147813
Com_16702_pos	PC (18:4/18:5)	--	C44 H70 N O8 P	1542.96	9.174	--	--	--	--	--	--	--	--	--	--	No results	Invalid mass	No results	772.491	1.66832e+06	1.40074e+06	1.89934e+06	1.17595e+06	931688	1.61452e+06	1.75481e+06	1.21289e+06	1.25897e+06	1.65741e+06	1.1581e+06	1.40193e+06	1.75273e+06	1.1762e+06	1.68006e+06	406023	984931	1.14126e+06	392852	1.18228e+06	1.06607e+06	864684	1.66895e+06	1.14354e+06	577652	530535	1.8412e+06	1.40083e+06	886545	1.3979e+06
Com_16785_pos	PC (19:1/20:5)	--	C47 H82 N O8 P	819.58	10.058	--	--	--	--	--	--	--	--	--	--	No results	Full match	No results	820.589	217184	401953	328665	283476	282055	801511	830473	427986	322368	255059	1.80721e+06	545204	235590	511121	337853	293617	197779	209492	433189	930754	1.01987e+06	590237	797614	2.64848e+06	1.51474e+06	628891	716713	357072	626597	700054
Com_16873_pos	PC (15:0/16:4)	--	C39 H70 N O8 P	694.448	6.837	--	--	--	--	--	--	--	--	--	--	No results	Invalid mass	No results	712.481	190399	444063	78149.5	134062	328561	192259	80391	926366	461757	55343.5	70469	118424	2.48035e+06	212186	1.2499e+06	69329.2	196329	216312	126463	409065	167426	273118	110735	144143	267793	236108	123976	143634	285506	71664.2
Com_17229_pos	4,4'-dimethoxy[1,1'-biphenyl]-2-carbonitrile	--	C15 H13 N O2	239.094	4.85	--	--	--	--	--	--	--	--	--	--	Full match	No results	No results	240.101	1.51171e+06	414344	2.25423e+06	806963	1.52482e+06	511697	545366	472002	540347	1.03526e+06	1.29042e+06	355190	601039	2.59931e+06	407758	1.11955e+06	968560	1.16086e+06	940482	1.23109e+06	1.88012e+06	482320	1.99904e+06	436609	515311	366020	570693	343338	480564	623019
Com_17232_pos	Gamma-Glu-Leu	--	C11 H20 N2 O5	260.138	7.906	--	--	HMDB0011171	--	Organic acids and derivatives	Carboxylic acids and derivatives	Amino acids, peptides, and analogues	--	--	--	No results	No results	Full match	261.146	743685	991440	623027	714069	2.05688e+06	1.32745e+06	902365	415014	498087	733213	906503	295195	512867	914327	1.45247e+06	368257	532014	1.10458e+06	962803	880903	1.40109e+06	1.15166e+06	568906	1.04627e+06	1.56834e+06	1.26547e+06	774823	442310	648782	772602
Com_17268_pos	PC (9:0/10:0)	--	C27 H54 N O8 P	551.361	7.096	--	--	--	--	--	--	--	--	--	--	No results	Full match	No results	552.369	43904.8	629354	118899	701685	75652.5	73283.3	124016	2.30336e+06	794356	83463.5	88662	85434.5	2.38205e+06	1.06657e+06	1.36365e+06	49202.9	80001.8	104985	608348	1.20082e+06	44893.9	69715.7	147822	755828	107154	109429	149073	133782	1.38661e+06	105221
Com_17309_pos	Palmitoylethanolamide	Palmitoylethanolamide; Palmidrol	C18 H37 N O2	299.282	8.714	cpd:C16512	--	HMDB0002100	LMFA08040057	Organic acids and derivatives	Carboximidic acids and derivatives	Carboximidic acids	Fatty Acyls [FA]	Fatty amides [FA08]	N-acyl ethanolamides (endocannabinoids) [FA0804]	No results	No results	Full match	300.289	666983	601700	946964	1.10966e+06	1.53873e+06	1.33873e+06	796656	505143	384411	639128	1.7281e+06	666280	714871	1.14914e+06	1.04913e+06	662360	829821	1.24155e+06	582816	802610	580089	854961	881080	748543	1.35855e+06	933723	862517	502103	715935	670072
Com_17412_pos	PC (18:3e/6:0)	--	C32 H60 N O7 P	601.411	10.949	--	--	--	--	--	--	--	--	--	--	No results	Full match	No results	602.418	873643	597594	733527	1.73959e+06	1.39681e+06	1.41826e+06	790949	1.58049e+06	1.2477e+06	784948	1.66627e+06	1.36653e+06	1.03384e+06	752989	1.32567e+06	1.27587e+06	1.65781e+06	1.21788e+06	1.63054e+06	772579	1.16054e+06	1.14571e+06	886770	1.08237e+06	1.49637e+06	1.55661e+06	737163	2.09891e+06	1.25012e+06	917752
Com_17415_pos	4-(allyloxy)-1,2-dihydroquinolin-2-one	--	C12 H11 N O2	184.052	5.16	--	--	--	--	--	--	--	--	--	--	Invalid mass	No results	No results	202.086	1.47082e+06	663068	789202	1.99131e+06	773921	834846	1.07847e+06	971609	1.23507e+06	1.78039e+06	751303	1.49623e+06	1.03873e+06	1.40493e+06	783234	2.48967e+06	1.15004e+06	546690	1.10499e+06	680586	721905	537258	702010	1.09965e+06	915380	593329	772723	775450	769075	714066
Com_17426_pos	16(R)-HETE	16(R)-HETE; (5Z,8Z,11Z,14Z)-(16R)-16-Hydroxyeicosa-5,8,11,14-tetraenoic acid; (5Z,8Z,11Z,14Z)-(16R)-16-Hydroxyicosa-5,8,11,14-tetraenoic acid	C20 H32 O3	342.216	8.234	cpd:C14778	map00590 Arachidonic acid metabolism	HMDB0004680	--	Lipids and lipid-like molecules	Fatty Acyls	Eicosanoids	--	--	--	Invalid mass	No results	No results	343.223	164226	111680	150543	1.21612e+06	161615	82374	139587	130938	175766	255462	159363	142147	86161.7	157039	96880.8	199477	109280	149740	130474	188827	853448	354552	388865	1.01159e+06	365605	1.47527e+06	490933	355053	2.38434e+06	406635
Com_17459_pos	7,8-Dihydroneopterin	7,8-Dihydroneopterin; Dihydroneopterin; 2-Amino-4-hydroxy-6-(D-erythro-1,2,3-trihydroxypropyl)-7,8-dihydropteridine	C9 H13 N5 O4	255.092	5.719	cpd:C04874	map00790 Folate biosynthesis;map01100 Metabolic pathways	HMDB0002275	--	Organoheterocyclic compounds	Pteridines and derivatives	Pterins and derivatives	--	--	--	Invalid mass	No results	No results	256.099	1.11734e+06	1.31221e+06	804437	715515	1.28775e+06	1.38823e+06	1.73936e+06	1.07735e+06	1.08012e+06	1.06995e+06	849514	564368	1.14197e+06	1.00661e+06	1.23594e+06	712008	1.10172e+06	817294	702554	1.35835e+06	917126	984696	819145	738400	1.10473e+06	742286	1.42554e+06	881944	1.13707e+06	758880
Com_17521_pos	5beta-Androstane-3,17-dione	5beta-Androstane-3,17-dione	C19 H28 O2	288.208	5.637	cpd:C03772	map00140 Steroid hormone biosynthesis	HMDB0003769	LMST02020058	Lipids and lipid-like molecules	Steroids and steroid derivatives	Androstane steroids	Sterols [ST]	Steroids [ST02]	C19 steroids (androgens) and derivatives [ST0202]	No results	No results	Full match	289.216	724988	456221	475087	452542	495154	496371	384387	849905	493122	850691	654036	696741	701850	422492	595304	941326	390474	700571	685090	662543	727633	431039	511464	619363	575819	477286	384476	641401	770806	769589
Com_17735_pos	PC (18:2e/4:0)	--	C30 H58 N O7 P	575.395	10.462	--	--	--	--	--	--	--	--	--	--	No results	Full match	No results	576.402	683130	738939	1.01521e+06	748671	949474	1.09751e+06	663596	1.4336e+06	1.09182e+06	878382	1.183e+06	906098	1.19101e+06	1.08289e+06	883355	1.15763e+06	997905	831275	1.00146e+06	1.1392e+06	1.47215e+06	1.24797e+06	1.11234e+06	908932	1.11955e+06	662837	1.04378e+06	2.02713e+06	1.27425e+06	920208
Com_17755_pos	SM (d15:3/16:2)	--	C36 H65 N2 O6 P	652.457	11.17	--	--	--	--	--	--	--	--	--	--	No results	Full match	No results	653.465	632227	271737	526004	697927	661970	356441	212063	527577	598163	348241	359760	598329	733245	493431	356087	525688	509232	942684	619903	510377	745748	462273	436336	835760	571427	954325	388404	576787	949789	786909
Com_17788_pos	ACar 17:1	--	C24 H46 N O4	411.334	7.824	--	--	--	--	--	--	--	--	--	--	No results	Invalid mass	No results	412.342	314954	290916	389359	696366	928012	263314	476758	359882	616273	625856	600086	534001	416043	699390	306964	393810	527756	550890	519526	895501	913485	518893	459256	1.75725e+06	808224	596236	496590	661502	948459	1.51407e+06
Com_17887_pos	2-methoxy-5-(1H-1,2,4-triazol-5-yl)-4-(trifluoromethyl)pyridine	--	C9 H7 F3 N4 O	244.055	5.018	--	--	--	--	--	--	--	--	--	--	Invalid mass	No results	No results	245.062	500309	112326	153265	118391	118563	156964	147687	129062	126216	895794	139530	1.7206e+06	118106	142450	129784	715342	105464	142214	120410	142439	635948	97609.7	129931	109443	111662	126793	117882	79214.4	126203	2.32391e+06
Com_17906_pos	Dl-3-Hydroxy-kynurenine	--	C10 H12 N2 O4	224.079	1.678	--	--	--	--	--	--	--	--	--	--	No results	No results	Full match	225.086	1.10723e+06	1.02451e+06	1.31016e+06	1.16486e+06	1.16331e+06	1.01183e+06	897544	1.38118e+06	1.09061e+06	1.52841e+06	1.31263e+06	1.41926e+06	1.26388e+06	1.28086e+06	1.41606e+06	939188	894213	884020	1.22076e+06	1.21097e+06	1.01127e+06	650555	1.04491e+06	928431	1.56019e+06	728713	792869	1.25118e+06	962708	1.02372e+06
Com_17952_pos	4-Methylaminoantipyrine	--	C12 H15 N3 O	217.121	5.087	--	--	HMDB0013839	--	Organoheterocyclic compounds	Azoles	Pyrazoles	--	--	--	Full match	No results	No results	218.129	108872	114163	224459	542577	314146	152514	388027	241045	212698	128046	599328	48867.9	149203	126976	79382.4	61232.7	292429	207398	166407	660981	92835.9	223159	245841	96401.2	265903	55824.6	116707	342821	52748.7	186030
Com_17959_pos	PC (6:0/13:1)	--	C27 H52 N O8 P	549.333	6.997	--	--	--	--	--	--	--	--	--	--	No results	Invalid mass	No results	550.34	97814.9	126372	215297	151000	148556	160067	260277	235340	141249	180679	163838	177812	155974	182916	167199	95424.5	159903	202620	187442	213893	94579.1	126824	326640	206000	207195	200487	305234	269939	176447	204730
Com_17982_pos	13,14-dihydro-15-keto Prostaglandin A2	--	C20 H30 O4	356.196	6.974	--	--	--	--	--	--	--	--	--	--	Invalid mass	No results	No results	357.203	1.22816e+06	1.17145e+06	1.24255e+06	939208	987197	1.38567e+06	1.26651e+06	2.04724e+06	1.19983e+06	1.59292e+06	1.61191e+06	1.608e+06	1.45094e+06	1.00367e+06	1.06017e+06	1.16931e+06	1.15403e+06	1.86584e+06	1.06591e+06	1.48809e+06	1.23393e+06	1.29823e+06	1.26504e+06	1.01262e+06	1.48124e+06	1.61431e+06	1.28614e+06	1.97379e+06	1.30329e+06	1.1363e+06
Com_18026_pos	PLH	--	C17 H27 N5 O4	365.202	6.994	--	--	--	--	--	--	--	--	--	--	Invalid mass	No results	No results	366.209	424857	443443	186902	572206	226887	206781	138256	2.05148e+06	337300	283968	164438	747033	2.1968e+06	622191	762747	534585	359890	291888	695199	2.40787e+06	262873	139691	245196	669802	227089	158021	121634	118432	1.26499e+06	687786
Com_18051_pos	PC (14:1e/24:4)	--	C46 H84 N O7 P	793.598	9.297	--	--	--	--	--	--	--	--	--	--	No results	Full match	No results	794.606	820751	613998	927379	1.34744e+06	1.05013e+06	589407	502560	461334	469347	851496	443216	979825	442962	1.11392e+06	703940	410373	851017	898247	1.22726e+06	1.63181e+06	1.44417e+06	1.6885e+06	1.33946e+06	1.36079e+06	1.24949e+06	1.27617e+06	707217	390270	606295	1.23134e+06
Com_18056_pos	PC (16:0/18:5)	--	C42 H74 N O8 P	751.513	10.35	--	--	--	--	--	--	--	--	--	--	No results	Full match	No results	752.523	537402	680232	871764	815205	323173	427712	742970	593675	326469	521456	639053	825080	520436	523730	350014	500512	590110	1.20513e+06	1.22487e+06	1.19347e+06	357955	404231	1.27876e+06	1.01724e+06	379731	359128	738443	590465	714730	892172
Com_18099_pos	5-acetyl-2,6-dimethyl-1,2,3,4-tetrahydropyridin-4-one	--	C9 H13 N O2	167.095	5.746	--	--	--	--	--	--	--	--	--	--	Full match	No results	Full match	168.102	1.32009e+06	1.23765e+06	903262	932962	1.14116e+06	1.21164e+06	1.26769e+06	1.05877e+06	1.52456e+06	1.02469e+06	1.00823e+06	1.16124e+06	1.65691e+06	1.35227e+06	1.02027e+06	752526	1.27039e+06	1.27819e+06	918551	1.12795e+06	732079	891065	701746	698351	800375	622742	1.34753e+06	677176	777712	621763
Com_18119_pos	8,8-dimethyl-2-phenyl-4H,8H-pyrano[2,3-h]chromen-4-one	--	C20 H16 O3	304.113	4.833	--	--	--	--	--	--	--	--	--	--	Invalid mass	No results	No results	305.12	622161	1.30256e+06	1.50246e+06	504775	1.30878e+06	1.37022e+06	1.40311e+06	1.11338e+06	1.85143e+06	419452	1.212e+06	377901	309628	1.41301e+06	1.29755e+06	1.0304e+06	733934	1.0369e+06	686028	717601	446628	602965	797840	965682	1.46732e+06	821840	790362	1.1701e+06	774229	293853
Com_18204_pos	Sulfamerazine	--	C11 H12 N4 O2 S	264.071	4.656	--	--	HMDB0015521	--	Benzenoids	Benzene and substituted derivatives	Benzenesulfonamides	--	--	--	Invalid mass	No results	No results	265.079	1.48677e+06	887320	1.21656e+06	1.13234e+06	1.85897e+06	983455	1.15522e+06	1.95008e+06	1.47932e+06	1.23381e+06	969732	628791	1.27151e+06	184378	1.22415e+06	965337	726701	914055	1.21139e+06	1.27627e+06	1.24991e+06	765523	945975	783251	782024	843677	732511	777885	1.47605e+06	655749
Com_18347_pos	trans-3-Hydroxycotinine	--	C10 H12 N2 O2	192.089	5.053	--	--	HMDB0001390	--	Organoheterocyclic compounds	Pyridines and derivatives	Pyrrolidinylpyridines	--	--	--	Full match	No results	No results	193.096	955570	373702	480295	463299	335907	1.32477e+06	419560	339737	689450	942024	1.58391e+06	1.20464e+06	582851	384142	450937	956469	320123	404612	798574	425598	1.68254e+06	432060	842148	378140	287915	325323	381065	1.07182e+06	625253	453795
Com_18350_pos	6,8-dihydroxy-3-(10-hydroxyundecyl)-3,4-dihydro-1H-2-benzopyran-1-one	--	C20 H30 O5	332.197	6.597	--	--	--	--	--	--	--	--	--	--	Invalid mass	No results	No results	333.205	651701	810942	962995	971009	730701	912377	822799	1.1673e+06	865582	1.43021e+06	896070	985879	921032	769526	762023	1.30818e+06	1.32594e+06	802200	737512	846388	931286	598345	1.18176e+06	441012	733054	589394	713426	768130	701284	987572
Com_18358_pos	Norverapamil	--	C26 H36 N2 O4	440.271	7.039	--	--	HMDB0060540	--	Benzenoids	Benzene and substituted derivatives	Phenylbutylamines	--	--	--	Invalid mass	No results	No results	441.278	1.34367e+06	286489	191514	124553	122537	132032	214691	199852	118223	408201	154614	1.04252e+06	181858	194165	236746	855974	137372	216551	154613	178828	481363	785269	269431	169921	191316	171956	251775	222661	154548	2.2199e+06
Com_18384_pos	(1R,2R)-trans-N-Boc-1,2-cyclohexanediamine	--	C11 H22 N2 O2	214.168	5.592	--	--	--	--	--	--	--	--	--	--	No results	No results	Full match	215.175	216464	171723	228700	189752	197002	185627	124667	351836	204154	290512	245948	229526	284235	143126	257724	365179	174553	264811	267848	248185	233144	166708	208570	238776	229680	241284	174461	214609	307801	284053
Com_18433_pos	PC (16:0/17:2)	--	C41 H78 N O8 P	743.551	8.977	--	--	--	--	--	--	--	--	--	--	No results	Invalid mass	No results	744.56	422976	1.28134e+06	1.62535e+06	283146	790558	1.33068e+06	1.90975e+06	929701	612316	303452	262315	250876	274906	314475	1.37747e+06	305074	389789	740043	702288	840019	251348	1.45402e+06	1.09088e+06	261850	1.46408e+06	1.08092e+06	1.76847e+06	566208	240600	288928
Com_18531_pos	3-[1-(phenylsulfonyl)-2-pyrrolidinyl]pyridine	--	C15 H16 N2 O2 S	288.097	6.273	--	--	--	--	--	--	--	--	--	--	Invalid mass	No results	No results	289.104	547987	990614	465708	675658	1.33321e+06	1.10555e+06	664616	627109	339107	328129	497122	432915	439567	610554	657506	428043	898113	666582	381393	655027	639882	761993	709469	485580	731031	449610	462775	499371	349230	279181
Com_18577_pos	RMH	--	C17 H30 N8 O4 S	442.217	6.908	--	--	--	--	--	--	--	--	--	--	Invalid mass	No results	No results	443.224	618106	909929	381374	448128	1.79489e+06	1.53987e+06	416317	210651	414747	252813	417604	337521	655697	419678	1.11066e+06	343140	987291	253004	330639	349083	499754	221577	241127	604673	1.2972e+06	454674	361907	530474	372302	143221
Com_18597_pos	PC (14:0e/22:2)	--	C44 H86 N O7 P	771.615	11.713	--	--	--	--	--	--	--	--	--	--	No results	Full match	No results	772.623	445266	282119	305247	612374	393353	884335	1.43754e+06	360932	361328	412138	332875	335797	469887	636245	319391	458418	410592	331177	2.13442e+06	538572	328005	403857	607057	1.34136e+06	660497	440275	1.64182e+06	370597	512077	740221
Com_18656_pos	L-Leucyl-L-alanine Hydrate	--	C9 H18 N2 O3	202.131	1.29	--	--	--	--	--	--	--	--	--	--	No results	No results	Full match	203.138	1.47548e+06	1.17976e+06	1.55415e+06	823213	851537	1.23132e+06	448439	1.06102e+06	1.75187e+06	1.45838e+06	1.11785e+06	1.64631e+06	1.05729e+06	897889	969380	901582	859176	1.49296e+06	1.78863e+06	769267	594140	1.15085e+06	1.13091e+06	1.41342e+06	749215	1.47986e+06	958498	1.12668e+06	1.20109e+06	1.24791e+06
Com_18707_pos	LPC 16:3	--	C24 H44 N O7 P	489.284	7.737	--	--	--	--	--	--	--	--	--	--	No results	Full match	No results	490.292	1.19668e+06	1.11461e+06	1.28276e+06	945581	1.37684e+06	1.70551e+06	1.30443e+06	980290	1.2264e+06	1.4292e+06	1.25281e+06	1.94689e+06	1.34043e+06	877385	1.25781e+06	2.18782e+06	1.12995e+06	1.63614e+06	1.50439e+06	977735	1.15163e+06	860911	778427	874353	1.57889e+06	865264	911481	933166	1.06118e+06	801164
Com_18919_pos	N-Methylhydantoin	N-Methylhydantoin; N-Methylimidazolidine-2,4-dione	C4 H6 N2 O2	114.043	1.642	cpd:C02565	map00330 Arginine and proline metabolism;map01100 Metabolic pathways	HMDB0003646	--	Organoheterocyclic compounds	Azolines	Imidazolines	--	--	--	No results	No results	Full match	115.05	981052	917671	846472	1.3509e+06	1.23233e+06	1.12293e+06	1.52502e+06	940286	1.24333e+06	1.02834e+06	1.18246e+06	887974	1.1218e+06	1.23317e+06	1.26612e+06	930447	668541	1.20889e+06	1.0444e+06	1.03275e+06	873309	845051	779039	1.17143e+06	1.24551e+06	1.04132e+06	576371	756173	1.1489e+06	860516
Com_18949_pos	Tetrahydrocorticosterone	Tetrahydrocorticosterone	C21 H34 O4	367.272	6.914	cpd:C05476	map00140 Steroid hormone biosynthesis	HMDB0000449	LMST02030100	Lipids and lipid-like molecules	Steroids and steroid derivatives	Hydroxysteroids	Sterols [ST]	Steroids [ST02]	C21 steroids (gluco/mineralocorticoids, progestogins) and derivatives [ST0203]	Invalid mass	Invalid mass	No results	368.279	333940	455078	245625	669637	890096	391724	227062	428504	325448	671690	407936	289653	399604	558796	363333	336635	468191	425789	401143	620022	708552	508869	295139	1.43058e+06	766210	383809	248159	432650	725458	1.79722e+06
Com_19039_pos	2-hydroxy-3-methyl-4H-benzo[d]pyrimido[2,1-b][1,3]thiazol-4-one	--	C11 H8 N2 O2 S	232.029	5.701	--	--	--	--	--	--	--	--	--	--	Invalid mass	No results	No results	233.036	366012	177141	115596	185735	307125	100904	533757	491163	126599	256516	2.11625e+06	252442	104736	117585	125046	303413	1.09144e+06	134826	93876.6	403583	261918	92481.6	133263	103925	586944	81001	116696	83534.4	151575	245464
Com_19301_pos	PC (16:1e/6:0)	--	C30 H60 N O7 P	577.411	11.034	--	--	--	--	--	--	--	--	--	--	No results	Full match	No results	578.418	1.10277e+06	1.12056e+06	1.42508e+06	1.19698e+06	1.27003e+06	1.39146e+06	1.26413e+06	1.29053e+06	927254	1.06173e+06	1.47056e+06	1.14468e+06	1.26454e+06	1.15829e+06	1.36406e+06	1.42265e+06	809876	1.09987e+06	1.16028e+06	1.45717e+06	1.16002e+06	1.34999e+06	1.38514e+06	833804	1.37947e+06	1.50929e+06	1.1186e+06	1.40046e+06	1.31405e+06	1.09292e+06
Com_19315_pos	LPE 22:6	--	C27 H44 N O7 P	525.297	8.807	--	--	--	LMGP02050060	--	--	--	Glycerophospholipids [GP]	Glycerophosphoethanolamines [GP02]	Monoacylglycerophosphoethanolamines [GP0205]	No results	Invalid mass	No results	526.305	931478	838738	905181	1.27251e+06	1.39328e+06	1.39954e+06	1.26555e+06	1.19113e+06	1.24737e+06	1.04509e+06	1.17795e+06	1.11248e+06	981444	990423	1.10181e+06	1.233e+06	1.07984e+06	1.0667e+06	1.92929e+06	528054	887393	500493	1.06825e+06	786370	1.22919e+06	658914	1.3006e+06	1.13923e+06	991796	824714
Com_19336_pos	2-Thiocytidine	--	C9 H13 N3 O4 S	259.062	1.685	--	--	--	--	--	--	--	--	--	--	No results	Full match	No results	260.069	1.1064e+06	1.23555e+06	1.95787e+06	753681	791834	1.28102e+06	881367	1.39654e+06	1.49045e+06	744906	830067	475770	701687	995646	1.00049e+06	1.31618e+06	391937	863914	1.12918e+06	928121	754969	830869	1.3966e+06	536548	671442	1.32252e+06	822446	1.2419e+06	1.32071e+06	557719
Com_19339_pos	Diphenylamine	Diphenylamine; N,N-Diphenylamine	C12 H11 N	169.089	5.415	cpd:C11016	--	HMDB0032562	--	Benzenoids	Benzene and substituted derivatives	Aniline and substituted anilines	--	--	--	No results	No results	Full match	170.097	920337	502167	536561	971753	419102	474455	558305	573631	757324	776800	730534	691314	950890	1.06233e+06	991901	822446	719550	691571	633164	701504	582848	393046	412116	662651	604633	496391	717479	569012	651131	601655
Com_19393_pos	PC (14:1e/9:0)	--	C31 H62 N O7 P	591.427	11.702	--	--	--	--	--	--	--	--	--	--	No results	Full match	No results	592.434	513931	812797	806550	544527	422506	1.23945e+06	1.0022e+06	782271	398926	293722	1.15487e+06	393156	507711	740976	1.33014e+06	458395	914131	750196	437268	1.00447e+06	403282	952549	1.01078e+06	574210	1.21457e+06	1.23014e+06	1.0594e+06	695999	456010	228198
Com_19478_pos	DL-Panthenol	--	C9 H19 N O4	205.131	5.08	--	--	--	--	--	--	--	--	--	--	No results	No results	Full match	206.138	177802	83132	158837	106104	276932	146837	186455	88445.5	221937	359966	136914	80145.7	1.91766e+06	113107	59803.6	167214	97470.6	84624.6	155123	284876	99083.9	43641.2	119202	148151	127796	66679.4	65233.8	162133	339929	1.24073e+06
Com_19522_pos	AL 8810 Methyl ester	--	C25 H33 F O4	438.223	7.052	--	--	--	--	--	--	--	--	--	--	Invalid mass	No results	No results	439.23	1.54153e+06	139993	124555	2.18925e+06	100633	157134	137578	128068	1.58627e+06	1.26943e+06	132439	1.24915e+06	462923	137566	125476	1.9995e+06	88030.2	108364	1.13207e+06	212957	162542	186977	172656	178705	131209	110192	161341	135897	158108	108217
Com_19603_pos	Valylproline	--	C10 H18 N2 O3	214.131	4.879	--	--	HMDB0029135	--	Organic acids and derivatives	Carboxylic acids and derivatives	Amino acids, peptides, and analogues	--	--	--	Full match	No results	No results	215.138	138008	140905	185587	161655	244786	147795	134426	232485	265249	219689	247595	157791	117145	137848	120582	179502	173440	259317	118362	221814	119084	149752	140604	193559	192028	111721	181399	253741	172014	215242
Com_19770_pos	THJ2201 N-(5-hydroxypentyl) metabolite	--	C23 H22 N2 O2	358.175	7.116	--	--	--	--	--	--	--	--	--	--	Invalid mass	No results	No results	359.182	1.23778e+06	471137	476438	1.44858e+06	1.17619e+06	748831	765448	274460	683158	624031	567981	621156	1.25755e+06	598389	740313	479891	993597	845848	897860	961025	1.11105e+06	283906	607035	457909	1.31628e+06	527620	598651	492492	688222	722677
Com_19911_pos	7-(2-thienyl)[1,2,4]triazolo[4,3-a]pyrimidine	--	C9 H6 N4 S	224.012	5.482	--	--	--	--	--	--	--	--	--	--	Invalid mass	No results	No results	225.02	2.02919e+06	1.3856e+06	1.19457e+06	1.41634e+06	1.12339e+06	994730	1.38056e+06	858690	1.34035e+06	930756	1.21825e+06	904899	1.04257e+06	1.28067e+06	768213	1.09706e+06	671604	978767	874464	1.13279e+06	1.11373e+06	477106	462184	664594	500311	633456	714584	624144	627604	779104
Com_20053_pos	Orlistat	--	C29 H53 N O5	533.341	5.437	--	--	HMDB0015215	--	Organic acids and derivatives	Carboxylic acids and derivatives	Amino acids, peptides, and analogues	--	--	--	Invalid mass	No results	No results	534.347	957985	132325	74983.2	129737	105750	107805	158235	154697	158075	1.43288e+06	343071	1.2811e+06	125543	110741	131457	1.92376e+06	173746	123378	105917	159592	1.36095e+06	83638.7	86427.1	87746.4	182000	106159	77751.3	83255.8	171173	1.47061e+06
Com_20228_pos	15-OxoEDE	--	C20 H34 O3	304.24	6.343	--	--	--	--	--	--	--	--	--	--	Invalid mass	No results	No match	305.247	786466	1.0912e+06	591914	713038	576860	636603	789715	935429	736562	665598	722251	809595	941974	404644	731581	898217	862493	949620	513293	699244	576832	578428	276333	699967	835367	382787	270245	1.02608e+06	618427	474010
Com_20275_pos	Estrone	Estrone; 3-Hydroxy-1,3,5(10)-estratrien-17-one	C18 H22 O2	287.191	8.067	cpd:C00468	map00140 Steroid hormone biosynthesis;map01100 Metabolic pathways;map04913 Ovarian steroidogenesis;map04917 Prolactin signaling pathway	HMDB0001425	LMST02010004	Lipids and lipid-like molecules	Steroids and steroid derivatives	Sulfated steroids	Sterols [ST]	Steroids [ST02]	C18 steroids (estrogens) and derivatives [ST0201]	Invalid mass	No results	No results	288.198	591948	700356	1.18728e+06	1.04842e+06	653358	1.01957e+06	355259	611453	815851	784947	1.33944e+06	834084	494619	1.18951e+06	783116	562498	916660	896158	364725	557284	586472	1.21087e+06	1.38641e+06	590259	879768	1.3155e+06	1.32332e+06	1.20776e+06	677033	603696
Com_20460_pos	Deoxycorticosterone	11-Deoxycorticosterone; Deoxycorticosterone; Cortexone; 21-Hydroxy-4-pregnene-3,20-dione; Desoxycortone; DOC	C21 H30 O3	330.219	5.929	cpd:C03205	map00140 Steroid hormone biosynthesis;map01100 Metabolic pathways;map04925 Aldosterone synthesis and secretion	HMDB0000016	--	Lipids and lipid-like molecules	Steroids and steroid derivatives	Hydroxysteroids	--	--	--	No results	No results	Full match	331.226	417336	793227	372738	468314	549306	547774	467886	1.13764e+06	634074	444941	252132	410074	605001	504320	222737	371483	845028	620705	499598	658388	654574	1.16258e+06	924400	656875	682525	641979	1.11079e+06	862574	1.37322e+06	794674
Com_20464_pos	1-[2-(2,5-dimethyl-1H-pyrrol-1-yl)-4-nitrophenyl]-1H-imidazole	--	C15 H14 N4 O2	282.108	6.185	--	--	--	--	--	--	--	--	--	--	Invalid mass	No results	No results	283.115	296502	458986	189254	191723	220054	296858	378782	176818	206581	287785	185834	205964	291071	207436	184698	170900	269247	497879	171301	272901	199147	274141	192006	224089	231683	257908	299817	180791	140095	213920
Com_20514_pos	PC (14:0e/21:2)	--	C43 H84 N O7 P	757.598	11.198	--	--	--	--	--	--	--	--	--	--	No results	Full match	No results	758.605	94484.1	85231	84113.3	164016	126000	302750	291654	96471	100012	122884	89618.8	92485.1	105425	146073	89191.4	130066	94453.8	675956	111900	136376	159577	110549	186588	161865	135327	120516	100796	143456	149015	160840
Com_20599_pos	Asp-Phe	--	C13 H16 N2 O5	280.105	5.28	--	--	HMDB0000706	--	Organic acids and derivatives	Carboxylic acids and derivatives	Amino acids, peptides, and analogues	--	--	--	No results	No results	Full match	281.112	1.22091e+06	1.01142e+06	893093	1.22256e+06	1.26337e+06	1.29844e+06	985213	1.06151e+06	1.50984e+06	1.33269e+06	1.37807e+06	906206	1.30606e+06	1.00114e+06	1.29603e+06	1.19934e+06	934552	1.47713e+06	1.24582e+06	1.11786e+06	773540	929930	1.13623e+06	1.10252e+06	1.17547e+06	960011	1.10789e+06	1.01444e+06	1.2997e+06	1.21821e+06
Com_20623_pos	3-(1H-benzo[d]imidazol-2-yl)-6-ethyl-7-hydroxy-4H-chromen-4-one	--	C18 H14 N2 O3	306.099	5.162	--	--	--	--	--	--	--	--	--	--	Invalid mass	No results	No results	307.106	520727	67848.6	1.03095e+06	935209	151674	656152	417291	622273	1.00885e+06	1.00008e+06	909935	513191	1.10093e+06	411276	248978	1.00375e+06	188775	654775	791916	1.41357e+06	777903	947425	327771	498430	518266	383949	506772	712548	410098	401164
Com_20640_pos	Phe-Pro	--	C14 H18 N2 O3	262.131	5.405	--	--	HMDB0011177	--	Organic acids and derivatives	Carboxylic acids and derivatives	Amino acids, peptides, and analogues	--	--	--	No results	No results	Full match	263.138	1.64404e+06	466679	309927	470450	360345	443860	524921	482775	596035	1.64567e+06	876013	1.42428e+06	397529	738133	442989	1.81291e+06	656244	421929	482594	500340	1.46005e+06	532689	457124	429252	579595	283297	454777	432038	409122	1.77115e+06
Com_20707_pos	7-(2-aminophenyl)heptanoic acid	--	C13 H19 N O2	243.125	6.821	--	--	--	--	--	--	--	--	--	--	Invalid mass	No results	No results	244.132	876748	859818	692735	909288	881023	625227	374832	937915	539972	990489	676531	1.11945e+06	1.09099e+06	697748	617818	1.3062e+06	707346	649449	1.02034e+06	931636	1.0313e+06	817843	740571	923207	792211	707372	552033	534417	984393	686470
Com_20808_pos	PC (18:1e/15:0)	--	C41 H82 N O7 P	731.584	10.562	--	--	--	--	--	--	--	--	--	--	No results	Full match	No results	732.591	317634	333225	419708	593266	448584	160751	210137	212702	211742	240513	266034	213582	213791	394951	248920	280642	292772	284120	276599	430978	761953	684128	371984	1.09004e+06	722393	387246	245757	589108	492230	493707
Com_20811_pos	Lagochilin	--	C20 H36 O5	356.256	8.13	--	--	--	--	--	--	--	--	--	--	Full match	No results	No results	357.262	834677	934303	791006	855756	854410	853708	746312	752450	562719	574534	740505	698543	564849	730082	791105	735466	649326	563761	601246	692922	734164	795402	775326	717693	1.21172e+06	641177	584689	655575	889619	646277
Com_20952_pos	Cannabidivarin	Cannabidivarin; CBDV	C19 H26 O2	286.192	5.814	cpd:C20217	--	--	--	--	--	--	--	--	--	Full match	No results	Full match	287.2	112105	495503	127961	162590	190540	237755	157410	400058	98912.2	79651	118621	91720.4	152623	283971	227008	80652.6	1.10154e+06	262609	132731	709070	79152.8	151665	225344	91315.2	155654	86586.5	117586	89929.5	112354	96085.8
Com_21089_pos	2-(3,4-dimethoxyphenyl)ethanamine	--	C10 H15 N O2	181.11	6.152	--	--	HMDB0041806	--	Benzenoids	Benzene and substituted derivatives	Methoxybenzenes	--	--	--	No results	No results	Full match	182.117	99873.6	128061	159671	87764.8	132862	204026	183320	151273	100700	81360.3	119397	98285.9	108836	150147	140909	64054.4	164658	129922	87169.3	208529	68039.5	107263	183882	87178.5	210943	142708	189680	125566	70317.5	76720.5
Com_21190_pos	1,2-dihydroxyheptadec-16-yn-4-yl acetate	--	C19 H34 O4	348.234	11.388	--	--	--	LMFA05000645	--	--	--	Fatty Acyls [FA]	Fatty alcohols [FA05]	_	Invalid mass	No results	No results	349.241	230653	242866	197081	598561	509020	321787	327068	365780	269084	315808	238164	245541	310580	608482	183328	515911	312539	343194	319369	357170	817633	577061	423393	830920	539005	569964	468880	702287	927014	985722
Com_21194_pos	Fludrocortisone acetate	Fludrocortisone acetate	C23 H31 F O6	422.212	5.373	cpd:C08186	--	HMDB0002802	LMST02030122	Lipids and lipid-like molecules	Steroids and steroid derivatives	Hydroxysteroids	Sterols [ST]	Steroids [ST02]	C21 steroids (gluco/mineralocorticoids, progestogins) and derivatives [ST0203]	Full match	No results	No results	423.219	1.84233e+06	195153	158862	250602	165811	162237	209920	216501	228007	1.27225e+06	172948	1.41144e+06	191563	190703	204863	1.55813e+06	175711	226041	177210	224411	1.18913e+06	124522	128442	131684	169718	130223	140635	143102	151340	1.41958e+06
Com_21227_pos	YNH	--	C19 H24 N6 O6	432.176	6.806	--	--	--	--	--	--	--	--	--	--	Full match	No results	No results	433.183	504341	687062	1.62484e+06	320650	670693	638632	927539	461469	411062	97337.7	1.21515e+06	317457	439234	462518	432429	271008	517974	518867	400304	260933	483400	622596	1.40458e+06	295598	738932	538498	1.23239e+06	406833	228367	110186
Com_21248_pos	N-Acetyl-L-tyrosine	--	C11 H13 N O4	223.084	5.443	--	--	HMDB0000866	--	Organic acids and derivatives	Carboxylic acids and derivatives	Amino acids, peptides, and analogues	--	--	--	No results	No results	Full match	224.091	682250	1.23808e+06	500478	1.08045e+06	755914	733011	626465	577491	927263	364733	951872	541635	727258	665902	508601	311942	1.00144e+06	861198	368890	608937	314244	669368	305298	426609	549421	384629	841351	533597	407401	280147
Com_21273_pos	5-Hydroxyindole-3-acetic acid	--	C10 H9 N O3	191.058	5.742	--	--	HMDB0000763	--	Organoheterocyclic compounds	Indoles and derivatives	Indolyl carboxylic acids and derivatives	--	--	--	Full match	No results	Full match	192.065	246831	504107	450408	257990	821509	677626	495331	1.4346e+06	323252	500905	422479	371139	376505	319273	1.07616e+06	233894	575040	567519	518278	438599	479006	838416	1.1449e+06	656585	1.16135e+06	764569	1.01645e+06	810458	513717	771007
Com_21339_pos	FLK	--	C21 H34 N4 O4	406.25	7.128	--	--	--	--	--	--	--	--	--	--	Invalid mass	No results	No results	407.258	28371.2	39882.1	78102.9	48296.9	49510.3	59052.8	72843.3	125007	46047.6	55158.8	58314.9	61889.1	49010.8	60126.3	51882.8	33382.6	1.27298e+06	159089	60731.5	75109.2	30314.7	46379.5	96517.7	71680.5	67664.8	70664.5	98518.5	88277.4	65796.2	69449.9
Com_21366_pos	Xanthurenic Acid	Xanthurenic acid; Xanthurenate	C10 H7 N O4	205.038	1.329	cpd:C02470	map00380 Tryptophan metabolism	HMDB0000881	--	Organoheterocyclic compounds	Quinolines and derivatives	Quinoline carboxylic acids	--	--	--	No results	No results	Full match	411.083	877678	767491	1.10542e+06	730071	1.00689e+06	987134	1.1582e+06	839179	1.03368e+06	1.00745e+06	1.5195e+06	554396	595423	1.4482e+06	1.17827e+06	907155	827416	1.04032e+06	1.03559e+06	1.06181e+06	1.15079e+06	868696	918588	929380	942202	1.01587e+06	1.05774e+06	780568	859080	1.07194e+06
Com_21525_pos	2,5-Furandicarboxylic acid	--	C6 H4 O5	156.006	1.678	--	--	HMDB0004812	--	Organoheterocyclic compounds	Furans	Furoic acid and derivatives	--	--	--	No results	No results	Full match	157.013	596471	689300	483404	998460	350649	811111	728887	523318	1.42426e+06	327362	573021	728159	663182	956552	365870	918309	572657	1.34908e+06	641377	222260	878465	851129	624452	1.42997e+06	782685	712340	569763	753263	1.34445e+06	434826
Com_21534_pos	ACar 15:2	--	C22 H40 N O4	381.287	6.775	--	--	--	--	--	--	--	--	--	--	No results	Invalid mass	No results	382.294	541651	910563	501454	597270	848501	818233	411702	539330	631706	727107	1.20356e+06	627040	1.37624e+06	1.41529e+06	446585	691993	603148	621666	651504	931912	558195	1.1029e+06	518318	561396	994865	508586	514449	695513	619998	1.11865e+06
Com_21605_pos	Kynurenic acid O-hexside	--	C16 H17 N O8	351.094	5.349	--	--	--	--	--	--	--	--	--	--	No results	No results	Full match	352.102	1.76995e+06	506329	446665	597191	352928	164839	210946	176727	1.27195e+06	447180	157980	265557	497656	199563	181928	329529	192394	202005	544843	230876	725994	125012	98057.4	266885	147271	131387	166261	122340	531465	326128
Com_21652_pos	(+)-alpha-Lipoic acid	--	C8 H14 O2 S2	206.043	1.274	--	--	HMDB0001451	--	Organoheterocyclic compounds	Dithiolanes	Lipoic acids and derivatives	--	--	--	No results	No results	Full match	207.05	729032	675644	753876	943334	1.10585e+06	549993	944941	954180	995843	947495	1.62872e+06	461525	835736	674755	844155	888257	516482	905887	753904	1.19115e+06	1.07464e+06	830341	447886	1.18077e+06	1.18055e+06	954538	894999	617147	958470	1.12374e+06
Com_21677_pos	Paliperidone	Paliperidone; 9-Hydroxyrisperidone	C23 H27 F N4 O3	426.202	10.896	cpd:C21516	--	HMDB0015396	--	Organoheterocyclic compounds	Pyridopyrimidines		--	--	--	Invalid mass	No results	No results	427.21	399394	230303	239322	276857	262229	208495	225674	254845	332164	338513	472954	348819	283362	274143	250062	342251	284723	223023	238457	309779	234506	291522	912082	235307	342670	214126	356881	429380	254831	1.60611e+06
Com_21725_pos	4-Methoxybenzaldehyde	--	C8 H8 O2	136.053	7.415	--	--	HMDB0029686	--	Benzenoids	Benzene and substituted derivatives	Benzoyl derivatives	--	--	--	Full match	No results	Full match	137.06	199862	290010	223291	237118	271822	272119	250392	218456	260962	171701	184795	262350	144345	153429	246676	196067	216281	197837	226451	265058	279888	328618	137667	232894	215446	261121	169855	144400	162411	182864
Com_21800_pos	N-Stearoyl taurine	--	C20 H41 N O4 S	408.3	8.403	--	--	HMDB0240595	LMFA08020078	Lipids and lipid-like molecules	Fatty Acyls	Fatty amides	Fatty Acyls [FA]	Fatty amides [FA08]	N-acyl amines [FA0802]	Invalid mass	No results	No results	409.307	139910	100141	150346	143234	105536	121430	112905	114336	169444	104261	118190	117603	254430	101665	110996	108100	138375	83339	98433.6	113270	114314	94484.1	88554.1	107708	100719	95177.6	85253.4	96485.5	142423	93495.5
Com_21820_pos	Diosgenin	Diosgenin; (3beta,25R)-Spirost-5-en-3-ol	C27 H42 O3	396.302	7.866	cpd:C08898	--	--	LMST01080037	--	--	--	Sterols [ST]	Sterols [ST01]	Spirostanols and derivatives [ST0108]	Invalid mass	No results	No results	397.309	691948	833511	909562	642736	911136	761525	626920	728305	870918	1.27107e+06	657934	898971	677211	590620	460207	653938	981440	894505	540708	544059	524726	618752	689729	485772	815242	711306	545298	624809	666135	1.56725e+06
Com_21865_pos	D-3-Phenyllactic acid	--	C9 H10 O3	166.063	10.429	--	--	HMDB0000748	--	Phenylpropanoids and polyketides	Phenylpropanoic acids		--	--	--	No results	No results	Full match	167.07	249157	674108	164825	707673	128776	154778	212290	1.08462e+06	444254	187936	212804	164074	427541	626475	916527	199820	137703	181366	561819	917376	169690	137359	153481	671835	140491	158038	147958	133622	1.61719e+06	148681
Com_21883_pos	(2S)-2-(2-hydroxypropan-2-yl)-2H,3H,7H-furo[3,2-g]chromen-7-one	--	C14 H14 O4	263.118	5.874	--	--	--	--	--	--	--	--	--	--	Invalid mass	No results	No results	264.126	721527	807625	619598	1.13881e+06	508143	610060	1.46971e+06	219056	978173	335086	386275	1.059e+06	957186	233266	1.49386e+06	410574	505137	566942	507904	274231	561586	984680	571857	1.38867e+06	456385	462505	1.05473e+06	267633	751462	264345
Com_22000_pos	Ergocalciferol	Vitamin D2; Ergocalciferol	C28 H44 O	396.339	8.097	cpd:C05441	map00100 Steroid biosynthesis;map01100 Metabolic pathways	HMDB0000900	LMST03010001	Lipids and lipid-like molecules	Steroids and steroid derivatives	Vitamin D and derivatives	Sterols [ST]	Secosteroids [ST03]	Vitamin D2 and derivatives [ST0301]	Full match	No results	Full match	397.348	339773	243544	182547	185327	252895	141442	147178	258361	673214	516466	155144	275755	512699	143029	133980	834175	202659	169905	496284	154088	606069	100728	126396	248425	167671	124082	170607	118180	267293	211042
Com_22066_pos	PC (18:3/18:3)	--	C44 H76 N O8 P	777.529	11.682	--	--	--	LMGP01011684	--	--	--	Glycerophospholipids [GP]	Glycerophosphocholines [GP01]	Diacylglycerophosphocholines [GP0101]	No results	Full match	No results	778.535	706841	799510	651733	605224	481785	627801	1.65289e+06	601119	881768	671031	652963	594956	889127	724925	693753	782607	583498	819981	1.36912e+06	1.30036e+06	714022	754202	611289	503839	416224	663881	688542	478078	552846	647739
Com_22092_pos	1,7-bis(4-hydroxyphenyl)-5-methoxyheptan-3-one	--	C20 H24 O4	350.154	7.797	--	--	HMDB0138162	--	Phenylpropanoids and polyketides	Diarylheptanoids	Linear diarylheptanoids	--	--	--	Invalid mass	No results	No results	351.161	82986.3	87502.1	107066	182643	139354	80447.9	111444	102143	133507	148847	216778	90915.8	87180.6	101143	89164.6	147916	67976.2	101627	120186	87892.7	207123	354821	188867	223012	70049.3	488022	71579.5	231557	255743	160759
Com_22108_pos	Cystamine	--	C4 H12 N2 S2	152.045	5.106	--	--	--	--	--	--	--	--	--	--	No results	No results	Full match	153.052	984983	550576	1.10118e+06	1.12734e+06	399469	552673	366226	406511	767253	830973	906554	961610	702424	737964	811067	1.56951e+06	448571	380177	766964	530914	277606	507213	665833	293777	425836	336769	305816	344498	485772	569006
Com_22116_pos	3-amino-2-phenyl-2H-pyrazolo[4,3-c]pyridine-4,6-diol	--	C12 H10 N4 O2	242.08	5.835	--	--	--	--	--	--	--	--	--	--	Full match	No results	No results	243.087	393380	559067	584982	314943	714580	935045	756226	489870	527181	803539	625939	703773	1.47729e+06	637749	577341	1.34211e+06	334538	827400	1.46593e+06	750483	414071	319973	287813	334546	550011	350772	274381	397950	556970	320654
Com_22311_pos	DL-3,4-Dihydroxyphenyl glycol	--	C8 H10 O4	170.057	5.284	--	--	--	--	--	--	--	--	--	--	No results	No results	Full match	171.065	675737	471899	466920	533192	767424	303203	273939	688417	1.18256e+06	459793	704916	477791	784408	1.08823e+06	46395.5	640838	258429	572353	736399	689643	581321	280088	438056	542528	823115	427079	374114	562295	1.54877e+06	494796
Com_22389_pos	Kynurenic acid	4-Hydroxy-2-quinolinecarboxylic acid; Kynurenic acid; Kynurenate	C10 H7 N O3	189.042	5.334	cpd:C01717	map00380 Tryptophan metabolism;map01100 Metabolic pathways	HMDB0000715	--	Organoheterocyclic compounds	Quinolines and derivatives	Quinoline carboxylic acids	--	--	--	No results	No results	Full match	190.049	497033	596233	527847	573157	888539	841846	495643	1.07504e+06	1.09499e+06	1.43261e+06	946720	877022	631342	749875	407978	956207	637764	644388	993467	761607	639098	548074	655566	682494	1.35984e+06	680786	551713	879238	1.35158e+06	1.50288e+06
Com_22530_pos	Asp-glu	--	C9 H14 N2 O7	262.081	5.598	--	--	HMDB0028752	--	Organic acids and derivatives	Carboxylic acids and derivatives	Amino acids, peptides, and analogues	--	--	--	No results	No results	Full match	263.088	787531	788850	637479	1.03035e+06	857340	727372	861347	694477	1.09053e+06	571391	860324	912489	996270	652309	753067	837696	975731	579544	969853	527347	438278	832824	686306	1.05506e+06	854131	638636	668784	623944	687117	638559
Com_23071_pos	Cholest-4-en-3-one	Cholest-4-en-3-one; Cholestenone; 4-Cholesten-3-one	C27 H44 O	384.338	8.469	cpd:C00599	--	HMDB0000921	LMST01010015	Lipids and lipid-like molecules	Steroids and steroid derivatives	Cholestane steroids	Sterols [ST]	Sterols [ST01]	Cholesterol and derivatives [ST0101]	Full match	No results	No results	385.345	323942	303906	283564	270540	252208	260252	265104	301402	287624	285104	249236	310371	310074	240480	271506	262275	233187	219201	274708	261277	234996	214770	199906	209716	228403	183635	192345	184809	228632	206791
Com_23314_pos	4-Methoxycinnamic Acid	--	C10 H10 O3	178.063	5.306	--	--	HMDB0002040	--	Phenylpropanoids and polyketides	Cinnamic acids and derivatives	Cinnamic acids	--	--	--	No results	No results	Full match	179.07	1.13076e+06	549657	608546	1.56548e+06	476681	790746	779673	504555	1.29852e+06	471688	509563	851318	682273	823297	622900	658871	683530	664171	409047	664965	414006	481772	494181	326647	592363	450330	536241	351201	432884	390926
Com_23356_pos	2-[(3S)-1-(4-Fluorobenzyl)-3-pyrrolidinyl]-5-methyl-1H-benzimidazole	--	C19 H20 F N3	309.168	6.671	--	--	--	--	--	--	--	--	--	--	Invalid mass	No results	No results	310.176	119030	119648	349887	79741.8	76387.6	153352	234785	107253	113183	693186	84128.5	674214	95395.8	309043	89150.6	123426	73040.4	93162.3	82807.2	170380	135878	85819	331088	77287.4	96439.2	178919	371863	177379	89418.3	776150
Com_23442_pos	DLK	--	C16 H30 N4 O6	374.22	10.11	--	--	--	--	--	--	--	--	--	--	Invalid mass	No results	No results	375.227	210056	191926	445481	719816	420322	352741	478784	149530	490110	1.00252e+06	320078	236568	252403	595453	494629	532593	255944	560495	592987	425345	923528	544690	535449	1.00584e+06	443503	607449	497424	343683	1.06495e+06	1.11566e+06
Com_23524_pos	3-(3,4-dimethylphenyl)-3,4-dihydro-1,2,3-benzotriazin-4-one	--	C15 H13 N3 O	273.084	7.96	--	--	--	--	--	--	--	--	--	--	Invalid mass	No results	No results	274.092	400703	951845	1.05514e+06	484170	376722	698294	718863	529533	618168	365245	555779	414952	286881	340662	991905	406244	550949	614072	620663	658374	366787	715410	1.04942e+06	456096	436884	705485	1.11288e+06	404914	568336	375384
Com_24064_pos	Meperidine-d5	--	C15 H16 [2]H5 N O2	270.198	7.22	--	--	--	--	--	--	--	--	--	--	Invalid mass	No results	No results	271.205	136490	545316	265445	186282	587676	475899	319698	396279	186908	234748	164460	240117	158058	206808	206557	198582	978155	291595	232308	190014	211430	433029	280268	178817	363650	257508	232348	343852	144745	171637
Com_24151_pos	RKK	--	C18 H38 N8 O4	430.304	6.09	--	--	--	--	--	--	--	--	--	--	Invalid mass	No results	No results	431.311	253471	877544	383146	224650	1.04366e+06	555114	432331	198428	341309	159998	694312	192899	520530	400190	582948	289751	605162	706304	343431	420788	173494	343259	451297	153425	785871	188116	313797	390934	201992	93366.8
Com_24360_pos	Picolinic acid	Picolinic acid; 2-Pyridinecarboxylic acid	C6 H5 N O2	123.03	1.251	cpd:C10164	map00380 Tryptophan metabolism;map01100 Metabolic pathways	HMDB0002243	--	Organoheterocyclic compounds	Pyridines and derivatives	Pyridinecarboxylic acids and derivatives	--	--	--	Invalid mass	Invalid mass	No results	124.037	915078	669628	1.18208e+06	741838	663321	159947	1.07121e+06	517598	965639	588247	1.17176e+06	763492	683417	613495	1.05902e+06	788091	519134	959164	685172	854629	836439	727893	1.13522e+06	382270	711163	749241	900605	653152	622813	334874
Com_24704_pos	HNH	--	C16 H22 N8 O5	406.169	6.697	--	--	--	--	--	--	--	--	--	--	Invalid mass	No results	No results	407.176	324575	739144	246354	252730	376790	178709	260389	203267	207950	227024	410686	190891	650097	444982	261883	257705	823091	238878	183445	374392	319843	1.02236e+06	302315	149321	477799	197625	253683	350204	200306	198705
Com_24874_pos	Hypoglycin A	Hypoglycin; Hypoglycin A; Hypoglycine A; L-Hypoglycin	C7 H11 N O2	141.079	2.506	cpd:C08287	--	HMDB0029427	--	Organic acids and derivatives	Carboxylic acids and derivatives	Amino acids, peptides, and analogues	--	--	--	Full match	No results	No results	142.086	348204	428485	429194	664808	437868	427249	539635	364605	496774	402806	384942	552255	582989	497345	598240	361968	320427	534696	478685	450295	356393	474659	404068	543108	411447	362493	427126	256981	569191	306926
Com_24888_pos	PC (18:2e/15:0)	--	C41 H80 N O7 P	729.567	10.564	--	--	--	--	--	--	--	--	--	--	No results	Full match	No results	730.574	287100	272364	216283	796583	217830	146975	228243	258780	277191	177883	384252	276478	302270	250547	129896	471382	223708	261865	482545	456166	562734	626872	262928	966847	583096	326346	433743	616089	835729	628954
Com_24950_pos	3-hydroxy-2-(3-nitro-4-piperidinobenzyl)propanenitrile	--	C15 H19 N3 O3	289.145	5.317	--	--	--	--	--	--	--	--	--	--	Invalid mass	No results	No results	290.152	54546.1	600029	586950	54566	494808	271687	794864	350022	48494.1	45735.6	215794	45442	63566.3	414536	657535	57138	154286	433270	35107.8	329043	55420.5	313893	482279	34175.6	355242	236655	621979	381730	40949.8	46111.9
Com_25002_pos	PC (16:0/17:0)	--	C41 H82 N O8 P	747.571	11.203	--	--	--	LMGP01010569	--	--	--	Glycerophospholipids [GP]	Glycerophosphocholines [GP01]	Diacylglycerophosphocholines [GP0101]	No results	Invalid mass	No results	748.578	206169	182014	138925	1.2637e+06	381275	166959	155910	261389	420062	391457	372867	223100	233076	428436	246420	636068	233051	617545	431220	569892	881661	251930	191883	1.1483e+06	1.0388e+06	734627	329064	994479	404600	494902
Com_25039_pos	CYM-5442	--	C23 H27 N3 O4	818.406	6.211	--	--	--	--	--	--	--	--	--	--	Invalid mass	No results	No results	819.414	262402	237321	119958	72332.6	108077	65743.8	220172	244643	459073	203646	69856.4	788893	1.10769e+06	149137	65410.4	578292	212509	190004	415688	84042.4	105731	141231	129596	75688.3	92918.6	78738.7	262510	173981	236429	168758
Com_25210_pos	Guggulsterone	--	C21 H28 O2	312.208	6.289	--	--	HMDB0002726	--	Lipids and lipid-like molecules	Steroids and steroid derivatives	Androstane steroids	--	--	--	No results	No results	Full match	313.216	254789	762980	428442	294493	416466	488312	546448	780607	272947	266608	401907	380410	315954	515813	789934	538821	869708	200952	248589	657102	221834	446485	504077	199266	651285	617567	545806	515605	282927	193091
Com_25371_pos	Metanephrine	--	C10 H15 N O3	197.105	5.833	--	--	HMDB0004063	--	Benzenoids	Phenols	Methoxyphenols	--	--	--	No results	No results	Full match	198.112	289701	398528	351976	601934	454646	653125	390358	506150	336603	296253	531543	211782	394804	763731	299394	334142	481588	398673	554978	631224	393143	443389	432325	492186	436177	642472	359319	796356	377572	288182
Com_25499_pos	N1-(2-amino-2-oxoethyl)-2-(isopropylthio)acetamide	--	C7 H14 N2 O2 S	212.058	6.04	--	--	--	--	--	--	--	--	--	--	Invalid mass	No results	No results	213.066	203507	207664	283830	408109	273648	465927	403197	242720	320032	261661	278880	293468	305754	208811	327635	326754	276957	429734	344360	250965	259271	258891	352248	349249	271950	244901	283323	193350	315607	421109
Com_25525_pos	RNK	--	C16 H32 N8 O5	416.254	7.478	--	--	--	--	--	--	--	--	--	--	Invalid mass	No results	No results	417.262	166515	132516	150220	143634	294229	215155	178828	136556	115650	144420	120581	155634	114652	154139	148742	96600.4	386957	272183	128000	143153	313820	143502	158142	134298	154277	262868	185257	350562	104580	128043
Com_25692_pos	Cortodoxone	11-Deoxycortisol; Cortodoxone	C21 H30 O4	346.213	5.981	cpd:C05488	map00140 Steroid hormone biosynthesis;map01100 Metabolic pathways;map04927 Cortisol synthesis and secretion;map04934 Cushing's syndrome	HMDB0000015	--	Lipids and lipid-like molecules	Steroids and steroid derivatives	Hydroxysteroids	--	--	--	No results	No results	Full match	347.221	314310	410409	258255	430773	308248	306845	212118	588951	426552	239307	201832	378841	460722	254199	145774	294093	443826	381266	379852	410198	423123	443918	422380	401274	346541	333265	551334	510413	687909	360597
Com_25717_pos	PC (7:0/8:0)	--	C23 H46 N O8 P	495.297	6.96	--	--	--	--	--	--	--	--	--	--	No results	Full match	No results	496.304	162614	207574	141560	208808	462026	314934	257289	338030	205415	417579	289559	77930.5	229063	350720	206022	194657	425108	450023	223957	336326	204551	285510	181318	280413	622245	328409	178423	447997	377726	431146
Com_25948_pos	L-beta-Imidazolelactic acid	--	C6 H8 N2 O3	156.053	1.397	--	--	--	--	--	--	--	--	--	--	No results	No results	Full match	335.094	479283	669032	522464	367139	606443	534362	501719	507284	565066	573051	541733	538222	378319	674623	344180	548974	359170	864829	644352	740400	582476	439425	633803	528153	496012	463588	433146	422972	627808	639654
Com_25990_pos	7-methoxy-8-(4-methyl-2-oxo-2,5-dihydrofuran-3-yl)-2H-chromen-2-one	--	C15 H12 O5	289.098	5.168	--	--	--	--	--	--	--	--	--	--	Invalid mass	No results	No results	290.105	34526.7	31401	64698.6	477309	46294.1	77898.6	38726.3	127193	55815	199846	61986.5	44698.3	35725.4	71867.6	36836.8	669057	43077	73440	40368.3	702049	815343	48007.7	63631.4	639822	52179.4	239394	104857	44568.8	404457	327138
Com_26086_pos	(9cis)-Retinal	--	C20 H28 O	284.213	6.582	--	--	HMDB0006218	--	Lipids and lipid-like molecules	Prenol lipids	Retinoids	--	--	--	Full match	No results	Full match	285.22	412818	610688	341491	213091	599013	285719	262142	342928	368630	147128	257448	346690	400620	236966	362867	248582	789508	634431	231909	355640	273101	330083	267682	162269	466626	213456	227824	207492	291361	101400
Com_26087_pos	Boldione	--	C19 H24 O2	284.177	6.584	--	--	HMDB0003422	--	Lipids and lipid-like molecules	Steroids and steroid derivatives	Androstane steroids	--	--	--	No results	No results	Full match	285.185	224614	295261	191395	259989	239175	258865	225281	583402	377812	224289	203770	207587	316015	199384	284913	257009	789426	396192	204848	221776	265844	317554	183584	197053	227057	142794	183942	154449	203457	120322
Com_26151_pos	4'-(Imidazol-1-yl)acetophenone	--	C11 H10 N2 O	186.079	6.01	--	--	--	--	--	--	--	--	--	--	Full match	No results	No results	187.087	41235.2	249156	303062	41197.3	174960	731163	327069	45940.5	37023.4	49248.7	1.04105e+06	38606.8	46898	300469	519523	62994.1	92512.9	189458	34420.2	309484	25864.7	20991.6	42664.7	26519.7	29875.7	20859.1	35721.2	22976.5	30857.7	28116.1
Com_26157_pos	RPK	--	C17 H33 N7 O4	399.261	5.975	--	--	--	--	--	--	--	--	--	--	Invalid mass	No results	No results	400.268	714666	539811	478139	488450	844975	581889	250796	509613	624686	641807	869384	515383	753167	954206	408554	583144	417852	552596	680436	610662	550229	401299	729108	346746	756003	427474	222411	450942	452990	793108
Com_26298_pos	2,6-Dihydroxypurine	--	C5 H4 N4 O2	152.033	4.751	--	--	HMDB0000292	--	Organoheterocyclic compounds	Imidazopyrimidines	Purines and purine derivatives	--	--	--	No results	No results	Full match	153.041	424240	310418	372586	407245	493164	443225	410099	360526	522902	357756	346291	369283	487241	336711	443793	667938	277117	451918	560204	439152	425197	407318	409972	384899	484346	370504	400576	390356	511044	412047
Com_26418_pos	5'-Deoxy-5'-(Methylthio)Adenosine	--	C11 H15 N5 O3 S	297.089	5.185	--	--	HMDB0001173	--	Nucleosides, nucleotides, and analogues	5'-deoxyribonucleosides	5'-deoxy-5'-thionucleosides	--	--	--	No results	No results	Full match	298.096	333354	503152	450665	284390	523145	586045	548167	548346	375355	534499	488647	350824	466113	597427	662256	293185	423023	648415	460181	587362	438792	557210	559692	313467	391537	485085	686227	391882	350738	399268
Com_26457_pos	Debromohymenialdisine	Debromohymenialdisine; (Z)-Debromohymenialdisine; DBH	C11 H11 N5 O2	267.071	5.062	cpd:C19897	--	--	--	--	--	--	--	--	--	Invalid mass	No results	No results	268.079	438893	265100	467219	614024	306489	180170	330832	240791	408876	298825	405811	243072	606984	338048	260668	405237	191490	342928	281241	282489	514117	184487	284188	609235	233409	97143.6	348456	267141	480894	414606
Com_26574_pos	Methyl EudesMate	--	C11 H14 O5	226.083	5.531	--	--	--	--	--	--	--	--	--	--	No results	No results	Full match	227.09	502668	387785	458732	340241	380471	398777	298526	649425	486543	679177	553874	582522	677969	335736	616804	801379	464666	642651	612765	509325	454191	429479	555668	454399	431786	464697	364599	461554	699610	706288
Com_26655_pos	3-(2-methylpropyl)-octahydropyrrolo[1,2-a]pyrazine-1,4-dione	--	C11 H18 N2 O2	232.12	5.366	--	--	--	--	--	--	--	--	--	--	Invalid mass	No results	No match	233.128	697977	672488	272876	725369	619606	662175	489291	552807	795837	684795	566227	468788	546801	308795	622986	852923	483519	431732	516379	362627	698030	598821	224570	558528	527126	547529	544143	599418	772290	414183
Com_26656_pos	2-Naphthol	2-Naphthol; beta-Naphthol	C10 H8 O	144.058	5.949	cpd:C11713	map00980 Metabolism of xenobiotics by cytochrome P450	HMDB0012322	--	Benzenoids	Naphthalenes	Naphthols and derivatives	--	--	--	No results	No results	Full match	145.065	186848	138976	145463	336348	129907	139611	210301	154450	218139	388648	161246	233442	390210	148622	132594	914188	109444	179187	428206	195494	212529	137145	160096	188355	190403	132154	147969	141801	334553	197023
Com_27045_pos	Thr-Leu	--	C10 H20 N2 O4	232.142	1.682	--	--	HMDB0029065	--	Organic acids and derivatives	Carboxylic acids and derivatives	Amino acids, peptides, and analogues	--	--	--	No results	No results	Full match	233.149	309579	327618	373415	417172	433111	522702	438809	365124	289104	316110	307567	347769	390464	468398	242836	293925	300340	760219	332294	482273	247200	307409	374376	370415	464298	380880	358023	371986	438863	439438
Com_27069_pos	1-oxo-2,3-dihydro-1H-inden-4-yl benzoate	--	C16 H12 O3	252.079	5.829	--	--	--	--	--	--	--	--	--	--	Full match	No results	No results	253.086	47295.8	41768.1	45768.7	48347.2	32274.6	38835.9	54796.8	49242.2	178998	44167.3	33079.6	468476	44112.3	57613.6	133244	39047.2	31300.4	100104	38881.4	45934.8	36132	784067	385059	36323.9	227391	25526.9	105148	37505.1	46777.4	244822
Com_27288_pos	1-hydroxy-1-(4-methoxyphenyl)propan-2-yl 4-methoxybenzoate	--	C18 H20 O5	338.118	7.388	--	--	--	--	--	--	--	--	--	--	Invalid mass	No results	No results	339.125	176937	341255	593084	171625	287430	547172	632920	534529	376881	211400	416374	167184	184628	414903	410278	221134	296548	426379	212575	427349	343033	451468	689641	194326	453322	548098	487732	430453	244788	157779
Com_27367_pos	4-(4-methylbenzyl)-1lambda~6~,4-thiazinane-1,1-dione	--	C12 H17 N O2 S	239.097	5.819	--	--	--	--	--	--	--	--	--	--	Full match	No results	No results	240.105	103809	557808	136475	53005.4	133132	173925	137764	223227	181626	126929	240870	138359	377212	173715	120229	93065.8	247006	394802	204204	194427	177236	209373	184205	98969.8	125558	217258	322781	126460	157759	176057
Com_27574_pos	Diflorasone	--	C22 H28 F2 O5	410.192	6.52	--	--	HMDB0014368	--	Lipids and lipid-like molecules	Steroids and steroid derivatives	Hydroxysteroids	--	--	--	No results	No results	Full match	411.199	277425	83609.5	88681.5	166599	75564.2	70167	78487.9	121576	93322.1	132603	67619	136055	144200	80821.7	86209.3	137141	124559	95520.5	78004.9	93141.9	113247	59573.9	64623	66169.4	75906.5	61572.5	68524.7	64175.7	92368.5	78140.9
Com_27663_pos	PC (18:0/20:2)	--	C46 H88 N O8 P	813.618	10.328	--	--	--	LMGP01010793	--	--	--	Glycerophospholipids [GP]	Glycerophosphocholines [GP01]	Diacylglycerophosphocholines [GP0101]	No results	Invalid mass	No results	814.625	53122.1	38714.8	46484	58901.6	35824	37500.2	41188.6	39640.1	44207.2	51413.7	49073.5	50516.4	52614.9	57327.8	47275.2	46075.5	39826.1	39718.6	45739.4	49054.2	44854.2	44779.4	49709.2	312395	42539.9	116177	52517.1	128235	119618	43624.7
Com_27678_pos	6-Methoxy-2-naphthoic acid	--	C12 H10 O3	202.062	5.564	--	--	--	--	--	--	--	--	--	--	No results	No results	Full match	203.07	927597	461001	447887	489849	368230	407972	334772	653885	763187	624544	538133	535663	623432	390565	567187	741854	384491	590955	583665	529157	439783	394931	436996	443764	432645	496968	366439	470346	652794	628451
Com_27859_pos	4-Pyridoxic acid	4-Pyridoxate; 4-Pyridoxic acid	C8 H9 N O4	183.053	5.151	cpd:C00847	map00750 Vitamin B6 metabolism;map01100 Metabolic pathways	HMDB0000017	--	Organoheterocyclic compounds	Pyridines and derivatives	Pyridinecarboxylic acids and derivatives	--	--	--	No results	No results	Full match	184.06	628709	222905	483013	942501	279148	385302	398646	387439	738913	565611	282208	429073	548441	498736	379061	528998	260586	384183	410137	398056	315785	162089	343268	462583	359959	263145	317072	458153	509244	456061
Com_28081_pos	DL-o-Tyrosine	--	C9 H11 N O3	181.074	5.067	--	--	HMDB0006050	--	Organic acids and derivatives	Carboxylic acids and derivatives	Amino acids, peptides, and analogues	--	--	--	No results	No results	Full match	182.081	212600	710000	459107	200109	413973	431327	468749	410965	259526	213379	382523	291672	269898	532995	537997	222243	306946	474447	253106	462673	235387	383688	447257	211648	475509	588768	473409	290704	278511	206706
Com_28241_pos	Dl-Lanthionine	--	C6 H12 N2 O4 S	208.052	6.29	--	--	--	--	--	--	--	--	--	--	No results	No results	Full match	209.059	50223.1	49614.4	37751.8	91964.1	36155.1	47254.7	37612.3	42396.5	38792.2	56967.2	37801.4	37250	754923	50715.6	45460.9	34576.4	38457.1	46339.1	46139.3	58744.6	71009.1	44987.3	45886.4	34429.4	55772.1	31335.8	34281.3	27647.9	106793	52857.1
Com_28266_pos	2-(2,5-dimethyl-3-thienyl)-2,3,4,5-tetrahydro-1,5-benzothiazepin-4-one	--	C15 H15 N O S2	306.086	6.008	--	--	--	--	--	--	--	--	--	--	Invalid mass	No results	No results	307.094	107543	327935	494136	168914	382993	490688	532374	290532	74531.3	152384	302216	109365	163612	356023	350316	108425	166148	325037	177783	319217	56137.5	105688	105124	36834.1	114597	100680	109990	97718.9	167274	88591.8
Com_28351_pos	Perillartine	--	C10 H15 N O	165.116	5.06	--	--	HMDB0035652	--	Lipids and lipid-like molecules	Prenol lipids	Monoterpenoids	--	--	--	Full match	No results	No results	166.123	128805	309896	248036	190037	160856	123147	205664	259067	15660.6	184575	258597	107092	78235.5	192475	312710	255458	493453	153837	15565	275086	154695	153715	120207	223236	350564	174505	280691	455854	169487	119401
Com_28353_pos	Thymopentin	--	C30 H49 N9 O9	679.365	5.394	--	--	--	--	--	--	--	--	--	--	No results	No results	Full match	680.373	200856	180372	146830	231621	153252	149949	168285	173548	212106	158042	156370	767879	177054	176259	189347	250880	162402	208921	163788	220919	207761	115091	118714	121711	166118	120360	129983	132264	139877	563398
Com_28456_pos	4-{3-[(3,4-dihydroxyphenyl)methyl]-2-methylbutyl}benzene-1,2-diol	--	C18 H22 O4	324.133	6.142	--	--	--	--	--	--	--	--	--	--	Invalid mass	No results	No results	325.14	122551	197389	116708	113971	149539	119789	334963	176956	115554	101920	344210	104900	152184	124958	148923	97326.5	583854	164867	158389	220032	104752	124994	179433	94278.8	277000	118034	134450	125236	111632	120421
Com_28883_pos	4-(benzoylamino)-3-hydroxybutanoic acid	--	C11 H13 N O4	223.084	5.804	--	--	--	--	--	--	--	--	--	--	Full match	No results	Full match	246.073	144769	367997	209092	128692	295316	252678	253566	179919	121536	119479	216493	77671.1	315519	351425	265818	225679	344389	356211	254560	229578	198155	258672	280955	147299	319734	176557	287408	167928	136337	160682
Com_29136_pos	PC (14:0e/8:0)	--	C30 H62 N O7 P	579.425	11.725	--	--	--	--	--	--	--	--	--	--	No results	Full match	No results	580.433	220135	461823	435953	410138	206317	421440	280506	356479	238482	309200	437418	346133	339243	579326	417789	466361	431040	337359	309942	402024	333045	320201	252366	404517	343716	457398	401383	283149	432974	268149
Com_29200_pos	D-Panthenol	Pantothenol; (R)-2,4-Dihydroxy-N-(3-hydroxypropyl)-3,3-dimethylbutanamide; Dexpanthenol; 2,4-Dihydroxy-N-(3-hydroxypropyl)-3,3-dimethylbutanamide; (+)-Panthenol; Bepanthen; Bepanthene; Bepantol; D-(+)-2,4-Dihydroxy-N-(3-hydroxypropyl)-3,3-dimethylbutyramide; Cozyme; D(+)-Panthenol; D(+)-Pantothenyl alcohol; D-P-A Injection; D-Panthenol; d-Pantothenol; d-Pantothenyl alcohol; Ilopan; Motilyn; Panad…	C9 H19 N O4	227.113	5.074	cpd:C05944	map00770 Pantothenate and CoA biosynthesis	HMDB0004231	--	Organic oxygen compounds	Organooxygen compounds	Alcohols and polyols	--	--	--	Invalid mass	No results	No results	228.12	212873	97895.6	85769.8	121692	215750	156789	206733	86523.7	246441	309681	138062	117641	582630	70287.9	87718	171069	102492	72787.9	101252	221321	64634.4	81081.2	104708	127415	95999.1	99433.2	81045.8	154769	282898	683174
Com_29279_pos	Melatonin	Melatonin; N-Acetyl-5-methoxytryptamine	C13 H16 N2 O2	232.121	4.952	cpd:C01598	map00380 Tryptophan metabolism;map01100 Metabolic pathways;map04080 Neuroactive ligand-receptor interaction;map04713 Circadian entrainment	HMDB0001389	--	Organoheterocyclic compounds	Indoles and derivatives	Indoles	--	--	--	No results	No results	Full match	233.128	126909	159399	489643	202161	166626	254225	139585	331618	180390	190458	286724	249344	163798	132518	121826	323358	117295	158725	120775	137184	207462	348186	453459	102898	590364	378273	279914	362698	119308	141671
Com_29685_pos	LysoPE 18:2	--	C23 H44 N O7 P	477.284	7.96	--	--	--	--	--	--	--	--	--	--	No results	No results	Full match	478.291	360209	161360	106877	253418	389467	201884	233931	174893	313104	129612	139002	223904	172549	134199	305755	179556	190916	208620	104086	110729	132960	193614	81186.2	144309	388791	173381	112532	148585	194219	91165.5
Com_29981_pos	Prostaglandin G2	Prostaglandin G2; PGG2	C20 H32 O6	368.218	7.014	cpd:C05956	map00590 Arachidonic acid metabolism;map01100 Metabolic pathways;map04611 Platelet activation;map04726 Serotonergic synapse	HMDB0003235	LMFA03010009	Lipids and lipid-like molecules	Fatty Acyls	Eicosanoids	Fatty Acyls [FA]	Eicosanoids [FA03]	Prostaglandins [FA0301]	No results	No results	Full match	369.225	317774	213159	290267	188792	287391	349524	279965	252337	302158	350584	264770	268981	392454	195160	236354	221929	368440	283704	272081	173011	226843	232003	317248	211217	185025	211719	207603	196321	163149	268095
Com_30038_pos	6 β-Hydroxycortisol	--	C21 H30 O6	378.203	5.843	--	--	--	--	--	--	--	--	--	--	Full match	No results	No results	379.211	231030	315122	138474	505241	175473	136302	103309	260326	194671	232834	166957	122077	443127	163328	109466	278304	146444	158756	251527	168642	222310	310218	225839	482591	330927	191968	220377	248063	574929	414486
Com_30382_pos	Val-Ser	--	C8 H16 N2 O4	204.111	1.724	--	--	HMDB0029136	--	Organic acids and derivatives	Carboxylic acids and derivatives	Amino acids, peptides, and analogues	--	--	--	No results	No results	Full match	205.118	117860	248325	146709	115763	356117	303002	218331	158473	165411	65704	198659	164268	66631.2	207955	277459	223981	153910	187600	147626	288265	179865	279870	163789	165959	322325	269598	295742	150322	247211	76761.8
Com_30637_pos	D-threo-Isocitric acid	(1R,2S)-1-Hydroxypropane-1,2,3-tricarboxylate; D-threo-Isocitric acid	C6 H8 O7	192.027	1.245	cpd:C00451	--	HMDB0001874	--	Organic acids and derivatives	Carboxylic acids and derivatives	Tricarboxylic acids and derivatives	--	--	--	No results	No results	Full match	193.035	175988	164294	168828	158520	106262	156256	250026	188200	71152.5	260200	145519	139847	79675.7	188971	202773	185256	72185.4	352254	200242	122390	220275	149674	146073	88637	107749	88229.8	242504	187926	94897.3	140917
Com_30722_pos	trans-3-Indoleacrylic acid	--	C11 H9 N O2	187.063	6.145	--	--	HMDB0000734	--	Organoheterocyclic compounds	Indoles and derivatives	Indoles	--	--	--	Full match	No results	Full match	188.07	191337	279020	490553	184221	212463	280127	337640	303636	247462	205135	337650	219891	275905	284905	247164	185827	293229	279971	233185	266423	178682	240121	271886	168487	277993	207436	343501	202296	182949	164383
Com_30843_pos	geranyl pp	--	C10 H20 O7 P2	314.069	5.811	--	--	--	--	--	--	--	--	--	--	No results	No results	Full match	315.076	171290	128755	138446	164395	73074.3	132081	147233	158530	257064	107955	98311.9	487190	211282	95086.8	64639.1	227151	234116	132004	126787	76480.6	94919.6	63752.1	79441.9	73609.1	66528.9	75061.7	74813.8	74908.9	112317	93501.9
Com_30989_pos	3-Nitro-L-Tyrosine	--	C9 H10 N2 O5	226.058	1.747	--	--	--	--	--	--	--	--	--	--	No results	No results	Full match	227.066	95263.2	52971.5	239086	46390.1	107134	68744.4	172056	216828	167424	209089	60624.6	54184.7	68466.4	199502	60979.5	88545.7	113453	132661	102544	115573	73933.8	51816.3	440333	101971	48024.6	96022.3	130792	80776.9	261415	261041
Com_31250_pos	Biotin	Biotin; D-Biotin; Vitamin H; Coenzyme R	C10 H16 N2 O3 S	244.088	5.429	cpd:C00120	map00780 Biotin metabolism;map01100 Metabolic pathways;map02010 ABC transporters;map04977 Vitamin digestion and absorption	HMDB0000030	--	Organoheterocyclic compounds	Biotin and derivatives		--	--	--	No results	No results	Full match	267.077	149270	151448	189873	214604	141541	144291	139343	197494	211575	135100	163868	142035	168032	161755	175949	197975	141534	179814	141764	224493	126952	93701.1	121170	117881	154908	95718.6	121507	122566	134820	133745
Com_31307_pos	6,7,8-trimethoxy-2-(2-phenoxy-3-pyridyl)-4H-3,1-benzoxazin-4-one	--	C22 H18 N2 O6	203.056	5.588	--	--	--	--	--	--	--	--	--	--	Invalid mass	No results	No results	445.076	210945	276325	214635	178082	257311	227919	223525	330198	191598	272646	230823	215410	266755	229284	241874	342721	270382	248525	251376	269306	218806	156456	195744	224092	215555	226445	202149	231153	288872	266584
Com_31532_pos	4-methoxy-6-[2-(4-methoxyphenyl)ethyl]-2H-pyran-2-one	--	C15 H16 O4	244.126	1.39	--	--	--	--	--	--	--	--	--	--	Invalid mass	No results	No results	283.09	90514.2	93758	105260	137069	186962	161687	86459.4	130429	210947	81906.4	82166.6	98457.8	69329.6	167584	104608	156063	102733	313333	134420	109907	78033.6	73469.7	106481	128056	149807	79583.7	77846.3	107321	86557	163377
Com_1_pos	Glycocholic acid	Glycocholate; Glycocholic acid; 3alpha,7alpha,12alpha-Trihydroxy-5beta-cholan-24-oylglycine	C26 H43 N O6	465.309	6.791	cpd:C01921	map00120 Primary bile acid biosynthesis;map01100 Metabolic pathways;map04976 Bile secretion;map04979 Cholesterol metabolism	HMDB0000331	LMST05030001	Lipids and lipid-like molecules	Steroids and steroid derivatives	Bile acids, alcohols and derivatives	Sterols [ST]	Steroid conjugates [ST05]	Glycine conjugates [ST0503]	Full match	No results	No results	466.316	5.53608e+09	8.87365e+09	3.91287e+08	2.39709e+09	9.32681e+09	5.08142e+09	1.58821e+09	7.42072e+08	3.74987e+09	1.84039e+08	6.63334e+08	1.96238e+09	4.61653e+09	1.31236e+09	3.71605e+09	2.13875e+09	4.87512e+09	3.5419e+09	2.38761e+09	1.03733e+08	5.63073e+09	7.97549e+09	1.72276e+08	1.29027e+09	4.70304e+09	3.85085e+09	2.80441e+08	1.17511e+09	9.47185e+08	4.69851e+07
Com_6_pos	Beta-Muricholic acid	--	C24 H40 O5	408.287	7.277	--	--	HMDB0000865	LMST04010067	Lipids and lipid-like molecules	Steroids and steroid derivatives	Bile acids, alcohols and derivatives	Sterols [ST]	Bile acids and derivatives [ST04]	C24 bile acids, alcohols, and derivatives [ST0401]	No results	No results	Full match	409.294	1.4045e+09	4.6196e+09	1.84584e+09	2.33982e+08	3.06719e+09	2.22381e+09	1.25113e+09	4.40479e+09	2.51403e+09	9.86009e+08	1.6493e+09	1.06055e+09	3.23093e+09	4.8056e+08	1.02727e+09	1.74608e+09	6.54455e+09	4.26278e+09	6.06506e+08	8.64232e+08	1.11507e+09	3.43064e+09	1.30764e+09	2.38129e+08	9.78669e+08	1.73774e+09	7.72819e+08	2.08368e+09	7.14476e+08	1.71896e+08
Com_19_pos	PC (18:1/18:1)	--	C44 H84 N O8 P	785.593	10.967	--	--	--	LMGP01012163	--	--	--	Glycerophospholipids [GP]	Glycerophosphocholines [GP01]	Diacylglycerophosphocholines [GP0101]	No results	Full match	No results	786.6	1.70576e+09	1.17127e+09	1.49964e+09	1.35238e+09	1.39636e+09	9.14954e+08	9.01156e+08	6.26633e+08	7.84086e+08	8.73807e+08	6.841e+08	2.20143e+09	1.06354e+09	1.33577e+09	8.68524e+08	1.1614e+09	2.87467e+09	1.17963e+09	1.24333e+09	1.86012e+09	1.42486e+09	2.65786e+09	1.16307e+09	1.25809e+09	1.78314e+09	1.61861e+09	1.28471e+09	1.19495e+09	8.90099e+08	1.15403e+09
Com_33_pos	Lysopc 18:3	--	C26 H48 N O7 P	517.314	9.414	--	--	--	--	--	--	--	--	--	--	No results	No results	Full match	518.322	2.04933e+09	2.02096e+09	2.34472e+09	2.40634e+09	1.73213e+09	1.93156e+09	2.64637e+09	2.03975e+09	2.28266e+09	1.98123e+09	2.23036e+09	2.05038e+09	2.10009e+09	2.30589e+09	2.17141e+09	1.90549e+09	1.64375e+09	1.70949e+09	2.15898e+09	2.42079e+09	1.87467e+09	2.01078e+09	2.31279e+09	2.35278e+09	1.92691e+09	2.04971e+09	2.33463e+09	1.84801e+09	2.27374e+09	2.35181e+09
Com_44_pos	MAG (18:2)	--	C21 H38 O4	354.276	8.075	--	--	--	--	--	--	--	--	--	--	No results	No results	Full match	355.283	8.50343e+07	3.45796e+08	2.01769e+08	6.53712e+07	1.72936e+08	2.4778e+08	2.22628e+08	1.35922e+08	1.8476e+08	1.70512e+08	1.56185e+08	1.83527e+08	9.5884e+07	5.65797e+07	1.99238e+08	1.04521e+08	5.92529e+08	4.16106e+08	5.18251e+07	9.56367e+07	1.06212e+08	2.55018e+08	1.57669e+08	5.59646e+07	9.83612e+07	1.59964e+08	1.65502e+08	2.57793e+08	1.05923e+08	5.92152e+07
Com_50_pos	LPC 18:3	--	C26 H48 N O7 P	517.315	8.535	--	--	--	LMGP01050128	--	--	--	Glycerophospholipids [GP]	Glycerophosphocholines [GP01]	Monoacylglycerophosphocholines [GP0105]	No results	Full match	Full match	518.324	1.47484e+09	1.38763e+09	1.54039e+09	1.15094e+09	1.36214e+09	1.59162e+09	1.40201e+09	8.17366e+08	1.35087e+09	1.11193e+09	1.3621e+09	1.68847e+09	1.49971e+09	1.05436e+09	1.39302e+09	1.16899e+09	1.16516e+09	1.32984e+09	1.36442e+09	6.94765e+08	1.11282e+09	1.1266e+09	1.05364e+09	8.87908e+08	1.20977e+09	9.93405e+08	1.10501e+09	1.06544e+09	9.69879e+08	7.35388e+08
Com_199_pos	7-Ketolithocholic acid	--	C24 H38 O4	390.277	7.206	--	--	HMDB0000467	--	Lipids and lipid-like molecules	Steroids and steroid derivatives	Bile acids, alcohols and derivatives	--	--	--	No results	No results	Full match	391.284	1.17228e+07	1.28315e+07	2.347e+07	3.66139e+07	9.73342e+06	2.25358e+07	2.1483e+07	4.3492e+07	2.11224e+07	2.66274e+07	1.55634e+07	3.85759e+07	4.06655e+06	1.04375e+07	1.7067e+07	1.32458e+07	1.69957e+07	2.00751e+07	1.69475e+07	1.82812e+07	1.23577e+07	1.87213e+07	1.4344e+07	1.42887e+07	9.18366e+06	1.43481e+07	1.92108e+07	1.43607e+07	9.44563e+06	1.07894e+07
Com_222_pos	PC (18:1/18:2)	--	C44 H82 N O8 P	783.578	11.187	--	--	--	LMGP01010895	--	--	--	Glycerophospholipids [GP]	Glycerophosphocholines [GP01]	Diacylglycerophosphocholines [GP0101]	No results	Full match	No results	784.586	9.41907e+07	9.26361e+07	1.04003e+08	2.27292e+08	1.13584e+08	6.94336e+07	1.01364e+08	9.67142e+07	1.0961e+08	1.38259e+08	1.27246e+08	8.16434e+07	1.18046e+08	1.70143e+08	1.08821e+08	1.87961e+08	8.78043e+07	1.36302e+08	1.78783e+08	2.01922e+08	1.88391e+08	1.24875e+08	1.41277e+08	2.67382e+08	1.11769e+08	1.44946e+08	1.14116e+08	1.47171e+08	1.67015e+08	2.27213e+08
Com_250_pos	Eicosapentaenoic acid	(5Z,8Z,11Z,14Z,17Z)-Icosapentaenoic acid; (5Z,8Z,11Z,14Z,17Z)-Eicosapentaenoic acid; Eicosapentaenoic acid; 5,8,11,14,17-Icosapentaenoic acid; (5Z,8Z,11Z,14Z,17Z)-Eicosapentaenoate	C20 H30 O2	604.448	8.141	cpd:C06428	map01040 Biosynthesis of unsaturated fatty acids	HMDB0001999	--	Lipids and lipid-like molecules	Fatty Acyls	Fatty acids and conjugates	--	--	--	Invalid mass	Invalid mass	No results	303.231	1.19444e+07	390521	4.02312e+06	2.44098e+08	799925	912555	1.11193e+06	1.41559e+07	1.41988e+06	2.30944e+07	5.20463e+06	4.80442e+06	4.68723e+06	1.1892e+06	773397	1.38995e+07	773913	1.27996e+06	1.77009e+06	1.1996e+06	1.30228e+08	3.10311e+07	1.07574e+08	1.7797e+08	9.14991e+07	4.43995e+08	1.01205e+08	7.55481e+07	4.34229e+08	9.24622e+07
Com_253_pos	7-Hydroxy-3,4-dihydrocarbostyril	--	C9 H9 N O2	163.063	5.334	--	--	--	--	--	--	--	--	--	--	No results	No results	Full match	164.071	9.21365e+07	7.50253e+07	4.41701e+08	6.48251e+07	7.55623e+07	3.91873e+08	5.38575e+07	7.72777e+07	1.3177e+08	7.74587e+07	5.22431e+07	7.22028e+07	8.7938e+07	4.749e+08	5.9513e+07	8.46955e+07	6.78629e+07	7.16841e+07	6.83596e+07	3.56345e+07	5.7837e+07	4.0356e+07	4.34924e+07	4.82492e+07	6.40509e+07	6.21815e+07	4.81836e+07	4.97101e+07	8.72783e+07	8.03197e+07
Com_520_pos	PC (16:0/16:1)	--	C40 H78 N O8 P	731.546	11.512	--	--	--	LMGP01010566	--	--	--	Glycerophospholipids [GP]	Glycerophosphocholines [GP01]	Diacylglycerophosphocholines [GP0101]	No results	Full match	No results	732.553	1.84467e+08	1.28324e+08	1.91883e+08	1.23557e+08	7.72161e+07	6.634e+07	1.23021e+08	1.08107e+08	1.62283e+08	1.65741e+08	9.10844e+07	1.41214e+08	1.02345e+08	2.093e+08	1.46671e+08	1.34188e+08	1.46019e+08	1.25688e+08	2.06299e+08	2.87405e+08	1.09273e+08	1.18378e+08	1.4202e+08	1.65513e+08	9.6621e+07	9.62475e+07	1.32578e+08	1.24382e+08	1.3154e+08	1.44013e+08
Com_623_pos	PC (9:0/9:0)	--	C26 H52 N O8 P	537.343	7.519	--	--	--	LMGP01011270	--	--	--	Glycerophospholipids [GP]	Glycerophosphocholines [GP01]	Diacylglycerophosphocholines [GP0101]	No results	Full match	No results	538.35	4.4424e+07	8.07865e+07	1.52402e+08	1.97583e+07	6.6932e+07	1.13293e+08	5.87705e+07	1.2182e+08	5.86924e+07	2.53787e+07	1.05789e+08	3.62016e+07	3.71837e+07	5.3232e+07	8.66333e+07	2.92904e+07	5.86635e+07	9.08296e+07	3.47508e+07	3.04945e+07	3.57549e+07	4.85433e+07	7.13914e+07	1.40559e+07	5.23046e+07	5.03836e+07	5.20497e+07	1.0186e+08	2.03279e+07	1.51189e+07
Com_801_pos	13(S)-HOTrE	13(S)-HOT; (9Z,11E,15Z)-(13S)-Hydroxyoctadeca-9,11,15-trienoate; (9Z,11E,15Z)-(13S)-13-Hydroxyoctadeca-9,11,15-trienoic acid; (9Z,11E,13S,15Z)-13-Hydroxyoctadeca-9,11,15-trienoic acid; 13(S)-HOTrE	C18 H30 O3	294.219	8.144	cpd:C16316	map00592 alpha-Linolenic acid metabolism	--	--	--	--	--	--	--	--	Full match	No results	Full match	295.226	3.51448e+07	6.60807e+07	8.39968e+07	2.39796e+07	6.50589e+07	1.72245e+07	6.06578e+07	9.65739e+07	4.12039e+07	3.65782e+07	7.73136e+07	3.6409e+07	3.37013e+07	6.92371e+07	6.63132e+07	2.81239e+07	1.57477e+07	6.75195e+07	2.53772e+07	5.33905e+07	3.58255e+07	5.15538e+07	9.76848e+07	4.2848e+07	4.66062e+07	7.46169e+07	6.6265e+07	6.69886e+07	2.63366e+07	2.57958e+07
Com_935_pos	PC (17:0/18:2)	--	C43 H82 N O8 P	771.578	11.169	--	--	--	--	--	--	--	--	--	--	No results	Full match	No results	772.585	5.49148e+07	3.22506e+07	5.01016e+07	9.02346e+07	4.20178e+07	3.04816e+07	3.88589e+07	3.23929e+07	3.85942e+07	3.99456e+07	4.71098e+07	3.70522e+07	4.13259e+07	5.23646e+07	7.70975e+07	6.69592e+07	3.80364e+07	6.01163e+07	5.97592e+07	1.07559e+08	9.4722e+07	4.71969e+07	5.67115e+07	8.86783e+07	5.92559e+07	5.61208e+07	4.41845e+07	5.98752e+07	8.07655e+07	9.98941e+07
Com_945_pos	MAG (18:3)	--	C21 H36 O4	352.26	7.381	--	--	--	--	--	--	--	--	--	--	No results	No results	Full match	353.268	1.0962e+07	2.97783e+07	1.37617e+07	2.59295e+06	4.05585e+07	1.82416e+06	1.0478e+07	2.97318e+07	2.71991e+07	7.29346e+06	1.11796e+07	7.29564e+06	3.10027e+07	4.16974e+06	9.04008e+06	1.07228e+07	9.57978e+07	1.20757e+06	3.65424e+06	5.68246e+06	6.8203e+06	2.44918e+07	1.38413e+07	1.82772e+06	1.64464e+07	1.30199e+07	7.65074e+06	1.71416e+07	5.95179e+06	2.45385e+06
Com_961_pos	N-Acetylornithine	N-Acetylornithine; N2-Acetyl-L-ornithine	C7 H14 N2 O3	174.1	1.405	cpd:C00437	map00220 Arginine biosynthesis;map01100 Metabolic pathways;map01210 2-Oxocarboxylic acid metabolism;map01230 Biosynthesis of amino acids	HMDB0240589	--	Organic acids and derivatives	Carboxylic acids and derivatives	Amino acids, peptides, and analogues	--	--	--	Full match	No results	Full match	175.108	6.28995e+07	5.25131e+07	5.60546e+07	5.04479e+07	7.50667e+07	6.78496e+07	5.99867e+07	6.01718e+07	6.22399e+07	4.02989e+07	5.57571e+07	3.59693e+07	3.57511e+07	6.33227e+07	8.35198e+07	5.10335e+07	4.08196e+07	4.58509e+07	8.84463e+07	7.90336e+07	5.01582e+07	4.96152e+07	4.80539e+07	4.1442e+07	7.67164e+07	5.705e+07	4.97528e+07	5.08733e+07	4.96937e+07	2.89934e+07
Com_967_pos	LPE 18:0	--	C23 H48 N O7 P	481.317	10.149	--	--	--	LMGP02050038	--	--	--	Glycerophospholipids [GP]	Glycerophosphoethanolamines [GP02]	Monoacylglycerophosphoethanolamines [GP0205]	No results	Full match	Full match	482.325	5.09913e+07	4.74362e+07	7.14485e+07	5.4835e+07	5.7391e+07	7.59603e+07	6.11311e+07	7.27291e+07	7.60312e+07	1.05447e+08	7.64087e+07	6.10428e+07	5.86187e+07	8.14318e+07	6.84151e+07	9.652e+07	7.64074e+07	6.85273e+07	6.56578e+07	7.51158e+07	6.2969e+07	5.83109e+07	7.71892e+07	6.53018e+07	5.61256e+07	6.6825e+07	5.46357e+07	6.52853e+07	9.14262e+07	9.22308e+07
Com_1009_pos	gamma-Glutamylleucine	--	C11 H20 N2 O5	260.137	5.364	--	--	HMDB0011171	--	Organic acids and derivatives	Carboxylic acids and derivatives	Amino acids, peptides, and analogues	--	--	--	No results	Full match	Full match	261.145	7.2325e+07	4.70039e+07	8.12569e+07	6.55719e+07	7.87793e+07	9.49871e+07	6.92087e+07	5.48358e+07	1.05954e+08	6.85559e+07	7.22329e+07	9.47585e+07	5.34366e+07	9.13159e+07	8.80801e+07	5.47447e+07	5.82747e+07	6.15724e+07	8.88944e+07	5.46804e+07	7.1889e+07	5.67729e+07	6.09364e+07	5.90752e+07	8.57023e+07	7.6776e+07	7.1875e+07	6.27452e+07	8.00377e+07	8.24172e+07
Com_1428_pos	PC (18:3e/3:0)	--	C29 H54 N O7 P	559.363	9.802	--	--	--	--	--	--	--	--	--	--	No results	Full match	No results	560.371	4.31006e+07	2.68456e+07	2.03811e+07	4.53073e+07	2.82938e+07	2.82359e+07	4.5381e+07	3.89982e+07	4.08167e+07	2.27352e+07	2.92809e+07	4.12258e+07	4.48326e+07	2.7562e+07	4.69709e+07	2.15028e+07	3.43731e+07	3.71484e+07	5.46569e+07	2.94852e+07	5.7805e+07	3.60426e+07	2.9725e+07	4.91196e+07	3.51481e+07	3.52637e+07	5.44326e+07	5.94372e+07	5.06303e+07	2.79478e+07
Com_1488_pos	Oleic acid	(9Z)-Octadecenoic acid; (Z)-Octadec-9-enoic acid; Oleate; Oleic acid	C18 H34 O2	282.255	8.685	cpd:C00712	map00061 Fatty acid biosynthesis;map01040 Biosynthesis of unsaturated fatty acids;map04212 Longevity regulating pathway - worm	HMDB0062703	LMFA01030002	Lipids and lipid-like molecules	Fatty Acyls	Fatty acids and conjugates	Fatty Acyls [FA]	Fatty Acids and Conjugates [FA01]	Unsaturated fatty acids [FA0103]	Full match	No results	No results	283.263	6.86432e+06	9.02793e+06	7.18541e+06	2.7064e+07	1.17175e+07	1.39937e+07	7.74415e+06	6.69747e+06	1.43198e+07	1.09746e+07	7.73859e+06	2.67496e+07	1.50223e+07	8.72363e+06	1.85358e+07	1.69116e+07	5.92794e+06	9.68063e+06	2.81267e+07	6.84423e+06	1.96064e+07	1.45661e+07	1.24486e+07	1.83049e+07	1.27619e+07	3.82885e+07	9.38295e+06	1.50105e+07	2.28322e+07	1.38212e+07
Com_1517_pos	Docosapentaenoic acid	(7Z,10Z,13Z,16Z,19Z)-Docosa-7,10,13,16,19-pentaenoic acid; Docosapentaenoic acid	C22 H34 O2	330.256	10.11	cpd:C16513	map01040 Biosynthesis of unsaturated fatty acids	HMDB0006528	LMFA04000049	Lipids and lipid-like molecules	Fatty Acyls	Fatty acids and conjugates	Fatty Acyls [FA]	Docosanoids [FA04]	_	Full match	No results	Full match	331.263	2.21101e+07	2.13774e+07	2.49814e+07	3.7613e+07	3.25436e+07	2.11506e+07	2.9862e+07	1.55417e+07	2.65766e+07	5.05995e+07	2.75359e+07	2.10892e+07	1.89705e+07	3.25764e+07	2.84765e+07	2.74918e+07	1.76769e+07	3.26772e+07	3.3476e+07	2.58184e+07	4.38961e+07	2.77461e+07	2.59457e+07	5.67786e+07	2.66769e+07	3.33776e+07	3.14262e+07	1.97255e+07	4.94907e+07	5.78913e+07
Com_1577_pos	Chenodeoxycholic acid-3-beta-D-glucuronide	--	C30 H48 O10	568.324	7.317	--	--	--	--	--	--	--	--	--	--	No results	No results	Full match	569.332	1.19844e+07	1.41728e+07	1.27754e+07	9.07744e+06	1.91538e+07	2.41818e+07	1.5857e+07	3.12724e+07	1.73836e+07	2.68932e+07	9.61379e+06	8.20394e+06	9.00146e+06	1.05744e+07	1.51895e+07	6.94115e+06	4.41361e+07	2.4441e+07	6.7411e+06	7.96094e+06	6.81972e+06	1.12421e+07	9.56e+06	5.78404e+06	2.18585e+07	1.38976e+07	1.35058e+07	1.9956e+07	1.13604e+07	1.94424e+07
Com_1632_pos	SDMA	--	C8 H18 N4 O2	202.143	1.393	--	--	HMDB0003334	--	Organic acids and derivatives	Carboxylic acids and derivatives	Amino acids, peptides, and analogues	--	--	--	No results	No results	Full match	203.15	3.83849e+07	3.91007e+07	2.88479e+07	4.30503e+07	3.83574e+07	3.97002e+07	3.77534e+07	2.71184e+07	5.8769e+07	4.76462e+07	3.25781e+07	3.11028e+07	3.48501e+07	3.57994e+07	1.59029e+07	4.18909e+07	3.4532e+07	3.21967e+07	4.98095e+07	1.59588e+07	3.86241e+07	3.41988e+07	3.20151e+07	4.0491e+07	4.32372e+07	3.82641e+07	2.85491e+07	3.30022e+07	6.0371e+07	4.03574e+07
Com_1679_pos	Terephthalic Acid	Terephthalate; Terephthalic acid; 1,4-Benzenedicarboxylic acid	C8 H6 O4	166.027	10.546	cpd:C06337	map01100 Metabolic pathways	HMDB0002428	--	Benzenoids	Benzene and substituted derivatives	Benzoic acids and derivatives	--	--	--	No results	No results	Full match	167.034	2.13809e+07	1.02441e+07	5.63802e+06	1.46571e+07	6.45678e+06	6.36625e+06	6.76274e+06	1.18434e+07	1.13911e+07	7.73996e+06	1.36226e+07	1.01107e+07	5.76762e+06	3.32733e+07	7.75223e+06	1.05659e+07	1.36531e+07	5.78335e+06	7.39934e+06	6.91788e+06	1.01468e+07	7.79435e+06	1.1718e+07	8.77106e+06	1.65699e+07	9.34336e+06	1.51155e+07	2.50634e+07	3.75855e+07	1.10917e+07
Com_1899_pos	5,6-dihydroxyindole	--	C8 H7 N O2	149.048	5.153	--	--	HMDB0004058	--	Organoheterocyclic compounds	Indoles and derivatives	Hydroxyindoles	--	--	--	No results	No results	Full match	150.055	5.41985e+07	2.68071e+07	1.51474e+07	5.21055e+07	2.7152e+07	2.26034e+07	2.23551e+07	1.0973e+07	3.56195e+07	2.59306e+07	2.49799e+07	2.48886e+07	3.63993e+07	3.01495e+07	1.40562e+07	3.21898e+07	1.79836e+07	1.83623e+07	2.83551e+07	2.24845e+07	3.35114e+07	1.42354e+07	4.67047e+06	2.55162e+07	1.9606e+07	1.25321e+07	1.28172e+07	9.3802e+06	1.35822e+07	1.27348e+07
Com_1914_pos	LPE 16:1	--	C21 H42 N O7 P	451.27	8.679	--	--	--	LMGP02050037	--	--	--	Glycerophospholipids [GP]	Glycerophosphoethanolamines [GP02]	Monoacylglycerophosphoethanolamines [GP0205]	No results	Full match	No results	452.277	3.95548e+07	2.91354e+07	2.35138e+07	1.43548e+07	2.10428e+07	2.99932e+07	2.94804e+07	2.30031e+07	4.14939e+07	2.01611e+07	2.14068e+07	3.76067e+07	2.62341e+07	1.86904e+07	2.72999e+07	1.96843e+07	2.59229e+07	3.27137e+07	2.43989e+07	1.86013e+07	2.00595e+07	2.35994e+07	1.60622e+07	1.20143e+07	1.8813e+07	2.18625e+07	2.56259e+07	2.53304e+07	2.14881e+07	1.02271e+07
Com_1935_pos	4-Hydroxyisoleucine	--	C6 H13 N O3	147.089	1.68	--	--	--	--	--	--	--	--	--	--	No results	No results	Full match	148.097	4.55763e+07	2.27731e+07	1.7056e+07	2.50077e+07	2.65371e+07	2.40421e+07	1.94272e+07	1.84563e+07	2.46194e+07	2.09347e+07	2.70402e+07	1.63362e+07	3.44577e+07	1.85876e+07	2.15422e+07	3.3583e+07	1.87845e+07	1.55323e+07	3.13492e+07	2.91981e+07	4.18372e+07	2.21151e+07	1.72996e+07	2.47939e+07	1.97053e+07	2.44588e+07	1.71131e+07	1.34806e+07	2.12927e+07	1.99465e+07
Com_2022_pos	NSI-189	--	C22 H30 N4 O	366.243	6.385	--	--	--	--	--	--	--	--	--	--	No results	No results	Full match	750.519	3.3211e+07	4.70586e+06	1.55878e+07	3.13979e+07	1.09529e+07	2.55589e+07	2.97685e+07	2.10726e+07	2.37601e+07	2.39108e+07	2.75013e+07	1.45073e+07	3.1633e+07	2.4599e+07	1.5791e+07	3.18054e+07	1.75024e+07	1.48327e+07	3.80259e+07	4.88049e+07	1.73939e+07	3.0856e+07	3.06924e+07	2.5623e+07	1.90553e+07	2.04771e+07	1.46694e+07	2.05781e+07	2.46631e+07	2.50246e+07
Com_2032_pos	PC (5:0/13:1)	--	C26 H50 N O8 P	535.318	10.164	--	--	--	--	--	--	--	--	--	--	No results	Invalid mass	No match	536.325	3.15115e+07	1.92256e+07	9.1965e+06	1.23569e+07	1.1363e+07	1.0866e+07	6.55634e+06	1.35819e+07	4.25633e+06	1.9555e+07	9.19822e+06	2.72844e+07	8.51814e+06	1.45034e+07	1.50862e+07	4.63772e+07	1.5551e+07	7.99138e+06	1.16277e+07	1.97994e+07	1.48526e+07	6.55784e+06	6.08466e+06	5.44505e+06	9.61595e+06	7.40919e+06	2.30012e+06	1.28347e+07	1.83126e+07	2.21908e+07
Com_2160_pos	Stercobilin	L-Urobilin; L-Stercobilin; Stercobilin	C33 H46 N4 O6	594.341	6.667	cpd:C05793	map00860 Porphyrin and chlorophyll metabolism	HMDB0240259	--	Organoheterocyclic compounds	Tetrapyrroles and derivatives	Bilirubins	--	--	--	Full match	No results	No results	595.349	238693	344616	393760	238356	276363	549044	309154	369951	232139	284569	302052	425042	294937	332866	290242	206799	229616	327697	339335	368870	197840	329307	495435	296078	344509	671470	477619	624378	397828	321798
Com_2454_pos	LPC 15:1	--	C23 H46 N O7 P	479.301	8.34	--	--	--	LMGP01050125	--	--	--	Glycerophospholipids [GP]	Glycerophosphocholines [GP01]	Monoacylglycerophosphocholines [GP0105]	No results	Full match	Full match	480.308	3.245e+07	2.14954e+07	2.19302e+07	2.04238e+07	2.85455e+07	2.67295e+07	2.3202e+07	1.96285e+07	2.31552e+07	2.32729e+07	2.39982e+07	3.4354e+07	2.35475e+07	1.66626e+07	2.89047e+07	2.33695e+07	2.31113e+07	2.37239e+07	3.25459e+07	1.83817e+07	1.94341e+07	1.74449e+07	2.07393e+07	1.20342e+07	2.90809e+07	2.1184e+07	1.48748e+07	2.00841e+07	2.18758e+07	1.24555e+07
Com_2567_pos	Asp-Phe methyl ester	--	C14 H18 N2 O5	294.121	5.377	--	--	--	--	--	--	--	--	--	--	No results	No results	Full match	295.128	1.64225e+07	1.87329e+07	2.05254e+07	1.62707e+07	2.28862e+07	2.82602e+07	2.02811e+07	2.23771e+07	2.94938e+07	2.1195e+07	1.90676e+07	1.7887e+07	1.68799e+07	2.3766e+07	2.67395e+07	1.52336e+07	1.80708e+07	1.99755e+07	2.21263e+07	1.60314e+07	1.30551e+07	1.60597e+07	1.61507e+07	1.18396e+07	2.46415e+07	2.10512e+07	1.74233e+07	1.4088e+07	2.09994e+07	2.38257e+07
Com_3098_pos	LPE 15:0	--	C20 H42 N O7 P	439.269	8.759	--	--	--	LMGP02050035	--	--	--	Glycerophospholipids [GP]	Glycerophosphoethanolamines [GP02]	Monoacylglycerophosphoethanolamines [GP0205]	No results	Full match	No results	440.277	1.73057e+07	1.32113e+07	1.44969e+07	8.868e+06	1.52906e+07	2.10141e+07	1.37582e+07	1.41958e+07	2.06551e+07	1.23511e+07	1.51041e+07	1.41533e+07	1.35978e+07	1.24628e+07	1.45152e+07	1.77467e+07	1.0415e+07	2.20074e+07	1.6678e+07	8.589e+06	1.32567e+07	5.18439e+06	1.18957e+07	5.98809e+06	1.33823e+07	1.01834e+07	1.1923e+07	9.96493e+06	7.79209e+06	5.54483e+06
Com_3113_pos	Methyl 3-indolyacetate	--	C11 H11 N O2	189.079	5.176	--	--	--	--	--	--	--	--	--	--	No results	No results	Full match	190.086	3.52197e+06	96597.1	2.71416e+06	1.11942e+07	125699	3.51822e+06	1.7686e+06	1.28836e+07	3.08925e+06	9.33084e+06	5.47843e+06	3.12096e+06	6.24605e+06	435128	568772	2.42235e+07	265665	1.66361e+06	8.52766e+06	8.55946e+06	1.71855e+07	7.2485e+06	7.29429e+06	5.30098e+06	3.81374e+06	1.47037e+07	1.68297e+07	1.01366e+07	2.06143e+07	6.12617e+06
Com_3324_pos	13-HPODE	--	C18 H32 O4	312.229	7.066	--	--	HMDB0003871	LMFA02000034	Lipids and lipid-like molecules	Fatty Acyls	Lineolic acids and derivatives	Fatty Acyls [FA]	Octadecanoids [FA02]	Other Octadecanoids [FA0200]	No results	No results	Full match	313.237	1.29867e+07	1.22232e+07	1.58898e+07	1.49064e+07	4.27827e+06	5.15131e+06	1.0486e+07	1.2434e+07	8.92057e+06	1.38339e+07	1.04883e+07	2.4113e+07	8.40157e+06	8.52363e+06	7.97452e+06	1.25573e+07	1.08056e+07	8.18425e+06	7.13564e+06	9.57445e+06	6.35476e+06	4.91774e+06	7.93901e+06	6.24969e+06	4.76989e+06	6.57151e+06	4.86155e+06	6.54746e+06	7.21105e+06	6.88705e+06
Com_3476_pos	LPE 22:4	--	C27 H48 N O7 P	507.336	9.619	--	--	--	LMGP02050057	--	--	--	Glycerophospholipids [GP]	Glycerophosphoethanolamines [GP02]	Monoacylglycerophosphoethanolamines [GP0205]	No results	Invalid mass	No results	530.324	1.22271e+07	1.17207e+07	2.10483e+07	9.86529e+06	1.2765e+07	1.64801e+07	1.13311e+07	1.39104e+07	1.3762e+07	1.15316e+07	1.43965e+07	1.12139e+07	1.07774e+07	1.7261e+07	1.94168e+07	1.1443e+07	8.32377e+06	1.40702e+07	1.27785e+07	1.21576e+07	1.35479e+07	1.24079e+07	1.50398e+07	1.22919e+07	1.38423e+07	8.04294e+06	1.17073e+07	1.40433e+07	1.31198e+07	1.33199e+07
Com_3487_pos	LPC 14:1	--	C22 H44 N O7 P	465.286	7.943	--	--	--	LMGP01050014	--	--	--	Glycerophospholipids [GP]	Glycerophosphocholines [GP01]	Monoacylglycerophosphocholines [GP0105]	No results	Full match	No results	466.292	7.53663e+06	2.00002e+07	1.33917e+07	7.87246e+06	9.37244e+06	1.32637e+07	8.73637e+06	7.26536e+06	9.45342e+06	8.89094e+06	1.00059e+07	8.28748e+06	8.42273e+06	6.25962e+06	5.00985e+06	9.53191e+06	1.30964e+07	9.88291e+06	1.14168e+07	8.44778e+06	9.321e+06	5.72615e+06	1.322e+07	4.73444e+06	9.79493e+06	9.29187e+06	7.21859e+06	1.1887e+07	7.77359e+06	8.04586e+06
Com_3629_pos	L-Glutamic acid monosodium salt	--	C5 H8 N Na O4	169.035	1.326	--	--	--	--	--	--	--	--	--	--	No results	No results	Full match	170.042	1.42228e+07	7.17949e+06	1.17978e+07	1.36194e+07	1.09526e+07	8.19834e+06	1.15389e+07	1.68156e+07	1.817e+07	1.47772e+07	2.18129e+07	9.8711e+06	1.34449e+07	2.01497e+07	1.65455e+07	1.78047e+07	1.19169e+07	1.16997e+07	1.5408e+07	1.24613e+07	1.80704e+07	9.25001e+06	1.18952e+07	1.95635e+07	1.50331e+07	1.04628e+07	1.11199e+07	1.54281e+07	1.80282e+07	1.57323e+07
Com_3996_pos	Octanedioic acid	Suberic acid; Cork acid; 1,8-Octanedioic acid; Octanedioic acid; 1,6-Hexanedicarboxylic acid	C8 H14 O4	174.089	5.649	cpd:C08278	--	HMDB0000893	--	Lipids and lipid-like molecules	Fatty Acyls	Fatty acids and conjugates	--	--	--	No results	No results	Full match	197.079	9.73784e+06	1.29765e+07	1.1817e+07	9.14814e+06	1.01654e+07	1.53302e+07	1.4844e+07	1.06875e+07	1.37602e+07	8.40689e+06	9.97855e+06	8.46552e+06	1.24739e+07	1.08455e+07	7.38656e+06	8.28066e+06	1.1587e+07	5.33438e+06	1.02881e+07	7.60637e+06	7.58945e+06	1.12213e+07	1.03264e+07	8.57665e+06	8.96477e+06	9.06689e+06	1.12877e+07	8.51532e+06	9.65201e+06	7.40825e+06
Com_4084_pos	LPE 20:3	--	C25 H46 N O7 P	503.301	9.281	--	--	--	LMGP02050066	--	--	--	Glycerophospholipids [GP]	Glycerophosphoethanolamines [GP02]	Monoacylglycerophosphoethanolamines [GP0205]	No results	Full match	No results	504.308	9.01756e+06	8.49611e+06	1.06733e+07	9.4601e+06	1.21673e+07	1.12943e+07	1.17352e+07	1.81842e+07	8.50332e+06	1.41356e+07	1.40624e+07	1.13184e+07	1.22606e+07	1.06582e+07	1.06714e+07	7.35257e+06	9.51528e+06	1.35588e+07	7.29196e+06	1.09916e+07	1.15961e+07	1.22859e+07	1.22485e+07	7.11184e+06	1.03898e+07	4.10932e+06	5.72933e+06	1.20499e+07	4.78625e+06	4.10467e+06
Com_4126_pos	13,14-dihydro-15-keto-tetranor Prostaglandin D2	--	C16 H26 O5	280.166	6.842	--	--	--	--	--	--	--	--	--	--	Invalid mass	No results	No results	281.173	7.07909e+06	7.58181e+06	1.24782e+07	8.4249e+06	1.37856e+07	1.41372e+07	9.97282e+06	5.10574e+06	6.17244e+06	8.46275e+06	1.28081e+07	6.81473e+06	6.82086e+06	9.8242e+06	1.12357e+07	8.15172e+06	4.31911e+06	1.09423e+07	8.26003e+06	1.26647e+07	8.42096e+06	1.11512e+07	1.34428e+07	9.74522e+06	1.69056e+07	1.35624e+07	1.00414e+07	6.6814e+06	8.69672e+06	8.44143e+06
Com_4439_pos	LPE 17:1	--	C22 H44 N O7 P	465.285	9.118	--	--	--	LMGP02050008	--	--	--	Glycerophospholipids [GP]	Glycerophosphoethanolamines [GP02]	Monoacylglycerophosphoethanolamines [GP0205]	No results	Full match	No results	466.293	1.23921e+07	7.35001e+06	8.98351e+06	8.1155e+06	9.25418e+06	1.08417e+07	9.61236e+06	9.40523e+06	1.16628e+07	8.55464e+06	7.50496e+06	9.92751e+06	9.7989e+06	8.14564e+06	9.54684e+06	9.32521e+06	9.95322e+06	1.17451e+07	7.86569e+06	8.16583e+06	8.62836e+06	7.54767e+06	6.4129e+06	5.05264e+06	7.02403e+06	7.51719e+06	1.09225e+07	1.09168e+07	9.77376e+06	5.38324e+06
Com_4465_pos	PC (18:1/20:3)	--	C46 H84 N O8 P	809.59	9.528	--	--	--	LMGP01010904	--	--	--	Glycerophospholipids [GP]	Glycerophosphocholines [GP01]	Diacylglycerophosphocholines [GP0101]	No results	Full match	No results	810.598	1.03996e+07	9.12272e+06	1.03709e+07	1.15052e+07	9.17822e+06	6.88601e+06	7.36182e+06	7.4561e+06	7.06509e+06	8.25001e+06	1.13874e+07	1.11987e+07	6.98869e+06	9.96531e+06	9.07917e+06	9.93435e+06	1.05756e+07	7.42279e+06	1.26386e+07	1.42155e+07	1.18167e+07	1.25245e+07	1.2181e+07	1.64712e+07	1.24688e+07	1.13636e+07	1.21961e+07	9.56353e+06	1.62188e+07	7.79831e+06
Com_4471_pos	LPE 22:5	--	C27 H46 N O7 P	527.3	9.151	--	--	--	LMGP02050070	--	--	--	Glycerophospholipids [GP]	Glycerophosphoethanolamines [GP02]	Monoacylglycerophosphoethanolamines [GP0205]	No results	Full match	No results	528.308	7.78404e+06	1.46398e+07	1.1939e+07	1.0126e+07	1.25398e+07	1.06819e+07	1.02201e+07	1.30783e+07	7.44916e+06	1.20648e+07	9.16194e+06	1.11919e+07	8.73549e+06	1.31398e+07	1.05987e+07	1.54054e+07	8.89629e+06	1.19495e+07	1.26168e+07	6.82331e+06	1.16198e+07	1.00456e+07	9.72356e+06	9.45255e+06	7.7113e+06	1.08064e+07	8.57546e+06	9.94246e+06	1.13569e+07	1.12612e+07
Com_4483_pos	dopaquinone	Dopaquinone	C9 H9 N O4	195.053	5.54	cpd:C00822	map00350 Tyrosine metabolism;map01100 Metabolic pathways	HMDB0039119	--	Organic acids and derivatives	Carboxylic acids and derivatives	Amino acids, peptides, and analogues	--	--	--	No results	No results	Full match	196.06	1.11692e+07	3.77921e+06	1.50167e+06	1.49628e+07	3.46434e+06	4.41733e+06	3.28108e+06	2.53515e+06	8.76409e+06	5.62618e+06	1.77142e+06	6.10934e+06	1.58446e+07	3.05151e+06	3.3375e+06	1.18652e+07	4.37969e+06	2.53868e+06	1.54443e+07	3.36148e+06	6.54691e+06	3.60469e+06	4.10158e+06	5.09995e+06	3.52768e+06	2.8084e+06	3.52664e+06	2.69527e+06	7.47525e+06	1.27599e+06
Com_4778_pos	Glu-Gln	--	C10 H17 N3 O6	275.111	1.396	--	--	HMDB0028817	--	Organic acids and derivatives	Carboxylic acids and derivatives	Amino acids, peptides, and analogues	--	--	--	No results	Full match	No results	276.118	5.60581e+06	7.71499e+06	6.61244e+06	5.61231e+06	1.07304e+07	1.39148e+07	6.38972e+06	7.10351e+06	1.01077e+07	4.67434e+06	6.69224e+06	4.82792e+06	4.98208e+06	1.162e+07	8.64117e+06	5.9172e+06	8.12207e+06	7.26143e+06	6.63226e+06	4.84571e+06	4.27269e+06	6.44182e+06	5.30536e+06	4.72908e+06	1.08411e+07	8.44464e+06	6.23378e+06	5.81296e+06	7.43331e+06	5.70625e+06
Com_4974_pos	L-Homocitrulline	L-Homocitrulline	C7 H15 N3 O3	189.111	1.403	cpd:C02427	--	HMDB0000679	--	Organic acids and derivatives	Carboxylic acids and derivatives	Amino acids, peptides, and analogues	--	--	--	No results	Full match	Full match	190.118	1.00205e+07	1.10353e+07	9.04547e+06	1.29052e+07	7.47296e+06	7.27783e+06	5.84424e+06	1.03965e+07	1.51326e+07	6.57363e+06	7.68346e+06	5.85959e+06	4.21157e+06	6.35627e+06	4.30829e+06	5.87811e+06	5.00107e+06	5.36233e+06	9.51271e+06	8.36612e+06	8.83958e+06	9.53635e+06	6.46403e+06	9.81689e+06	6.82823e+06	5.04559e+06	4.70903e+06	8.28272e+06	1.21046e+07	6.08838e+06
Com_5037_pos	PC (18:4e/3:0)	--	C29 H52 N O7 P	557.348	9.33	--	--	--	--	--	--	--	--	--	--	No results	Full match	No results	558.356	4.1781e+06	2.63109e+06	3.04272e+06	4.63166e+06	3.26742e+06	4.64623e+06	4.76857e+06	6.99038e+06	4.17985e+06	2.69556e+06	5.89338e+06	3.5084e+06	4.92104e+06	4.60602e+06	5.17319e+06	2.85285e+06	4.63867e+06	4.77751e+06	4.69185e+06	6.69091e+06	6.94944e+06	4.09436e+06	3.33233e+06	4.10113e+06	4.86249e+06	5.29792e+06	5.34642e+06	1.21843e+07	4.0738e+06	3.37271e+06
Com_5100_pos	PC (15:0/16:1)	--	C39 H76 N O8 P	717.531	10.558	--	--	--	LMGP01010535	--	--	--	Glycerophospholipids [GP]	Glycerophosphocholines [GP01]	Diacylglycerophosphocholines [GP0101]	No results	Full match	No results	718.538	3.51652e+06	3.25139e+06	4.55725e+06	4.69729e+06	2.57084e+06	1.49965e+06	3.59979e+06	2.79757e+06	2.69774e+06	3.85371e+06	2.84889e+06	3.38753e+06	2.92468e+06	3.55776e+06	3.01726e+06	2.82764e+06	2.70654e+06	3.91132e+06	4.97973e+06	5.72181e+06	6.04516e+06	4.44731e+06	4.40214e+06	6.32258e+06	2.843e+06	2.58918e+06	4.11918e+06	3.42504e+06	5.82318e+06	1.16186e+07
Com_5916_pos	Gly-Phe	--	C11 H14 N2 O3	222.1	5.241	--	--	HMDB0028848	--	Organic acids and derivatives	Carboxylic acids and derivatives	Amino acids, peptides, and analogues	--	--	--	No results	No results	Full match	223.107	3.63933e+06	3.45368e+06	6.54411e+06	2.05284e+06	5.07845e+06	9.89786e+06	4.23089e+06	6.77941e+06	786727	3.75282e+06	1.02776e+07	3.19275e+06	2.42115e+06	4.18436e+06	5.00105e+06	7.72059e+06	8.81187e+06	9.37844e+06	2.41695e+06	9.94356e+06	3.26207e+06	2.75564e+06	4.83094e+06	2.63149e+06	2.61702e+06	5.29299e+06	3.13284e+06	5.17236e+06	3.48597e+06	3.15081e+06
Com_5936_pos	N4-Acetylcytidine	--	C11 H15 N3 O6	285.095	4.927	--	--	HMDB0005923	--	Nucleosides, nucleotides, and analogues	Pyrimidine nucleosides		--	--	--	Full match	No results	Full match	286.103	3.06004e+06	3.60659e+06	4.24467e+06	1.61529e+06	5.86325e+06	2.35614e+06	1.66206e+06	4.52825e+06	5.62858e+06	1.89973e+06	1.17364e+06	995219	3.36228e+06	2.52067e+06	2.39602e+06	6.5535e+06	1.39953e+06	6.87327e+06	4.08066e+06	5.29705e+06	1.97916e+06	3.88524e+06	3.51354e+06	1.37357e+06	5.06284e+06	1.57214e+06	1.50338e+06	3.59123e+06	5.85695e+06	1.98876e+06
Com_6183_pos	D-2-Aminoadipic acid	--	C6 H11 N O4	161.069	1.403	--	--	--	--	--	--	--	--	--	--	No results	No results	Full match	162.076	5.69207e+06	5.58282e+06	5.57063e+06	6.94249e+06	6.99385e+06	6.86811e+06	7.0278e+06	5.98527e+06	8.25062e+06	6.21885e+06	8.14416e+06	6.12335e+06	6.47352e+06	5.99116e+06	6.4731e+06	7.1405e+06	3.8688e+06	4.50731e+06	6.73133e+06	7.16465e+06	6.72815e+06	6.25139e+06	1.01969e+07	4.94091e+06	6.48878e+06	6.28933e+06	6.57333e+06	4.91348e+06	7.01036e+06	5.79942e+06
Com_6738_pos	12,13-EODE	--	C18 H32 O3	296.234	8.533	--	--	--	--	--	--	--	--	--	--	No results	No results	Full match	297.242	6.19691e+06	3.23172e+06	3.57357e+06	3.31239e+06	3.91453e+06	4.62337e+06	2.87139e+06	4.50647e+06	2.96886e+06	6.6522e+06	4.27347e+06	4.80686e+06	3.38577e+06	4.26199e+06	4.37342e+06	9.88194e+06	4.0323e+06	4.14475e+06	2.69949e+06	3.74364e+06	6.93814e+06	3.04285e+06	3.28139e+06	5.14988e+06	3.13216e+06	2.6801e+06	3.55553e+06	4.41799e+06	2.76069e+06	5.59357e+06
Com_6965_pos	Homo-Gamma-Linolenic Acid (C20:3)	--	C20 H34 O2	306.255	10.43	--	--	--	--	--	--	--	--	--	--	No results	No results	Full match	307.263	1.47111e+06	1.04513e+06	1.28383e+06	3.25255e+06	2.09252e+06	1.40417e+06	1.82161e+06	1.80174e+06	1.40286e+06	2.43726e+06	1.45797e+06	1.08066e+06	1.93074e+06	1.20775e+06	1.43891e+06	2.10363e+06	1.33013e+06	1.70609e+06	2.13981e+06	1.83069e+06	4.45043e+06	2.31101e+06	2.50471e+06	4.5845e+06	2.56122e+06	4.36256e+06	3.66488e+06	3.27824e+06	4.00448e+06	3.78208e+06
Com_7179_pos	4-Hydroxyretinoic Acid	--	C20 H28 O3	316.203	6.344	--	--	HMDB0006254	--	Lipids and lipid-like molecules	Prenol lipids	Retinoids	--	--	--	No results	No results	Full match	317.211	638723	744077	492788	2.54802e+06	677860	468259	444634	852029	546622	968293	976898	587843	582862	499014	559759	737054	596220	656384	495198	993399	1.09546e+06	1.33666e+06	5.04395e+06	3.02021e+06	971842	3.63935e+06	1.38622e+06	996765	1.77825e+06	1.40357e+06
Com_7260_pos	SM (d15:3/16:1)	--	C36 H67 N2 O6 P	654.473	11.467	--	--	--	--	--	--	--	--	--	--	No results	Full match	No results	655.481	4.64834e+06	3.80427e+06	4.30495e+06	3.85606e+06	4.12381e+06	5.0726e+06	3.57652e+06	3.89179e+06	3.28148e+06	5.30295e+06	1.88607e+06	3.94009e+06	5.99413e+06	3.97569e+06	4.19498e+06	4.66727e+06	4.34875e+06	5.51296e+06	3.96836e+06	3.30521e+06	4.22735e+06	3.83439e+06	4.00516e+06	5.87757e+06	5.08036e+06	5.93438e+06	2.46406e+06	2.63796e+06	3.88601e+06	2.63474e+06
Com_7490_pos	Prostaglandin K2	--	C20 H30 O5	332.196	7.624	--	--	--	LMFA03010023	--	--	--	Fatty Acyls [FA]	Eicosanoids [FA03]	Prostaglandins [FA0301]	Invalid mass	No results	No results	333.203	5.40726e+06	4.99169e+06	4.39339e+06	2.93843e+06	4.4733e+06	4.7097e+06	3.32155e+06	3.15559e+06	5.24722e+06	5.34781e+06	4.03465e+06	6.08774e+06	7.79239e+06	3.08686e+06	3.86915e+06	6.50096e+06	4.45031e+06	3.77304e+06	5.73528e+06	3.22057e+06	4.9713e+06	3.28968e+06	4.2441e+06	4.52358e+06	5.72722e+06	3.19629e+06	2.86383e+06	4.22828e+06	4.68175e+06	3.76559e+06
Com_7498_pos	N-Oleoyl Glycine	--	C20 H37 N O3	339.277	7.583	--	--	--	LMFA08020082	--	--	--	Fatty Acyls [FA]	Fatty amides [FA08]	N-acyl amines [FA0802]	No results	No results	Full match	340.284	3.51602e+06	2.27502e+06	4.03815e+06	6.05169e+06	2.30123e+06	1.82388e+06	2.01989e+06	1.94291e+06	4.09129e+06	4.08052e+06	2.32941e+06	3.78715e+06	2.66539e+06	2.21915e+06	1.72e+06	4.3995e+06	3.20356e+06	2.23693e+06	3.06419e+06	1.97337e+06	6.81302e+06	2.67158e+06	3.22309e+06	4.73098e+06	2.8698e+06	3.38601e+06	2.21021e+06	2.64476e+06	5.12341e+06	2.06841e+06
Com_7558_pos	PC (4:0/16:3)	--	C28 H50 N O8 P	559.338	9.77	--	--	--	--	--	--	--	--	--	--	No results	Invalid mass	No results	560.346	7.41928e+06	830209	740311	879277	595219	504851	410163	957060	622502	1.33662e+06	617009	6.81256e+06	649148	998969	921837	8.5257e+06	1.09313e+06	535075	748666	1.5203e+06	1.35615e+06	530288	446335	401594	672836	656299	197707	1.15649e+06	1.71824e+06	4.92626e+06
Com_7824_pos	Prostaglandin D1	Prostaglandin D1	C20 H34 O5	336.227	8.312	cpd:C06438	--	HMDB0005102	LMFA03010049	Lipids and lipid-like molecules	Fatty Acyls	Eicosanoids	Fatty Acyls [FA]	Eicosanoids [FA03]	Prostaglandins [FA0301]	Invalid mass	No results	No results	337.234	4.99948e+06	4.98221e+06	4.7766e+06	3.68226e+06	5.13577e+06	5.31363e+06	1.85694e+06	7.8287e+06	5.18075e+06	5.17184e+06	3.48708e+06	5.90923e+06	3.99648e+06	4.00634e+06	4.45766e+06	3.27545e+06	3.54809e+06	4.55333e+06	3.233e+06	2.50224e+06	2.7977e+06	845572	3.12413e+06	2.80008e+06	2.58124e+06	3.26065e+06	3.59146e+06	2.97219e+06	2.87882e+06	3.65234e+06
Com_7965_pos	gamma-Glutamyltyrosine	--	C14 H18 N2 O6	310.116	4.877	--	--	HMDB0011741	--	Organic acids and derivatives	Carboxylic acids and derivatives	Amino acids, peptides, and analogues	--	--	--	No results	Full match	No results	311.123	4.02916e+06	3.66246e+06	3.38482e+06	3.8691e+06	5.13538e+06	6.0761e+06	5.04036e+06	4.23808e+06	6.96647e+06	4.42704e+06	3.84868e+06	3.85636e+06	4.21855e+06	7.82845e+06	6.91331e+06	3.74985e+06	3.65663e+06	4.51429e+06	5.52054e+06	1.94499e+06	2.57664e+06	2.95859e+06	2.4813e+06	2.30483e+06	6.1493e+06	3.49564e+06	3.84036e+06	3.06188e+06	4.12976e+06	4.40723e+06
Com_8020_pos	13,14-dihydro-15-keto-PGD2	--	C20 H32 O5	352.226	6.064	--	--	HMDB0060042	LMFA03010022	Lipids and lipid-like molecules	Fatty Acyls	Eicosanoids	Fatty Acyls [FA]	Eicosanoids [FA03]	Prostaglandins [FA0301]	No results	No results	Full match	375.215	452756	619584	230030	541368	244151	308478	261726	635537	530394	319175	362613	271958	1.07755e+06	667218	688170	303670	391348	359876	507529	822557	284319	275562	61219.2	356118	338476	232298	218565	200001	673627	226483
Com_8553_pos	Traumatic acid	Traumatic acid; (2E)-Dodecenedioic acid; Dodec-2-enedioic acid	C12 H20 O4	228.136	5.97	cpd:C16308	map00592 alpha-Linolenic acid metabolism	HMDB0000933	LMFA01170002	Lipids and lipid-like molecules	Fatty Acyls	Fatty acids and conjugates	Fatty Acyls [FA]	Fatty Acids and Conjugates [FA01]	Dicarboxylic acids [FA0117]	No results	No results	Full match	229.143	4.29375e+06	1.82438e+06	1.7585e+06	8.07129e+06	2.58241e+06	1.55306e+06	1.54898e+06	1.26314e+06	4.08874e+06	2.80387e+06	1.47591e+06	3.01706e+06	2.29983e+06	1.78779e+06	1.68431e+06	3.00957e+06	1.64954e+06	1.22746e+06	2.90087e+06	2.73554e+06	2.06141e+06	1.84312e+06	1.10889e+06	544621	1.41216e+06	236650	840617	1.97009e+06	1.58318e+06	1.69346e+06
Com_8851_pos	9-KODE	9-OxoODE; 9-KODE; (10E,12Z)-9-Oxooctadeca-10,12-dienoic acid	C18 H30 O3	294.219	8.787	cpd:C14766	map00591 Linoleic acid metabolism	HMDB0004669	LMFA02000274	Lipids and lipid-like molecules	Fatty Acyls	Lineolic acids and derivatives	Fatty Acyls [FA]	Octadecanoids [FA02]	Other Octadecanoids [FA0200]	No results	No results	Full match	312.253	2.49975e+06	477726	2.50094e+06	986822	3.73306e+06	974622	2.10239e+06	4.63854e+06	5.42424e+06	840352	2.17172e+06	901458	1.01469e+06	2.03784e+06	1.02922e+06	583763	865279	1.44375e+06	808766	5.8925e+06	1.58419e+06	731946	1.91334e+06	1.78779e+06	4.04456e+06	820295	2.38418e+06	3.79878e+06	4.01649e+06	1.69098e+06
Com_9000_pos	PC (20:3/20:4)	--	C48 H82 N O8 P	831.573	11.533	--	--	--	--	--	--	--	--	--	--	No results	Invalid mass	No results	832.58	2.33876e+06	3.14431e+06	2.81507e+06	2.71658e+06	3.70472e+06	2.5655e+06	3.50108e+06	3.12414e+06	1.50005e+06	5.7294e+06	3.33654e+06	2.96736e+06	2.67584e+06	5.45797e+06	5.472e+06	3.38156e+06	2.65118e+06	3.83181e+06	4.97516e+06	7.74724e+06	3.79476e+06	2.73649e+06	2.53333e+06	3.24446e+06	4.00818e+06	2.57248e+06	3.27486e+06	2.52807e+06	2.31114e+06	3.34039e+06
Com_9332_pos	P-Aminohippuric Acid	--	C9 H10 N2 O3	194.069	5.042	--	--	HMDB0001867	--	Benzenoids	Benzene and substituted derivatives	Benzoic acids and derivatives	--	--	--	No results	No results	Full match	195.076	5.08257e+06	2.91313e+06	4.89462e+06	6.20288e+06	3.39358e+06	4.56977e+06	4.63531e+06	6.0858e+06	5.65964e+06	5.64107e+06	5.88228e+06	3.06983e+06	3.88482e+06	5.44399e+06	4.42077e+06	5.1619e+06	2.04582e+06	2.62548e+06	6.20757e+06	2.6538e+06	4.31997e+06	3.10613e+06	2.99067e+06	3.64351e+06	3.77799e+06	4.26175e+06	6.14035e+06	1.79318e+06	4.99464e+06	4.73106e+06
Com_9513_pos	5-Methoxyindole-3-Carbaldehyde	--	C10 H9 N O2	175.063	4.212	--	--	--	--	--	--	--	--	--	--	No results	No results	Full match	176.07	1.25741e+06	408637	2.45206e+06	3.84267e+06	532877	2.17914e+06	940345	3.7172e+06	1.98955e+06	2.61879e+06	2.06696e+06	1.42119e+06	1.48471e+06	679060	813902	6.24944e+06	497357	923229	2.57371e+06	2.73845e+06	2.73325e+06	2.1257e+06	4.3891e+06	2.32753e+06	2.88437e+06	3.7731e+06	2.93176e+06	3.09379e+06	4.02746e+06	2.96691e+06
Com_10549_pos	5-Hydroxyindole	--	C8 H7 N O	133.053	5.272	--	--	HMDB0059805	--	Organoheterocyclic compounds	Indoles and derivatives	Hydroxyindoles	--	--	--	Full match	No results	Full match	134.06	2.88996e+06	1.37215e+06	1.17744e+06	3.13632e+06	1.50214e+06	1.49491e+06	1.53672e+06	1.49905e+06	5.58258e+06	1.96112e+06	1.78864e+06	1.6171e+06	2.02538e+06	1.41475e+06	1.33594e+06	2.96457e+06	2.0432e+06	1.80305e+06	1.75078e+06	2.25131e+06	2.08439e+06	1.74366e+06	1.10179e+06	1.47779e+06	1.32515e+06	1.37449e+06	1.33619e+06	1.27375e+06	1.66402e+06	1.08544e+06
Com_11139_pos	5α-Dihydrotestosterone	--	C19 H30 O2	290.224	8.127	--	--	--	--	--	--	--	--	--	--	Full match	No results	Full match	291.232	1.60933e+06	2.72668e+06	3.7829e+06	2.17393e+06	2.48105e+06	927811	2.72336e+06	4.03269e+06	1.14009e+06	1.58709e+06	3.3207e+06	1.65811e+06	1.35287e+06	2.28325e+06	1.44529e+06	1.5156e+06	2.21726e+06	2.82099e+06	1.26843e+06	2.28613e+06	2.45848e+06	2.20734e+06	3.45585e+06	2.22343e+06	2.40146e+06	3.44161e+06	2.90295e+06	3.1557e+06	2.95179e+06	1.62998e+06
Com_11787_pos	N-Formylkynurenine	L-Formylkynurenine; N-Formyl-L-kynurenine; N-Formylkynurenine	C11 H12 N2 O4	236.079	4.944	cpd:C02700	map00380 Tryptophan metabolism;map01100 Metabolic pathways	HMDB0060485	--	Organic oxygen compounds	Organooxygen compounds	Carbonyl compounds	--	--	--	No results	No results	Full match	237.086	1.59076e+06	472077	1.1238e+06	1.45178e+06	2.7477e+06	1.89228e+06	979452	3.5485e+06	2.11112e+06	2.90607e+06	1.4203e+06	1.13118e+06	1.28126e+06	1.83933e+06	613137	511864	1.80804e+06	2.09628e+06	1.5659e+06	1.83491e+06	1.69152e+06	461183	692678	1.02005e+06	2.73339e+06	1.45864e+06	765357	1.49534e+06	2.20778e+06	2.80891e+06
Com_12144_pos	Jasmonic acid	(-)-Jasmonic acid; Jasmonic acid; {(1R,2R)-3-Oxo-2-[(Z)pent-2-enyl]cyclopent-2-enyl}acetic acid; Jasmonate; (-)-Jasmonate	C12 H18 O3	210.125	6.454	cpd:C08491	map00592 alpha-Linolenic acid metabolism;map01100 Metabolic pathways	HMDB0032797	LMFA02020001	Lipids and lipid-like molecules	Fatty Acyls	Lineolic acids and derivatives	Fatty Acyls [FA]	Octadecanoids [FA02]	Jasmonic acids [FA0202]	Full match	No results	No results	211.133	3.19367e+06	2.19779e+06	2.95248e+06	4.40857e+06	2.21895e+06	3.65047e+06	3.87188e+06	3.68956e+06	1.16845e+06	2.36459e+06	1.3154e+06	3.90381e+06	2.83411e+06	1.85759e+06	2.84404e+06	2.49465e+06	1.77056e+06	1.80937e+06	2.74791e+06	1.0844e+06	2.77651e+06	2.61221e+06	3.45189e+06	2.05088e+06	2.50917e+06	1.64446e+06	3.06345e+06	3.38342e+06	2.11057e+06	1.44114e+06
Com_12338_pos	LPC 21:0	--	C29 H60 N O7 P	565.411	10.846	--	--	--	LMGP01050051	--	--	--	Glycerophospholipids [GP]	Glycerophosphocholines [GP01]	Monoacylglycerophosphocholines [GP0105]	No results	Full match	No results	566.418	4.59862e+06	1.59542e+06	2.37087e+06	2.60586e+06	2.68839e+06	3.07607e+06	1.66488e+06	836153	3.54526e+06	1.21734e+06	2.54043e+06	3.34834e+06	3.14332e+06	1.03449e+06	1.99668e+06	2.79152e+06	2.04263e+06	2.11176e+06	2.45734e+06	1.29921e+06	3.3662e+06	1.89003e+06	1.8092e+06	2.29212e+06	2.86592e+06	2.66249e+06	1.68826e+06	1.88432e+06	2.78594e+06	1.27576e+06
Com_13089_pos	L-Cysteine-glutathione gisulfide	--	C13 H22 N4 O8 S2	426.087	1.396	--	--	--	--	--	--	--	--	--	--	No results	No results	Full match	427.095	280297	474086	277726	355484	1.14183e+06	1.12517e+06	176424	519724	1.32648e+06	233327	192171	257347	335880	485878	654483	217440	682657	1.12428e+06	297667	158667	159230	244226	211916	282409	1.58408e+06	902493	229315	585129	447459	427797
Com_14280_pos	(S)-beta-Aminoisobutyric Acid	--	C4 H9 N O2	103.063	1.404	--	--	HMDB0002166	--	Organic acids and derivatives	Carboxylic acids and derivatives	Amino acids, peptides, and analogues	--	--	--	No results	No results	Full match	104.07	998124	1.51251e+06	1.27161e+06	1.35004e+06	1.76364e+06	1.32873e+06	1.24347e+06	1.29136e+06	645083	1.43901e+06	1.33318e+06	760198	1.50327e+06	1.86797e+06	860761	1.01255e+06	1.49798e+06	2.14713e+06	1.02822e+06	1.54872e+06	1.25063e+06	1.2661e+06	1.61595e+06	1.43864e+06	2.34524e+06	1.33016e+06	1.95187e+06	1.77527e+06	1.38543e+06	2.51395e+06
Com_15123_pos	Anthranilic acid	Anthranilate; Anthranilic acid; o-Aminobenzoic acid; Vitamin L1; 2-Aminobenzoate	C7 H7 N O2	137.048	5.596	cpd:C00108	map00380 Tryptophan metabolism;map00400 Phenylalanine, tyrosine and tryptophan biosynthesis;map01100 Metabolic pathways;map01230 Biosynthesis of amino acids	HMDB0001123	--	Benzenoids	Benzene and substituted derivatives	Benzoic acids and derivatives	--	--	--	No results	No results	Full match	138.055	1.04856e+06	1.24903e+06	1.58353e+06	1.40467e+06	1.22961e+06	1.66345e+06	1.8122e+06	1.87081e+06	2.33138e+06	3.27751e+06	2.30548e+06	1.23557e+06	665650	2.20538e+06	1.36746e+06	1.1791e+06	1.12671e+06	1.13592e+06	1.0535e+06	1.67262e+06	925702	859907	1.55032e+06	836171	1.44911e+06	1.11807e+06	1.38807e+06	1.26005e+06	2.05319e+06	2.92578e+06
Com_15519_pos	dCDP	dCDP; 2'-Deoxycytidine diphosphate; 2'-Deoxycytidine 5'-diphosphate	C9 H15 N3 O10 P2	387.022	5.218	cpd:C00705	map00240 Pyrimidine metabolism;map01100 Metabolic pathways	HMDB0001245	--	Organic oxygen compounds	Organic oxoanionic compounds	Organic pyrophosphates	--	--	--	No results	No results	Full match	388.03	216118	270687	301929	280083	228756	313610	294412	267921	238332	220778	289732	239500	242947	329444	305180	228408	230375	322063	282352	335089	204159	282465	360833	268493	244197	305187	340398	218550	310381	214723
Com_15709_pos	3b,7b-Dihydroxy-5-androsten-17-one	--	C19 H28 O3	304.203	5.815	--	--	HMDB0004624	--	Lipids and lipid-like molecules	Steroids and steroid derivatives	Androstane steroids	--	--	--	No results	No results	Full match	305.21	286229	856693	276115	310960	363067	406500	317306	703665	210501	177850	347990	227101	299725	527118	452389	189564	1.69352e+06	469963	222216	1.10445e+06	176892	284146	387454	218307	335581	188262	265224	188686	241577	171584
Com_16278_pos	Prostaglandin A3	--	C20 H28 O4	332.196	7.989	--	--	--	LMFA03010140	--	--	--	Fatty Acyls [FA]	Eicosanoids [FA03]	Prostaglandins [FA0301]	Invalid mass	No results	No results	333.203	1.58713e+06	1.71551e+06	1.61975e+06	1.68995e+06	1.73552e+06	1.47628e+06	1.08289e+06	1.29795e+06	1.64451e+06	2.30658e+06	1.56348e+06	2.04347e+06	2.63682e+06	1.46032e+06	1.20464e+06	2.19939e+06	1.28044e+06	1.6497e+06	1.81858e+06	1.06144e+06	1.78699e+06	978448	1.33512e+06	1.96401e+06	1.56652e+06	1.28214e+06	1.09562e+06	1.2408e+06	2.09114e+06	1.2833e+06
Com_16521_pos	Estriol	Estriol; 1,3,5(10)-Estratriene-3,16-alpha,17beta-triol	C18 H24 O3	288.17	7.986	cpd:C05141	map00140 Steroid hormone biosynthesis;map01100 Metabolic pathways	HMDB0000347	--	Lipids and lipid-like molecules	Steroids and steroid derivatives	Estrane steroids	--	--	--	Invalid mass	No results	No results	289.177	444298	444146	465565	629472	1.0431e+06	347400	462682	563117	426745	804123	757697	259783	766615	854381	568877	773806	675419	513958	534709	527311	1.62795e+06	742727	581524	1.56832e+06	880822	713804	524851	1.09595e+06	949412	1.73385e+06
Com_17964_pos	Isobutyryl carnitine	--	C11 H21 N O4	231.147	5.547	--	--	--	--	--	--	--	--	--	--	No results	No results	Full match	232.154	1.4434e+06	788941	982181	1.39941e+06	941513	1.19203e+06	914997	1.43392e+06	1.05038e+06	1.48352e+06	1.21018e+06	1.5991e+06	1.39709e+06	812803	1.2438e+06	2.16053e+06	783858	1.29592e+06	1.27993e+06	1.1604e+06	1.13881e+06	981059	958297	1.13359e+06	960664	1.08981e+06	803571	1.03143e+06	1.43152e+06	1.89694e+06
Com_18238_pos	Taurodeoxycholic acid sodium salt	--	C26 H44 N Na O6 S	521.279	6.605	--	--	HMDB0000896	--	Lipids and lipid-like molecules	Steroids and steroid derivatives	Bile acids, alcohols and derivatives	--	--	--	No results	No results	Full match	522.286	419894	993033	1.1949e+06	256049	369696	2.05829e+06	643400	726081	307462	767213	714634	987678	425581	820646	376125	375165	565472	883046	496921	677939	336777	790813	553226	111031	373428	1.31791e+06	390567	841939	312905	358202
Com_18776_pos	Mag (18:1)	--	C21 H40 O4	356.292	8.977	--	--	--	--	--	--	--	--	--	--	No results	No results	Full match	357.3	588651	1.38368e+06	1.41041e+06	1.37722e+06	992294	1.11315e+06	1.36259e+06	1.13172e+06	1.21616e+06	760085	759934	968813	881905	681852	1.22078e+06	828405	993134	1.03584e+06	574858	615061	864334	1.22568e+06	932465	2.16929e+06	1.06505e+06	664669	796718	916349	1.07272e+06	533084
Com_18921_pos	LPE 14:0	--	C19 H40 N O7 P	425.254	8.445	--	--	--	LMGP02050033	--	--	--	Glycerophospholipids [GP]	Glycerophosphoethanolamines [GP02]	Monoacylglycerophosphoethanolamines [GP0205]	No results	Full match	Full match	426.261	1.42884e+06	1.13612e+06	1.08059e+06	895947	1.20346e+06	1.60555e+06	1.03499e+06	936004	1.80203e+06	1.6132e+06	1.45175e+06	1.82837e+06	1.13189e+06	866693	1.42961e+06	1.49109e+06	1.01992e+06	1.73915e+06	1.43879e+06	1.03549e+06	899195	910896	1.16202e+06	517277	1.00055e+06	775532	938492	887949	930970	699130
Com_19231_pos	Deoxycytidine	Deoxycytidine; 2'-Deoxycytidine	C9 H13 N3 O4	227.09	1.676	cpd:C00881	map00240 Pyrimidine metabolism	HMDB0000014	--	Nucleosides, nucleotides, and analogues	Pyrimidine nucleosides	Pyrimidine 2'-deoxyribonucleosides	--	--	--	No results	No results	Full match	228.097	1.24192e+06	1.05653e+06	983927	1.27388e+06	1.24993e+06	1.25559e+06	963189	1.43599e+06	1.31106e+06	1.09044e+06	1.17333e+06	720441	1.10627e+06	778179	929273	1.29443e+06	658367	1.68878e+06	1.205e+06	1.65159e+06	732547	1.06847e+06	1.24979e+06	1.01019e+06	1.60219e+06	1.17801e+06	830578	1.30329e+06	1.5986e+06	990659
Com_19890_pos	Riboflavin-5-phosphate	FMN; Riboflavin-5-phosphate; Flavin mononucleotide	C17 H21 N4 O9 P	456.103	5.488	cpd:C00061	map00190 Oxidative phosphorylation;map00740 Riboflavin metabolism;map01100 Metabolic pathways;map04977 Vitamin digestion and absorption	HMDB0001520	--	Nucleosides, nucleotides, and analogues	Flavin nucleotides		--	--	--	No results	No results	Full match	457.11	1.49438e+06	1.69262e+06	686903	965708	843824	1.4357e+06	1.19752e+06	774016	1.15004e+06	701787	744960	627211	624440	1.20365e+06	1.16484e+06	933232	872563	994999	837362	630521	547470	1.30222e+06	706970	715853	953219	741211	1.14935e+06	866101	576683	830326
Com_21183_pos	(5-L-Glutamyl)-L-Amino Acid	--	C8 H14 N2 O5	218.089	1.411	--	--	--	--	--	--	--	--	--	--	No results	No results	Full match	219.097	595148	792123	879557	729540	1.30841e+06	936937	525032	1.13487e+06	1.10303e+06	941032	1.06797e+06	493917	844026	1.14339e+06	761638	1.01746e+06	982679	1.02473e+06	871664	685933	548007	613598	967479	711538	1.59836e+06	772080	598509	1.34725e+06	984096	1.12398e+06
Com_23491_pos	cis-gondoic acid	--	C20 H38 O2	310.286	9.113	--	--	HMDB0033022	LMFA01030085	Lipids and lipid-like molecules	Fatty Acyls	Fatty acids and conjugates	Fatty Acyls [FA]	Fatty Acids and Conjugates [FA01]	Unsaturated fatty acids [FA0103]	No results	No results	Full match	311.293	439030	864508	767189	703051	1.11424e+06	550856	760948	562575	527116	587185	562576	812073	524853	732990	1.11617e+06	520978	447687	723449	614652	531924	460783	507590	504526	690379	634340	415639	924542	371334	605336	429682
Com_23645_pos	N-Acetylneuraminic acid	N-Acetylneuraminate; N-Acetylneuraminic acid; 5-Acetamido-3,5-dideoxy-D-glycero-D-galacto-2-nonulosonic acid; Neu5Ac	C11 H19 N O9	331.087	1.363	cpd:C00270	map00520 Amino sugar and nucleotide sugar metabolism;map01100 Metabolic pathways	HMDB0000230	--	Organic oxygen compounds	Organooxygen compounds	Carbohydrates and carbohydrate conjugates	--	--	--	Invalid mass	No results	No results	332.094	576321	468425	679657	453207	724755	814116	602648	1.00665e+06	701753	786758	757626	402048	795223	620249	640210	721288	428342	1.05287e+06	490803	1.03741e+06	866857	750497	739739	748447	906286	720496	710323	516191	709478	956938
[truncated: 41 more columns]
