# Supplementary material for: Correlation analysis of serum reproductive hormones and metabolites during multiple ovulation in sheep
Source: BMC Vet Res. 2022 Jul 26;18:290. doi: 10.1186/s12917-022-03387-1 (PMC9317590; doi:10.1186/s12917-022-03387-1)
Supplement: Supplementary file 3 — Additional file 3: Table S2. Identified metabolites of ovine serum during multiple ovulation at negative ion mode. [file 12917_2022_3387_MOESM3_ESM.xls]

## Sheet: Table S2
Table S2 Identified metabolites of ovine serum during multiple ovulation at negative ion mode.
ID	Name	Other_name(Kegg_name)	Formula	Molecular Weight	RT [min]	Kegg_ID	KEGG_pathway	HMDB_ID	Lipidmaps_ID	SuperClass(HMDB)	Class(HMDB)	SubClass(HMDB)	CATEGORY(Lipidmaps)	MAIN_CLASS(Lipidmaps)	SUB_CLASS(Lipidmaps)	mzCloud_Results	mzVault_Results	MassList_Results	m/z	neg_IEH1_1	neg_IEH1_2	neg_IEH1_3	neg_IEH1_4	neg_IEH1_5	neg_IEH1_6	neg_IEH1_7	neg_IEH1_8	neg_IEH1_9	neg_IEH1_10	neg_IEL1_1	neg_IEL1_2	neg_IEL1_3	neg_IEL1_4	neg_IEL1_5	neg_IEL1_6	neg_IEL1_7	neg_IEL1_8	neg_IEL1_9	neg_IEL1_10	neg_IEH2_1	neg_IEH2_2	neg_IEH2_3	neg_IEH2_4	neg_IEH2_5	neg_IEH2_6	neg_IEH2_7	neg_IEH2_8	neg_IEH2_9	neg_IEH2_10
Com_24_neg	D-(-)-Fructose	--	C6 H12 O6	180.063	1.314	--	--	HMDB0000660	--	Organic oxygen compounds	Organooxygen compounds	Carbohydrates and carbohydrate conjugates	--	--	--	Full match	Full match	Full match	215.033	1.18895e+09	1.04027e+09	1.17719e+09	1.36937e+09	1.10013e+09	1.15827e+09	1.40492e+09	1.46894e+09	1.19316e+09	1.34935e+09	1.3888e+09	1.26884e+09	1.31628e+09	1.41421e+09	1.3643e+09	1.35321e+09	1.24103e+09	1.53023e+09	1.56569e+09	1.49263e+09	1.58805e+09	1.39011e+09	1.93315e+09	1.81203e+09	1.54104e+09	1.49727e+09	2.03102e+09	1.48842e+09	2.23798e+09	1.7012e+09
Com_90_neg	α,α-Trehalose	alpha,alpha-Trehalose; alpha,alpha'-Trehalose; Trehalose	C12 H22 O11	342.116	1.386	cpd:C01083	map00500 Starch and sucrose metabolism;map01100 Metabolic pathways;map02010 ABC transporters	--	--	--	--	--	--	--	--	Full match	Full match	Full match	341.109	5.74973e+06	1.1105e+06	1.8173e+06	4.37059e+06	1.74894e+07	3.34071e+06	1.15871e+06	1.63143e+06	1.5363e+06	4.86124e+08	2.98272e+06	1.36095e+07	1.24655e+06	3.90412e+06	1.08818e+06	1.60512e+06	4.31032e+06	1.88612e+06	1.21689e+06	2.81322e+06	8.04938e+06	3.33083e+06	9.11279e+06	6.10805e+06	2.62702e+07	3.50182e+06	1.91907e+06	1.77372e+06	4.77888e+06	5.20906e+06
Com_102_neg	3-Indoxyl sulphate	--	C8 H7 N O4 S	213.01	5.194	--	--	HMDB0000682	--	Organic acids and derivatives	Organic sulfuric acids and derivatives	Arylsulfates	--	--	--	Full match	Full match	Full match	212.003	2.44146e+08	2.38503e+08	2.29754e+08	2.87941e+08	1.64427e+08	1.38945e+08	1.76374e+08	1.36906e+08	1.66395e+08	1.93944e+08	2.51882e+08	2.05876e+08	1.84808e+08	2.52035e+08	1.39437e+08	2.69763e+08	1.28167e+08	2.40738e+08	1.81902e+08	2.73498e+08	1.43225e+08	1.7084e+08	8.13595e+07	1.6127e+08	1.48967e+08	1.04733e+08	1.17107e+08	1.07102e+08	1.08323e+08	1.04268e+08
Com_169_neg	Dodecanedioic acid	Dodecanedioic acid	C12 H22 O4	230.152	6.462	cpd:C02678	--	HMDB0000933	LMFA01170009	Lipids and lipid-like molecules	Fatty Acyls	Fatty acids and conjugates	Fatty Acyls [FA]	Fatty Acids and Conjugates [FA01]	Dicarboxylic acids [FA0117]	Full match	Full match	No results	229.145	1.29426e+08	1.14124e+08	9.5898e+07	9.50492e+07	8.12977e+07	9.66772e+07	6.70463e+07	8.40202e+07	1.24647e+08	8.38634e+07	1.02626e+08	9.26345e+07	1.88986e+08	9.9749e+07	9.76543e+07	9.89422e+07	1.02579e+08	8.91648e+07	8.89681e+07	6.99446e+07	1.04255e+08	7.83972e+07	1.32617e+08	8.97729e+07	9.94133e+07	4.61283e+07	5.4385e+07	9.49374e+07	1.18849e+08	6.59463e+07
Com_300_neg	Citric acid	Citrate; Citric acid; 2-Hydroxy-1,2,3-propanetricarboxylic acid; 2-Hydroxytricarballylic acid	C6 H8 O7	192.027	1.678	cpd:C00158	map00020 Citrate cycle (TCA cycle);map00250 Alanine, aspartate and glutamate metabolism;map00630 Glyoxylate and dicarboxylate metabolism;map01100 Metabolic pathways;map01200 Carbon metabolism;map01210 2-Oxocarboxylic acid metabolism;map01230 Biosynthesis of amino acids	HMDB0000094	--	Organic acids and derivatives	Carboxylic acids and derivatives	Tricarboxylic acids and derivatives	--	--	--	Full match	Full match	Full match	191.02	3.04464e+07	4.5974e+07	4.04343e+07	5.12259e+07	2.2239e+07	5.64116e+07	6.84583e+07	4.25939e+07	8.35036e+07	1.96172e+07	5.52737e+07	4.04623e+07	4.88113e+07	6.33292e+07	3.88518e+07	7.21732e+07	4.4079e+07	1.19614e+08	6.59259e+07	5.4902e+06	5.81393e+07	8.46427e+07	7.50612e+07	9.17299e+07	5.3598e+07	5.49867e+07	6.66649e+07	5.68119e+07	1.27943e+08	2.41706e+07
Com_378_neg	3-Hydroxybutyric acid	--	C4 H8 O3	104.048	2.143	--	--	HMDB0000442	--	Organic acids and derivatives	Hydroxy acids and derivatives	Beta hydroxy acids and derivatives	--	--	--	Full match	Full match	Full match	103.04	7.77442e+07	2.07249e+07	2.91694e+07	3.26375e+07	2.11948e+07	2.75574e+07	8.01996e+07	5.3439e+07	2.55342e+07	3.48241e+07	3.30658e+07	4.40449e+07	2.63358e+07	3.60128e+07	2.96627e+07	4.04013e+07	2.54226e+07	3.60147e+07	3.12088e+07	2.9551e+07	3.2342e+07	2.84485e+07	3.39824e+07	2.05019e+07	2.87954e+07	2.62519e+07	4.93083e+07	3.40124e+07	3.08053e+07	3.06302e+07
Com_459_neg	4-Oxoproline	4-Oxoproline; 4-Oxo-L-proline	C5 H7 N O3	129.043	1.679	cpd:C01877	map00330 Arginine and proline metabolism	--	--	--	--	--	--	--	--	Full match	Full match	Full match	128.036	3.54e+07	2.25591e+07	3.00486e+07	3.60265e+07	4.62073e+07	4.07615e+07	5.15492e+07	3.5071e+07	4.80823e+07	4.16739e+07	3.78652e+07	2.82225e+07	4.31737e+07	4.24929e+07	4.62714e+07	3.00466e+07	4.22045e+07	4.10731e+07	3.6136e+07	3.77241e+07	4.35437e+07	3.01653e+07	3.49026e+07	5.2112e+07	6.45745e+07	4.32125e+07	5.94947e+07	3.24032e+07	5.77869e+07	4.93839e+07
Com_601_neg	2,4-Dihydroxybenzoic acid	--	C7 H6 O4	154.027	5.392	--	--	HMDB0029666	--	Benzenoids	Benzene and substituted derivatives	Benzoic acids and derivatives	--	--	--	Full match	Full match	Full match	153.019	1.51946e+07	5.45772e+06	7.94147e+06	2.62111e+07	9.04944e+06	9.77392e+06	4.51766e+06	7.51891e+06	2.37542e+07	2.1141e+07	2.31176e+06	1.61022e+07	4.49244e+07	6.04775e+06	9.12873e+06	4.10156e+07	6.68525e+06	5.94915e+06	3.25971e+07	5.34259e+06	7.64058e+06	8.25762e+06	2.42251e+07	1.7245e+07	1.625e+07	4.14439e+06	4.67069e+06	1.25191e+07	1.98144e+07	9.89572e+06
Com_809_neg	2-Hydroxyhippuric acid	--	C9 H9 N O4	195.053	5.533	--	--	HMDB0000840	--	Benzenoids	Benzene and substituted derivatives	Benzoic acids and derivatives	--	--	--	Full match	Full match	Full match	194.046	2.59223e+07	7.14956e+06	4.55228e+06	2.83587e+07	6.09223e+06	2.68091e+06	6.63372e+06	2.67277e+06	1.79654e+07	1.93397e+07	3.92356e+06	1.77419e+07	3.08593e+07	6.4289e+06	7.03691e+06	3.53e+07	1.042e+07	6.00253e+06	3.32842e+07	6.22756e+06	1.56867e+07	7.22633e+06	1.04197e+07	1.1606e+07	9.03158e+06	5.48926e+06	8.63823e+06	6.71545e+06	2.52193e+07	4.80468e+06
Com_816_neg	N-Tigloylglycine	--	C7 H11 N O3	157.074	5.265	--	--	HMDB0000959	--	Organic acids and derivatives	Carboxylic acids and derivatives	Amino acids, peptides, and analogues	--	--	--	Full match	Full match	No results	156.067	3.11458e+07	3.6774e+06	8.887e+06	3.30299e+07	3.83498e+06	4.39013e+06	1.18989e+07	5.40957e+06	2.64287e+07	1.01497e+07	4.85768e+06	1.63446e+07	1.15764e+07	1.63043e+07	6.04598e+06	1.26266e+07	7.05704e+06	9.64562e+06	5.79312e+06	8.32694e+06	5.71352e+06	2.10561e+06	4.69306e+06	6.48176e+06	5.1156e+06	3.19173e+06	6.71046e+06	4.45597e+06	8.04551e+06	4.8083e+06
Com_993_neg	Suberic acid	Suberic acid; Cork acid; 1,8-Octanedioic acid; Octanedioic acid; 1,6-Hexanedicarboxylic acid	C8 H14 O4	174.089	5.637	cpd:C08278	--	HMDB0000893	LMFA01170001	Lipids and lipid-like molecules	Fatty Acyls	Fatty acids and conjugates	Fatty Acyls [FA]	Fatty Acids and Conjugates [FA01]	Dicarboxylic acids [FA0117]	Full match	Full match	Full match	173.082	2.33563e+07	1.76734e+07	1.64924e+07	1.55214e+07	1.51662e+07	2.06405e+07	2.26446e+07	2.2962e+07	1.92253e+07	2.19797e+07	1.63104e+07	1.75573e+07	2.12553e+07	1.54352e+07	1.96169e+07	1.78172e+07	1.88472e+07	1.88485e+07	1.57786e+07	1.45355e+07	1.54907e+07	1.64384e+07	1.89911e+07	1.67216e+07	1.59173e+07	1.30022e+07	2.12058e+07	1.39402e+07	1.94651e+07	2.10814e+07
Com_1009_neg	DL-4-Hydroxyphenyllactic acid	--	C9 H10 O4	182.058	5.211	--	--	--	--	--	--	--	--	--	--	Full match	Full match	Full match	181.051	1.20597e+07	1.09005e+07	1.4057e+07	1.50676e+07	1.115e+07	8.66252e+06	1.43695e+07	1.20218e+07	1.42418e+07	1.99357e+07	1.42902e+07	1.99137e+07	1.27045e+07	2.83794e+07	1.38573e+07	1.67755e+07	1.27244e+07	1.91105e+07	1.90425e+07	1.05287e+07	1.15539e+07	1.20371e+07	1.72169e+07	1.35645e+07	1.48303e+07	8.17475e+06	1.46512e+07	1.0473e+07	1.95846e+07	1.8938e+07
Com_1028_neg	Uridine	Uridine	C9 H12 N2 O6	244.07	1.676	cpd:C00299	map00240 Pyrimidine metabolism;map01100 Metabolic pathways	HMDB0000296	--	Nucleosides, nucleotides, and analogues	Pyrimidine nucleosides		--	--	--	Full match	Full match	Full match	243.062	1.30154e+07	6.23359e+06	1.71763e+07	1.03386e+07	1.24615e+07	1.73428e+07	1.29465e+07	2.76918e+07	1.16175e+07	1.50747e+07	1.23871e+07	9.02778e+06	1.27347e+07	1.15285e+07	1.49094e+07	1.44127e+07	6.67821e+06	9.65201e+06	1.40669e+07	1.39626e+07	1.09317e+07	7.38939e+06	2.13895e+07	9.86706e+06	1.33689e+07	1.25117e+07	2.4998e+07	1.49711e+07	1.62862e+07	2.01183e+07
Com_1166_neg	Oleoyl-L-α-lysophosphatidic acid	--	C21 H41 O7 P	436.26	10.931	--	--	--	--	--	--	--	--	--	--	Full match	Full match	Full match	435.253	9.49156e+06	5.01825e+06	9.26125e+06	6.19602e+06	8.97443e+06	7.98419e+06	1.15807e+07	9.36145e+06	9.91012e+06	1.18116e+07	1.0538e+07	1.44007e+07	1.36426e+07	6.84226e+06	8.76196e+06	9.04226e+06	6.74102e+06	1.81652e+07	1.54465e+07	8.729e+06	1.89635e+07	1.02344e+07	1.02662e+07	1.4508e+07	1.06036e+07	8.08828e+06	1.33865e+07	1.06367e+07	2.21338e+07	1.13975e+07
Com_1171_neg	4-Methylcatechol	4-Methylcatechol; 3,4-Dihydroxytoluene; 1,2-Dihydroxy-4-methylbenzene; 4-Methyl-1,2-benzenediol	C7 H8 O2	124.053	5.381	cpd:C06730	map01100 Metabolic pathways	HMDB0000873	--	Benzenoids	Phenols	Benzenediols	--	--	--	Full match	Full match	No results	123.046	1.49807e+07	7.85313e+06	9.07689e+06	1.59776e+07	5.24468e+06	6.66349e+06	1.03162e+07	1.38075e+07	1.55337e+07	1.46726e+07	8.28645e+06	1.34123e+07	1.64009e+07	9.49365e+06	1.01548e+07	1.73115e+07	1.05771e+07	1.40742e+07	1.49414e+07	7.63221e+06	5.55778e+06	5.08504e+06	7.0148e+06	3.71036e+06	7.59853e+06	4.6701e+06	8.34488e+06	6.71708e+06	7.79434e+06	4.67258e+06
Com_1197_neg	Pseudouridine	Pseudouridine	C9 H12 N2 O6	244.07	1.39	cpd:C02067	map00240 Pyrimidine metabolism	HMDB0000767	--	Nucleosides, nucleotides, and analogues	Nucleoside and nucleotide analogues		--	--	--	Full match	Full match	Full match	243.062	1.20978e+07	1.13363e+07	1.23067e+07	1.36732e+07	1.77483e+07	1.32832e+07	1.30538e+07	1.97364e+07	1.975e+07	1.2286e+07	1.24247e+07	1.00256e+07	1.24116e+07	1.4367e+07	1.6281e+07	1.83976e+07	1.17384e+07	1.72356e+07	1.49305e+07	1.99234e+07	1.48449e+07	1.66144e+07	1.6105e+07	1.59275e+07	2.11743e+07	1.35848e+07	1.87138e+07	1.47535e+07	2.38203e+07	1.60319e+07
Com_1340_neg	Isocitric acid	Isocitrate; Isocitric acid; 1-Hydroxytricarballylic acid; 1-Hydroxypropane-1,2,3-tricarboxylic acid	C6 H8 O7	192.027	1.386	cpd:C00311	map00020 Citrate cycle (TCA cycle);map00630 Glyoxylate and dicarboxylate metabolism;map01100 Metabolic pathways;map01200 Carbon metabolism;map01210 2-Oxocarboxylic acid metabolism;map01230 Biosynthesis of amino acids;map04922 Glucagon signaling pathway;map05230 Central carbon metabolism in cancer	HMDB0033717	--	Organic acids and derivatives	Carboxylic acids and derivatives	Tricarboxylic acids and derivatives	--	--	--	Full match	Full match	Full match	191.02	1.79084e+07	1.11161e+07	1.89667e+07	1.38166e+07	9.43291e+06	1.1416e+07	1.71244e+07	7.08279e+06	1.62516e+07	5.88766e+06	1.09847e+07	1.40477e+07	5.93585e+06	1.03514e+07	1.07791e+07	1.4159e+07	1.42272e+07	1.68604e+07	1.69213e+07	1.14625e+07	1.64627e+07	1.70163e+07	2.03642e+07	1.2714e+07	1.27018e+07	1.17995e+07	1.92318e+07	1.35621e+07	1.37022e+07	1.00365e+07
Com_1550_neg	N-Isovalerylglycine	--	C7 H13 N O3	159.09	5.414	--	--	HMDB0000678	--	Organic acids and derivatives	Carboxylic acids and derivatives	Amino acids, peptides, and analogues	--	--	--	Full match	Full match	Full match	158.082	1.4958e+07	3.46347e+06	6.16713e+06	6.78019e+06	2.34641e+06	2.24152e+06	9.16252e+06	4.17915e+06	1.2717e+07	6.83612e+06	3.20315e+06	1.25872e+07	7.29467e+06	5.21428e+06	4.88067e+06	5.90524e+06	3.64214e+06	7.69195e+06	6.74801e+06	5.53549e+06	4.29e+06	3.69891e+06	4.59933e+06	2.57809e+06	4.41341e+06	2.78829e+06	5.79121e+06	2.21319e+06	5.12557e+06	3.43805e+06
Com_1732_neg	Adipic acid	Adipate; Adipic acid; Hexanedioate; Hexan-1,6-dicarboxylate	C6 H10 O4	146.058	5.209	cpd:C06104	map01100 Metabolic pathways	HMDB0000448	LMFA01170048	Lipids and lipid-like molecules	Fatty Acyls	Fatty acids and conjugates	Fatty Acyls [FA]	Fatty Acids and Conjugates [FA01]	Dicarboxylic acids [FA0117]	Full match	Full match	Full match	145.051	8.45225e+06	9.72382e+06	8.30081e+06	6.14316e+06	8.30408e+06	8.73129e+06	1.25142e+07	1.00107e+07	1.04049e+07	7.77526e+06	1.03421e+07	7.93351e+06	9.07367e+06	1.05745e+07	1.32667e+07	9.23079e+06	1.20123e+07	1.03829e+07	7.7374e+06	8.34986e+06	5.1327e+06	7.22475e+06	9.18913e+06	7.53751e+06	9.75723e+06	6.90726e+06	1.08001e+07	4.81364e+06	1.01675e+07	6.87899e+06
Com_2231_neg	3-Hydroxy-L-proline	--	C5 H9 N O3	131.059	1.864	--	--	HMDB0002113	--	Organic acids and derivatives	Carboxylic acids and derivatives	Amino acids, peptides, and analogues	--	--	--	Full match	Full match	Full match	130.051	8.41896e+06	3.06408e+06	4.64532e+06	4.25416e+06	2.53399e+06	4.69677e+06	7.31147e+06	3.69135e+06	1.07507e+07	3.00242e+06	2.93507e+06	7.06362e+06	5.3316e+06	5.37304e+06	6.93004e+06	4.78039e+06	3.50699e+06	4.80441e+06	3.64508e+06	5.12028e+06	4.07254e+06	2.96572e+06	4.52548e+06	2.37496e+06	3.87377e+06	4.22963e+06	7.73087e+06	3.24081e+06	5.26513e+06	2.65018e+06
Com_2421_neg	Acetaminophen glucuronide	--	C14 H17 N O8	327.096	5.254	--	--	HMDB0010316	--	Organic oxygen compounds	Organooxygen compounds	Carbohydrates and carbohydrate conjugates	--	--	--	Full match	Full match	No results	326.089	8.89666e+06	4.89568e+06	2.8003e+06	6.93128e+06	2.25752e+06	2.95767e+06	2.3964e+06	2.51729e+06	7.01005e+06	5.4142e+06	1.81558e+06	4.5248e+06	4.50112e+06	2.93926e+06	1.11156e+06	5.54909e+06	4.33658e+06	4.77286e+06	5.61712e+06	1.72555e+06	3.59837e+06	2.9932e+06	889560	1.91716e+06	1.8235e+06	1.76777e+06	1.14529e+06	1.72648e+06	3.47516e+06	2.0724e+06
Com_2485_neg	cis-Aconitic acid	cis-Aconitate; cis-Aconitic acid	C6 H6 O6	174.017	1.68	cpd:C00417	map00020 Citrate cycle (TCA cycle);map00630 Glyoxylate and dicarboxylate metabolism;map00660 C5-Branched dibasic acid metabolism;map01100 Metabolic pathways;map01210 2-Oxocarboxylic acid metabolism	HMDB0000072	--	Organic acids and derivatives	Carboxylic acids and derivatives	Tricarboxylic acids and derivatives	--	--	--	Full match	Full match	Full match	173.01	2.99158e+06	2.26821e+06	2.99301e+06	3.70998e+06	3.41587e+06	3.39738e+06	3.659e+06	2.59465e+06	5.75528e+06	1.66299e+06	2.43193e+06	2.88694e+06	3.95486e+06	3.22993e+06	4.29067e+06	6.74712e+06	3.87725e+06	9.89559e+06	4.8491e+06	1.66396e+06	2.60702e+06	2.75229e+06	3.85916e+06	3.81317e+06	5.05288e+06	3.11345e+06	2.9751e+06	3.36278e+06	5.78544e+06	1.93538e+06
Com_3153_neg	2'-Deoxyuridine	Deoxyuridine; 2-Deoxyuridine; 2'-Deoxyuridine	C9 H12 N2 O5	228.075	1.686	cpd:C00526	map00240 Pyrimidine metabolism	HMDB0000012	--	Nucleosides, nucleotides, and analogues	Pyrimidine nucleosides	Pyrimidine 2'-deoxyribonucleosides	--	--	--	Full match	Full match	Full match	227.068	3.46557e+06	1.5872e+06	3.50626e+06	2.18123e+06	3.67923e+06	2.70609e+06	4.03327e+06	7.49772e+06	2.4338e+06	3.06759e+06	3.26126e+06	2.00164e+06	2.38969e+06	3.1081e+06	5.25744e+06	2.38278e+06	2.45526e+06	2.96345e+06	3.23158e+06	4.11363e+06	2.52718e+06	1.65725e+06	3.32064e+06	2.32794e+06	2.5035e+06	2.25638e+06	4.37039e+06	2.76996e+06	3.08466e+06	3.35147e+06
Com_3496_neg	2-(acetylamino)-3-(1H-indol-3-yl)propanoic acid	--	C13 H14 N2 O3	246.101	5.599	--	--	--	--	--	--	--	--	--	--	Full match	Full match	Full match	245.093	2.12763e+06	1.99281e+06	913160	855151	1.07579e+06	1.439e+06	3.12691e+06	1.2058e+06	1.34857e+06	1.46599e+06	2.10543e+06	1.06694e+06	2.41946e+06	2.49829e+06	1.49933e+06	870902	3.11525e+06	2.96698e+06	1.73806e+06	1.90697e+06	2.06799e+06	2.33616e+06	2.00452e+06	1.08409e+06	1.69628e+06	1.38617e+06	4.56646e+06	967280	1.33909e+06	1.0582e+06
Com_4075_neg	Vanillin	4-Hydroxy-3-methoxy-benzaldehyde; Vanillin; Vanillaldehyde; 4-Hydroxy-3-methoxybenzaldehyde	C8 H8 O3	152.048	5.398	cpd:C00755	map00360 Phenylalanine metabolism;map01100 Metabolic pathways	HMDB0012308	--	Benzenoids	Phenols	Methoxyphenols	--	--	--	Full match	Full match	Full match	151.04	1.48262e+06	864415	699773	873727	664246	648389	756454	572347	1.11802e+06	1.06523e+06	784422	836264	1.06073e+06	728097	948548	1.05629e+06	1.06604e+06	1.04527e+06	855351	675453	848285	696215	942661	889519	979224	442022	428866	568959	723662	549171
Com_4898_neg	Ethyl-β-D-glucuronide	--	C8 H14 O7	222.074	1.686	--	--	--	--	--	--	--	--	--	--	Full match	Full match	No results	221.067	3.53325e+06	209394	349405	2.66398e+06	274903	249204	427308	372683	3.34787e+06	4.49757e+06	455593	2.2676e+06	1.17097e+06	378377	422815	2.63338e+06	268968	328368	1.15255e+06	303543	169931	188752	445865	143787	359380	169930	377027	140755	340808	228177
Com_6763_neg	3-Methoxyphenylacetic acid	--	C9 H10 O3	166.063	6.223	--	--	HMDB0059969	--	Benzenoids	Phenol ethers	Anisoles	--	--	--	Full match	Full match	Full match	165.056	1.52119e+06	611738	488300	1.38662e+06	504087	482170	489387	411146	714914	1.3489e+06	438980	1.65108e+06	1.64595e+06	486674	698137	1.7435e+06	642782	663982	1.74884e+06	618031	1.24948e+06	690095	550231	1.45736e+06	658009	455052	740804	462309	1.58153e+06	537500
Com_7161_neg	Homogentisic acid	Homogentisate; Homogentisic acid; 2,5-Dihydroxyphenylacetic acid; 2,5-Dihydroxyphenylacetate	C8 H8 O4	168.043	5.892	cpd:C00544	map00130 Ubiquinone and other terpenoid-quinone biosynthesis;map00350 Tyrosine metabolism;map01100 Metabolic pathways	HMDB0001336	--	Benzenoids	Phenols	Benzenediols	--	--	--	Full match	Full match	Full match	167.035	311186	413327	629577	670084	590121	1.04018e+06	444914	460021	530978	765487	675033	765007	272773	471027	658099	470816	457131	1.0036e+06	380293	367869	637101	672236	789592	1.22869e+06	366164	396477	746060	569318	703905	1.23898e+06
Com_7930_neg	Gentisic acid	2,5-Dihydroxybenzoate; 2,5-Dihydroxybenzoic acid; Gentisic acid; Hydroquinonecarboxylic acid; Gentisate	C7 H6 O4	154.027	5.001	cpd:C00628	map00350 Tyrosine metabolism;map01100 Metabolic pathways	HMDB0059999	--	Benzenoids	Benzene and substituted derivatives	Benzoic acids and derivatives	--	--	--	Full match	Full match	Full match	153.019	889128	1.58755e+06	1.05768e+06	648473	729631	816876	890036	788695	1.29364e+06	991002	935204	1.05468e+06	973186	713358	923237	920074	979206	1.68746e+06	948609	1.05584e+06	1.01711e+06	1.28092e+06	1.56442e+06	869173	1.0055e+06	891002	1.36542e+06	1.03449e+06	1.01269e+06	840421
Com_8672_neg	N2-Methylguanosine	--	C11 H15 N5 O5	297.108	4.87	--	--	--	--	--	--	--	--	--	--	Full match	Full match	Full match	296.1	1.20761e+06	1.06652e+06	1.06039e+06	951419	1.4094e+06	1.04652e+06	1.00882e+06	1.24303e+06	1.58217e+06	1.05325e+06	1.30508e+06	830281	1.14208e+06	1.04805e+06	1.56246e+06	1.532e+06	974013	1.59517e+06	1.2147e+06	1.06592e+06	1.17904e+06	1.1275e+06	1.18928e+06	1.25987e+06	1.61016e+06	905351	1.24125e+06	1.23819e+06	1.69899e+06	1.11053e+06
Com_9594_neg	Testosterone sulfate	--	C19 H28 O5 S	368.166	6.304	--	--	HMDB0002833	LMST05020032	Lipids and lipid-like molecules	Steroids and steroid derivatives	Sulfated steroids	Sterols [ST]	Steroid conjugates [ST05]	Sulfates [ST0502]	Full match	Full match	No results	367.158	179638	60463.2	69794.7	71647.2	1.19093e+06	95542.5	139786	184375	73277.1	103560	121485	70496	72396.2	82897.3	110946	76294.4	121544	130011	73943.7	134297	76594.5	116480	93617.9	159576	99674.5	74076.2	104652	142892	261950	115802
Com_10471_neg	Xanthosine	Xanthosine	C10 H12 N4 O6	284.076	4.738	cpd:C01762	map00230 Purine metabolism;map00232 Caffeine metabolism;map01100 Metabolic pathways	HMDB0000299	--	Nucleosides, nucleotides, and analogues	Purine nucleosides		--	--	--	Full match	Full match	Full match	283.069	489061	487517	542232	566100	723866	524285	544600	561482	611883	680529	493300	622383	1.00775e+06	641138	849060	1.31163e+06	567295	728396	752680	671022	609486	548160	680491	604035	746694	546372	806366	572739	1.38105e+06	635586
Com_10827_neg	2-Furoylglycine	--	C7 H7 N O4	169.038	4.957	--	--	HMDB0000439	--	Organic acids and derivatives	Carboxylic acids and derivatives	Amino acids, peptides, and analogues	--	--	--	Full match	Full match	No results	168.03	675204	768296	874525	660361	135868	149637	756458	631751	584611	466162	718653	553571	328619	703323	424829	642978	565985	687736	411479	791387	138431	79539	151807	129232	152394	140343	159235	122818	152289	128025
Com_11040_neg	Adenosine 5'-monophosphate	AMP; Adenosine 5'-monophosphate; Adenylic acid; Adenylate; 5'-AMP; 5'-Adenylic acid; 5'-Adenosine monophosphate; Adenosine 5'-phosphate	C10 H14 N5 O7 P	347.063	1.388	cpd:C00020	map00230 Purine metabolism;map01100 Metabolic pathways;map01523 Antifolate resistance;map04022 cGMP-PKG signaling pathway;map04024 cAMP signaling pathway;map04068 FoxO signaling pathway;map04150 mTOR signaling pathway;map04151 PI3K-Akt signaling pathway;map04152 AMPK signaling pathway;map04211 Longevity regulating pathway;map04740 Olfactory transduction;map04742 Taste transduction;map04923 Regula…	HMDB0000045	--	Nucleosides, nucleotides, and analogues	Purine nucleotides	Purine ribonucleotides	--	--	--	Full match	Full match	Full match	346.056	65220.1	56151.2	67997.6	74482.5	57777.8	65716.1	76483.2	77110.3	72161.3	109242	76475.4	69405.6	62134.8	83004.4	76630.1	72077.9	62916.2	70901.5	82208.6	86696	67660.6	66381.5	98926.9	78962.9	81789	71564	90492.3	114984	92632.9	83854
Com_15071_neg	D-(-)-Quinic acid	--	C7 H12 O6	192.064	1.676	--	--	HMDB0003072	--	Organic oxygen compounds	Organooxygen compounds	Alcohols and polyols	--	--	--	Full match	Full match	Full match	191.057	120167	131152	89979.8	36312.1	163708	133439	173072	119486	36940.8	74906.3	163616	110947	111022	133543	174937	148636	159864	152681	105363	105755	116700	121301	106807	45682.2	123462	48248.5	151738	113021	65055.3	91661
Com_23_neg	Hippuric acid	Hippurate; Hippuric acid; N-Benzoylglycine; Benzoylaminoacetic acid	C9 H9 N O3	179.058	5.374	cpd:C01586	map00360 Phenylalanine metabolism	HMDB0000714	--	Benzenoids	Benzene and substituted derivatives	Benzoic acids and derivatives	--	--	--	Full match	Full match	Full match	178.051	1.97188e+09	1.39518e+09	1.45552e+09	1.96906e+09	1.22707e+09	1.42753e+09	1.76793e+09	1.27273e+09	1.61573e+09	1.60787e+09	1.48672e+09	1.47592e+09	1.58407e+09	1.67051e+09	1.57145e+09	1.88192e+09	1.47696e+09	1.58048e+09	1.73001e+09	1.66052e+09	1.26759e+09	1.05754e+09	1.31626e+09	1.12523e+09	1.5909e+09	1.02423e+09	1.53719e+09	1.0871e+09	1.24638e+09	7.79846e+08
Com_152_neg	Docosahexaenoic acid	(4Z,7Z,10Z,13Z,16Z,19Z)-Docosahexaenoic acid; 4,7,10,13,16,19-Docosahexaenoic acid; Docosahexaenoic acid; Docosahexaenoate	C22 H32 O2	328.241	9.795	cpd:C06429	map01040 Biosynthesis of unsaturated fatty acids	HMDB0002183	LMFA01031176	Lipids and lipid-like molecules	Fatty Acyls	Fatty acids and conjugates	Fatty Acyls [FA]	Fatty Acids and Conjugates [FA01]	Unsaturated fatty acids [FA0103]	Full match	Full match	No results	327.233	7.02584e+07	6.74295e+07	1.22834e+08	9.08379e+07	1.31967e+08	6.67482e+07	6.44056e+07	5.29348e+07	6.35901e+07	2.18589e+08	8.01875e+07	6.5911e+07	6.85514e+07	9.74857e+07	8.07228e+07	7.17645e+07	7.8312e+07	1.39863e+08	9.65322e+07	1.56752e+08	1.89053e+08	1.24699e+08	1.71325e+08	1.76187e+08	1.37642e+08	1.08492e+08	8.65439e+07	7.15318e+07	1.63139e+08	2.82372e+08
Com_726_neg	L-Glutamic acid	L-Glutamate; L-Glutamic acid; L-Glutaminic acid; Glutamate	C5 H9 N O4	147.053	1.322	cpd:C00025	map00220 Arginine biosynthesis;map00250 Alanine, aspartate and glutamate metabolism;map00330 Arginine and proline metabolism;map00340 Histidine metabolism;map00430 Taurine and hypotaurine metabolism;map00471 D-Glutamine and D-glutamate metabolism;map00480 Glutathione metabolism;map00524 Neomycin, kanamycin and gentamicin biosynthesis;map00630 Glyoxylate and dicarboxylate metabolism;map00650 Butan…	HMDB0060475	--	Organic acids and derivatives	Carboxylic acids and derivatives	Amino acids, peptides, and analogues	--	--	--	Full match	Full match	Full match	146.046	2.11048e+07	1.27893e+07	2.38421e+07	2.42957e+07	2.25966e+07	1.63274e+07	2.21879e+07	3.07901e+07	3.12051e+07	2.64128e+07	4.22719e+07	1.80273e+07	2.15152e+07	3.6628e+07	3.55797e+07	3.01894e+07	2.36318e+07	3.27561e+07	3.16974e+07	2.5635e+07	3.49369e+07	1.92022e+07	3.39964e+07	4.00465e+07	3.48315e+07	2.12007e+07	2.90603e+07	2.9552e+07	4.02954e+07	3.45363e+07
Com_897_neg	Guanosine	Guanosine	C10 H13 N5 O5	283.092	1.679	cpd:C00387	map00230 Purine metabolism;map01100 Metabolic pathways	HMDB0000133	--	Nucleosides, nucleotides, and analogues	Purine nucleosides		--	--	--	Full match	Full match	Full match	282.085	5.25837e+06	1.17265e+06	1.20799e+07	1.74104e+07	2.3335e+06	7.60183e+06	4.69054e+06	2.03787e+07	7.20773e+06	1.82245e+07	8.08e+06	6.3744e+06	5.5424e+06	3.09681e+06	4.47473e+06	2.62818e+07	2.10886e+06	3.49811e+06	1.68331e+07	1.52995e+07	1.54171e+07	1.00968e+07	3.2454e+07	1.58279e+07	1.62106e+07	2.14663e+07	2.70537e+07	2.16975e+07	2.44739e+07	2.45807e+07
Com_1490_neg	Carnosine	Carnosine; Nalpha-(beta-alanyl)-L-histidine	C9 H14 N4 O3	226.107	1.275	cpd:C00386	map00340 Histidine metabolism;map00410 beta-Alanine metabolism;map01100 Metabolic pathways	HMDB0000033	--	Organic acids and derivatives	Peptidomimetics	Hybrid peptides	--	--	--	Full match	Full match	Full match	225.1	6.35651e+06	6.68598e+06	1.17428e+07	1.04544e+07	6.66862e+06	4.08253e+06	1.40955e+07	8.45354e+06	6.09266e+06	7.45345e+06	1.20524e+07	6.77884e+06	5.9e+06	1.28548e+07	8.9145e+06	6.71701e+06	9.80825e+06	9.51435e+06	9.7401e+06	1.19439e+07	9.71749e+06	9.08188e+06	1.68569e+07	1.12525e+07	8.61821e+06	3.76644e+06	1.36708e+07	6.99658e+06	8.24478e+06	8.71636e+06
Com_602_neg	Adrenic acid	7,10,13,16-Docosatetraenoic acid; (7Z,10Z,13Z,16Z)-Docosa-7,10,13,16-tetraenoic acid; Adrenic acid	C22 H36 O2	332.272	10.568	cpd:C16527	map01040 Biosynthesis of unsaturated fatty acids;map04216 Ferroptosis	HMDB0002226	LMFA04000050	Lipids and lipid-like molecules	Fatty Acyls	Fatty acids and conjugates	Fatty Acyls [FA]	Docosanoids [FA04]	_	Full match	Full match	No results	331.265	2.40461e+07	1.98528e+07	3.05488e+07	2.33921e+07	2.83236e+07	2.30855e+07	3.27343e+07	2.80796e+07	3.39301e+07	4.60882e+07	3.90428e+07	2.52272e+07	2.51375e+07	4.15696e+07	4.18776e+07	3.52353e+07	2.19333e+07	4.80368e+07	2.9529e+07	4.74902e+07	3.98289e+07	2.30221e+07	3.85101e+07	2.90985e+07	2.78976e+07	2.83253e+07	3.99847e+07	2.55468e+07	6.35778e+07	4.04404e+07
Com_1711_neg	Uric acid	Urate; Uric acid	C5 H4 N4 O3	168.029	1.674	cpd:C00366	map00230 Purine metabolism;map01100 Metabolic pathways;map04976 Bile secretion	HMDB0000289	--	Organoheterocyclic compounds	Imidazopyrimidines	Purines and purine derivatives	--	--	--	Full match	Full match	Full match	167.021	7.16022e+06	7.01339e+06	5.97188e+06	1.12276e+07	8.56601e+06	5.96154e+06	6.90197e+06	7.74554e+06	1.16355e+07	1.08364e+07	4.82193e+06	5.56023e+06	7.04305e+06	7.1047e+06	9.91162e+06	1.48604e+07	4.0772e+06	6.99693e+06	6.91127e+06	8.21426e+06	6.12493e+06	9.15222e+06	6.93915e+06	1.10002e+07	9.79957e+06	7.0161e+06	8.49179e+06	5.78998e+06	1.17382e+07	7.98761e+06
Com_1499_neg	(R)-3-Hydroxy myristic acid	--	C14 H28 O3	244.204	8.239	--	--	--	--	--	--	--	--	--	--	Full match	Full match	No results	243.197	3.47152e+06	5.30913e+06	9.6846e+06	7.99495e+06	6.45455e+06	4.016e+06	5.05774e+06	6.43978e+06	4.6653e+06	6.96468e+06	6.99956e+06	4.69968e+06	3.50612e+06	6.18226e+06	4.88455e+06	6.51187e+06	4.00681e+06	9.09527e+06	5.2907e+06	4.44835e+06	1.30736e+07	8.61527e+06	1.34056e+07	1.60204e+07	9.14241e+06	1.03914e+07	6.17856e+06	9.23321e+06	1.19038e+07	1.55413e+07
Com_15_neg	LPC 18:1	--	C26 H52 N O7 P	567.353	9.601	--	--	HMDB0002815	LMGP01050138	Lipids and lipid-like molecules	Glycerophospholipids	Glycerophosphocholines	Glycerophospholipids [GP]	Glycerophosphocholines [GP01]	Monoacylglycerophosphocholines [GP0105]	No results	Invalid mass	No results	566.346	2.32905e+09	2.23494e+09	2.94258e+09	2.56137e+09	2.38802e+09	2.55735e+09	3.2875e+09	2.9823e+09	2.75514e+09	3.05559e+09	3.10712e+09	2.52481e+09	2.52369e+09	3.04934e+09	3.00522e+09	2.1853e+09	2.65471e+09	3.15996e+09	2.51408e+09	2.6278e+09	2.61638e+09	2.68909e+09	3.63066e+09	3.08374e+09	3.07187e+09	2.89417e+09	4.23341e+09	3.17607e+09	3.4855e+09	2.9001e+09
Com_18_neg	LPC 18:0	--	C26 H54 N O7 P	569.369	10.24	--	--	--	LMGP01050076	--	--	--	Glycerophospholipids [GP]	Glycerophosphocholines [GP01]	Monoacylglycerophosphocholines [GP0105]	No results	Invalid mass	No results	568.361	1.93147e+09	1.98615e+09	2.60047e+09	2.28528e+09	1.89977e+09	2.14679e+09	2.70089e+09	2.40496e+09	2.18896e+09	2.97901e+09	2.79936e+09	2.17943e+09	2.08086e+09	2.77228e+09	2.74471e+09	2.08636e+09	2.17312e+09	2.66232e+09	2.35518e+09	2.89465e+09	2.06884e+09	2.28561e+09	3.31193e+09	2.72866e+09	2.16117e+09	2.19428e+09	3.50398e+09	2.2555e+09	2.89689e+09	2.67935e+09
Com_21_neg	Cholic acid	Cholic acid; Cholate; 3alpha,7alpha,12alpha-Trihydroxy-5beta-cholanate; 3alpha,7alpha,12alpha-Trihydroxy-5beta-cholanic acid	C24 H40 O5	408.288	6.668	cpd:C00695	map00120 Primary bile acid biosynthesis;map01100 Metabolic pathways;map04976 Bile secretion	HMDB0000619	LMST04010001	Lipids and lipid-like molecules	Steroids and steroid derivatives	Bile acids, alcohols and derivatives	Sterols [ST]	Bile acids and derivatives [ST04]	C24 bile acids, alcohols, and derivatives [ST0401]	Full match	No results	Full match	407.281	745591	1.64008e+06	959455	4.31049e+06	1.66453e+06	1.6452e+06	1.04722e+06	2.90765e+06	957477	1.07862e+06	804581	900559	1.25827e+06	624766	905410	1.23389e+06	4.79944e+06	3.11878e+06	674006	703289	919238	1.38135e+06	998017	522068	1.34214e+06	992473	950337	1.11669e+06	1.32406e+06	785842
Com_35_neg	Stearic acid	Octadecanoic acid; Stearate; Stearic acid	C18 H36 O2	284.272	11.189	cpd:C01530	map00061 Fatty acid biosynthesis;map01040 Biosynthesis of unsaturated fatty acids;map04745 Phototransduction - fly	HMDB0000827	LMFA01010018	Lipids and lipid-like molecules	Fatty Acyls	Fatty acids and conjugates	Fatty Acyls [FA]	Fatty Acids and Conjugates [FA01]	Straight chain fatty acids [FA0101]	Full match	No results	Full match	283.264	4.10996e+08	3.91933e+08	5.52125e+08	8.63424e+08	6.7018e+08	4.50838e+08	6.40171e+08	6.48806e+08	5.68826e+08	7.24774e+08	6.23182e+08	4.99852e+08	5.05593e+08	7.4755e+08	6.14582e+08	7.82805e+08	5.01165e+08	7.54796e+08	6.18603e+08	7.09264e+08	8.42607e+08	6.95094e+08	7.85425e+08	1.02863e+09	9.14345e+08	8.61147e+08	8.06875e+08	7.37447e+08	9.64441e+08	9.96405e+08
Com_37_neg	LPC 20:4	--	C28 H50 N O7 P	589.337	8.961	--	--	--	LMGP01050140	--	--	--	Glycerophospholipids [GP]	Glycerophosphocholines [GP01]	Monoacylglycerophosphocholines [GP0105]	No results	Invalid mass	No results	588.329	8.12501e+08	6.20781e+08	8.8694e+08	8.08164e+08	8.9285e+08	8.41443e+08	9.58729e+08	9.88832e+08	7.71998e+08	1.25445e+09	1.07836e+09	9.14372e+08	8.85651e+08	1.17346e+09	1.12985e+09	7.84999e+08	7.70057e+08	1.17189e+09	9.85291e+08	8.66968e+08	9.65187e+08	7.9759e+08	1.12643e+09	1.20551e+09	1.04733e+09	8.10998e+08	1.12349e+09	1.13039e+09	8.9189e+08	1.39992e+09
Com_42_neg	4-Methylphenol	4-Cresol; p-Cresol; 4-Hydroxytoluene; 4-Methylphenol	C7 H8 O	108.058	5.469	cpd:C01468	map01100 Metabolic pathways;map04974 Protein digestion and absorption	HMDB0001858	--	Benzenoids	Phenols	Cresols	--	--	--	Full match	No results	Full match	107.05	9.18697e+08	7.28007e+08	6.02001e+08	8.89803e+08	6.53166e+08	6.12008e+08	6.47816e+08	5.1363e+08	8.59217e+08	6.86346e+08	7.21065e+08	6.33238e+08	7.10442e+08	6.61413e+08	4.10974e+08	5.52952e+08	4.82632e+08	7.03918e+08	5.84135e+08	6.8337e+08	5.25603e+08	2.0905e+08	1.50002e+08	4.8842e+08	3.23608e+08	5.75913e+07	4.34581e+08	3.80342e+08	4.22556e+08	3.5612e+08
Com_54_neg	Palmitic acid	Hexadecanoic acid; Hexadecanoate; Hexadecylic acid; Palmitic acid; Palmitate; Cetylic acid	C16 H32 O2	256.24	10.349	cpd:C00249	map00061 Fatty acid biosynthesis;map00062 Fatty acid elongation;map00071 Fatty acid degradation;map01040 Biosynthesis of unsaturated fatty acids;map01100 Metabolic pathways;map01212 Fatty acid metabolism	HMDB0000220	LMFA01010001	Lipids and lipid-like molecules	Fatty Acyls	Fatty acids and conjugates	Fatty Acyls [FA]	Fatty Acids and Conjugates [FA01]	Straight chain fatty acids [FA0101]	Full match	No results	No results	255.233	2.02954e+08	2.20008e+08	2.73687e+08	4.92216e+08	3.44956e+08	2.20674e+08	3.13797e+08	3.30661e+08	2.51039e+08	4.2955e+08	2.60585e+08	2.26512e+08	2.49049e+08	3.5957e+08	3.2898e+08	3.88858e+08	2.4805e+08	3.66052e+08	3.24527e+08	3.47237e+08	5.21509e+08	4.60429e+08	4.22201e+08	7.52862e+08	5.27515e+08	5.15386e+08	4.35282e+08	5.13283e+08	5.92367e+08	7.61858e+08
Com_63_neg	Deoxycholic acid	Deoxycholic acid; Deoxycholate; 3alpha,12alpha-Dihydroxy-5beta-cholanate; 3alpha,12alpha-Dihydroxy-5beta-cholanic acid	C24 H40 O4	392.293	7.966	cpd:C04483	map04976 Bile secretion	HMDB0000626	LMST04010040	Lipids and lipid-like molecules	Steroids and steroid derivatives	Bile acids, alcohols and derivatives	Sterols [ST]	Bile acids and derivatives [ST04]	C24 bile acids, alcohols, and derivatives [ST0401]	Full match	No results	Full match	391.285	4.74623e+07	1.6379e+08	8.86591e+07	2.85163e+07	1.60388e+08	8.36655e+07	9.77778e+07	3.9252e+08	9.79521e+07	1.33032e+08	1.19453e+08	4.25388e+07	1.58231e+08	4.76598e+07	9.51132e+07	1.22403e+08	5.48961e+08	3.89525e+08	4.68342e+07	5.24322e+07	4.75658e+07	1.143e+08	1.03023e+08	4.25403e+07	1.40027e+08	5.376e+07	9.57883e+07	1.64783e+08	6.67765e+07	6.20516e+07
Com_67_neg	11,12-Epoxy-(5Z,8Z,11Z)-icosatrienoic acid	--	C20 H32 O3	320.235	8.127	--	--	--	--	--	--	--	--	--	--	Full match	No results	Full match	319.228	1.16974e+07	861798	4.60722e+06	2.27749e+08	1.85954e+06	1.51148e+06	1.4361e+06	1.58474e+07	2.24262e+06	2.65571e+07	5.66034e+06	6.17272e+06	5.80579e+06	1.95638e+06	1.25924e+06	1.67524e+07	1.05674e+06	2.61873e+06	3.09563e+06	2.19433e+06	1.40842e+08	3.70422e+07	1.43455e+08	2.17143e+08	1.08947e+08	4.85829e+08	1.40853e+08	9.34233e+07	6.09579e+08	1.19713e+08
Com_69_neg	LPC 16:1	--	C24 H48 N O7 P	539.322	8.73	--	--	--	LMGP01050022	--	--	--	Glycerophospholipids [GP]	Glycerophosphocholines [GP01]	Monoacylglycerophosphocholines [GP0105]	No results	Invalid mass	No results	538.315	4.84288e+08	4.18886e+08	4.41364e+08	3.46731e+08	3.70201e+08	4.06185e+08	5.48521e+08	4.66768e+08	5.42853e+08	4.6822e+08	4.33848e+08	5.17487e+08	4.62063e+08	3.76301e+08	5.4599e+08	3.71395e+08	4.53456e+08	5.21408e+08	4.63545e+08	3.935e+08	3.94065e+08	4.27589e+08	5.01515e+08	3.41059e+08	4.76399e+08	4.05175e+08	6.53238e+08	5.13812e+08	5.09687e+08	3.58971e+08
Com_71_neg	11-Deoxy prostaglandin F2β	--	C20 H34 O4	338.246	8.127	--	--	--	--	--	--	--	--	--	--	Full match	No results	No results	319.228	1.14777e+07	642427	4.58297e+06	2.21282e+08	1.40082e+06	1.41966e+06	1.32398e+06	1.54887e+07	1.90687e+06	2.54113e+07	5.31706e+06	5.90086e+06	5.67943e+06	1.74925e+06	1.05968e+06	1.57485e+07	1.21372e+06	2.32275e+06	2.32085e+06	1.77765e+06	1.35759e+08	3.41467e+07	1.39456e+08	2.05475e+08	1.0586e+08	4.5784e+08	1.36747e+08	9.03948e+07	5.77004e+08	1.16537e+08
Com_74_neg	11-Dehydro thromboxane B2	--	C20 H32 O6	368.224	6.692	--	--	--	--	--	--	--	--	--	--	Invalid mass	No results	No results	367.216	1.37119e+08	4.18846e+08	1.90441e+08	1.29109e+08	1.94882e+08	1.09943e+08	1.23815e+08	1.61547e+08	2.95712e+07	1.28525e+08	1.78844e+08	9.32915e+07	2.58885e+08	2.23885e+08	1.59318e+08	9.57261e+07	4.07429e+08	1.26977e+08	1.18835e+08	1.23011e+08	1.36813e+08	5.64457e+08	2.9355e+08	9.81551e+07	2.42541e+08	1.03756e+08	1.75991e+08	3.42163e+08	1.22549e+08	1.13318e+08
Com_77_neg	PC (16:0/18:2)	--	C42 H80 N O8 P	803.569	9.511	--	--	--	LMGP01010592	--	--	--	Glycerophospholipids [GP]	Glycerophosphocholines [GP01]	Diacylglycerophosphocholines [GP0101]	No results	Invalid mass	No results	802.561	2.88467e+08	2.10194e+08	2.67131e+08	3.09183e+08	1.41038e+08	1.83539e+08	1.45736e+08	1.17474e+08	1.73293e+08	2.07856e+08	3.30362e+08	2.42675e+08	2.49249e+08	2.20676e+08	3.04359e+08	3.85235e+08	2.00965e+08	2.74707e+08	3.27362e+08	3.66006e+08	5.30243e+08	2.29155e+08	3.48846e+08	3.70585e+08	2.89653e+08	2.46991e+08	2.81617e+08	2.02302e+08	3.29303e+08	2.84791e+08
Com_79_neg	PC (18:0/18:2)	--	C44 H84 N O8 P	831.6	10.946	--	--	--	LMGP01010766	--	--	--	Glycerophospholipids [GP]	Glycerophosphocholines [GP01]	Diacylglycerophosphocholines [GP0101]	No results	Invalid mass	No results	830.592	1.13504e+08	1.16425e+08	1.76339e+08	1.44885e+08	2.61961e+08	1.02639e+08	1.28622e+08	1.15625e+08	6.48816e+07	1.62969e+08	1.2987e+08	2.42598e+08	4.58832e+07	2.49218e+08	1.23961e+08	1.37853e+08	4.17117e+08	1.25077e+08	1.14685e+08	2.26835e+08	1.29984e+08	3.96802e+08	1.83357e+08	1.34697e+08	2.16824e+08	1.63818e+08	1.29722e+08	1.2319e+08	1.24336e+08	1.2629e+08
Com_84_neg	2-Ketohexanoic acid	--	C6 H10 O3	130.063	5.51	--	--	HMDB0001864	--	Organic acids and derivatives	Keto acids and derivatives	Medium-chain keto acids and derivatives	--	--	--	No results	No results	Full match	129.056	1.08671e+08	9.59889e+07	2.48049e+08	2.10749e+08	1.809e+08	1.43587e+08	2.71328e+08	2.65081e+08	1.58158e+08	2.15059e+08	2.66913e+08	3.2219e+08	1.55573e+08	3.31545e+08	2.54765e+08	2.27705e+08	1.47821e+08	2.03899e+08	2.31625e+08	2.36181e+08	2.128e+08	2.16773e+08	4.20685e+08	4.10196e+08	3.10253e+08	2.66318e+08	3.88939e+08	4.68794e+08	4.4722e+08	3.83911e+08
Com_101_neg	Chenodeoxycholic Acid	Chenodeoxycholate; Chenodeoxycholic acid; 3alpha,7alpha-Dihydroxy-5beta-cholanic acid; Chenodiol	C24 H40 O4	438.299	7.966	cpd:C02528	map00120 Primary bile acid biosynthesis;map01100 Metabolic pathways;map04976 Bile secretion	HMDB0000518	LMST04010032	Lipids and lipid-like molecules	Steroids and steroid derivatives	Bile acids, alcohols and derivatives	Sterols [ST]	Bile acids and derivatives [ST04]	C24 bile acids, alcohols, and derivatives [ST0401]	Invalid mass	No results	No results	437.291	2.98263e+07	1.01027e+08	5.50917e+07	1.81144e+07	1.05691e+08	5.53025e+07	6.0611e+07	808480	6.21433e+07	8.37869e+07	8.25177e+07	2.6118e+07	1.12702e+08	3.04744e+07	5.8519e+07	8.16028e+07	3.19687e+08	2.31923e+08	2.94529e+07	3.30182e+07	2.99023e+07	6.92227e+07	6.7078e+07	2.69574e+07	9.57789e+07	3.47512e+07	6.04328e+07	1.09731e+08	4.15706e+07	3.97717e+07
Com_104_neg	ethyl 3-cyano-2-hydroxy-6-phenylisonicotinate	--	C15 H12 N2 O3	268.081	1.68	--	--	--	--	--	--	--	--	--	--	Invalid mass	No match	No match	267.074	6.41185e+07	1.48868e+07	1.3743e+08	2.03808e+08	3.59698e+07	9.2869e+07	6.66347e+07	2.53683e+08	9.61675e+07	2.30667e+08	1.18066e+08	8.27688e+07	7.30175e+07	5.15191e+07	7.11018e+07	3.13411e+08	3.92026e+07	5.54763e+07	1.8197e+08	1.92606e+08	2.04797e+08	1.25014e+08	3.35779e+08	2.32706e+08	1.94633e+08	2.56206e+08	3.0745e+08	2.82944e+08	3.65665e+08	2.81268e+08
Com_112_neg	3-(4-Hydroxyphenyl)propionic acid	Phloretate; Phloretic acid; 3-(4-Hydroxyphenyl)propionic acid	C9 H10 O3	120.058	5.591	cpd:C01744	--	HMDB0002199	--	Phenylpropanoids and polyketides	Phenylpropanoic acids		--	--	--	Invalid mass	No results	No results	119.05	2.96386e+08	4.55724e+07	1.01057e+08	1.43757e+08	5.24806e+07	3.7489e+07	9.21316e+07	7.56473e+07	5.25576e+07	7.42493e+07	6.12058e+07	3.21966e+08	7.55401e+07	7.102e+07	1.22766e+08	1.48859e+08	5.55802e+07	1.10042e+08	3.36865e+07	7.61663e+07	5.00616e+07	3.7066e+07	6.36985e+07	3.62311e+07	6.74203e+07	2.47972e+07	4.42573e+07	6.03268e+07	2.59537e+07	1.17936e+07
Com_118_neg	LPC 22:5	--	C30 H52 N O7 P	615.354	9.195	--	--	--	LMGP01050143	--	--	--	Glycerophospholipids [GP]	Glycerophosphocholines [GP01]	Monoacylglycerophosphocholines [GP0105]	No results	Invalid mass	No results	614.346	1.82206e+08	1.78752e+08	2.46208e+08	2.79048e+08	2.21007e+08	2.08e+08	2.24002e+08	2.18417e+08	1.88353e+08	2.94219e+08	2.74333e+08	2.29887e+08	2.13153e+08	2.7425e+08	2.84807e+08	2.1161e+08	2.19367e+08	3.2923e+08	2.77588e+08	1.69455e+08	2.5303e+08	2.1736e+08	2.95303e+08	3.20727e+08	2.82167e+08	2.23338e+08	2.57555e+08	2.30015e+08	2.68968e+08	3.5432e+08
Com_123_neg	LPC 22:4	--	C30 H54 N O7 P	617.37	9.672	--	--	--	LMGP01050124	--	--	--	Glycerophospholipids [GP]	Glycerophosphocholines [GP01]	Monoacylglycerophosphocholines [GP0105]	No results	Invalid mass	No results	616.362	1.60697e+08	1.41643e+08	2.02664e+08	2.10045e+08	1.96181e+08	1.8891e+08	2.05726e+08	2.29117e+08	1.90104e+08	2.06286e+08	2.87219e+08	1.88789e+08	2.01885e+08	2.88465e+08	2.75488e+08	1.68123e+08	1.64294e+08	3.11662e+08	2.21967e+08	1.95102e+08	2.17392e+08	1.93206e+08	2.91827e+08	2.39352e+08	2.39673e+08	1.88717e+08	2.31545e+08	2.76268e+08	2.60397e+08	2.43507e+08
Com_126_neg	LPC 20:3	--	C28 H52 N O7 P	591.354	9.504	--	--	--	LMGP01050139	--	--	--	Glycerophospholipids [GP]	Glycerophosphocholines [GP01]	Monoacylglycerophosphocholines [GP0105]	No results	Invalid mass	No results	590.347	2.02045e+08	1.22091e+08	1.37261e+08	2.43853e+08	1.62285e+08	1.55617e+08	2.47055e+08	2.61677e+08	1.95963e+08	2.28187e+08	1.65168e+08	1.85622e+08	1.91765e+08	1.27491e+08	2.39296e+08	1.2733e+08	2.41785e+08	2.21645e+08	1.92251e+08	1.52707e+08	2.08116e+08	1.50511e+08	1.64707e+08	2.15199e+08	1.82068e+08	1.47776e+08	3.05984e+08	3.01994e+08	2.27464e+08	1.93364e+08
Com_135_neg	3-(methylsulfanyl)-5H-[1,2,4]triazino[5,6-b]indole	--	C10 H8 N4 S	216.046	6.148	--	--	--	--	--	--	--	--	--	--	Invalid mass	No results	No results	215.038	1.07321e+08	1.0931e+08	1.10371e+08	9.41241e+07	6.75017e+07	1.95113e+08	1.74091e+08	1.07097e+08	6.24727e+07	6.94095e+07	1.14145e+08	5.63844e+07	1.78097e+08	1.03665e+08	2.29626e+08	6.57343e+07	1.65021e+08	1.54165e+08	1.19559e+08	1.04259e+08	1.09065e+08	1.26233e+08	1.31413e+08	6.50584e+07	2.19076e+08	8.79515e+07	1.45428e+08	1.13092e+08	1.05755e+08	3.55092e+07
Com_147_neg	LPC 17:0	--	C25 H52 N O7 P	555.354	9.826	--	--	--	LMGP01050024	--	--	--	Glycerophospholipids [GP]	Glycerophosphocholines [GP01]	Monoacylglycerophosphocholines [GP0105]	No results	Invalid mass	No results	554.347	1.366e+08	1.10203e+08	2.13423e+08	1.94912e+08	1.69578e+08	1.69327e+08	1.89863e+08	1.63977e+08	1.58991e+08	2.51314e+08	2.49368e+08	1.62446e+08	1.4509e+08	2.20783e+08	2.11566e+08	1.59595e+08	1.53687e+08	1.90397e+08	2.09581e+08	2.13655e+08	2.22474e+08	1.92556e+08	2.94319e+08	2.91747e+08	1.95896e+08	1.83145e+08	2.66497e+08	2.07264e+08	2.55354e+08	2.64042e+08
Com_149_neg	Glycodeoxycholic Acid (hydrate)	--	C26 H43 N O5	898.628	7.24	--	--	--	--	--	--	--	--	--	--	Invalid mass	No results	No results	897.621	3.78476e+06	3.52424e+07	128640	5.07532e+06	4.34403e+07	1.73731e+07	6.04339e+06	185187	5.18533e+06	171386	166303	378544	3.33754e+06	1.05583e+06	7.88309e+06	2.64374e+06	2.2058e+07	5.27907e+06	1.74576e+06	93007.2	4.32581e+06	1.19682e+07	138619	1.38343e+06	2.1715e+07	976422	117060	1.19224e+06	1.55322e+06	110954
Com_150_neg	β-Muricholic acid	beta-Muricholate; beta-Muricholic acid; 3alpha,6beta,7beta-Trihydroxy-5beta-cholan-24-oic acid; 5beta-Cholanic acid-3alpha,6beta,7beta-triol	C24 H40 O5	454.294	6.53	cpd:C17726	--	--	--	--	--	--	--	--	--	Invalid mass	No results	No results	453.286	74782	460802	81760.3	2.67153e+06	816159	97018.5	159090	1.31282e+06	88297	295040	89463.7	135453	511234	117588	104895	88710	2.15552e+06	1.42033e+06	108001	103931	108107	94008.1	121081	101535	98537.8	88361.9	119638	92412.9	115532	102377
Com_161_neg	(2-amino-5-chlorophenyl)(phenyl)methanone oxime	--	C13 H11 Cl N2 O	264.067	5.598	--	--	--	--	--	--	--	--	--	--	Invalid mass	No results	No results	263.06	1.01836e+07	2.74021e+07	3.9105e+07	9.38531e+06	903360	1.14931e+06	3.44042e+07	2.63592e+07	6.72799e+06	7.10592e+07	3.58968e+07	3.62103e+07	6.99979e+07	3.57216e+07	2.22302e+07	2.23312e+08	2.93826e+07	2.9326e+07	5.87051e+07	3.7041e+07	3.11256e+07	7.5118e+06	4.30293e+06	1.92436e+07	3.27869e+06	2.69559e+06	2.88165e+06	4.18912e+06	3.74681e+07	3.44308e+07
Com_176_neg	16-Hydroxyhexadecanoic acid	--	C16 H32 O3	254.225	9.707	--	--	HMDB0006294	--	Lipids and lipid-like molecules	Fatty Acyls	Fatty acids and conjugates	--	--	--	Invalid mass	No results	No match	253.218	1.93119e+07	2.09587e+07	2.05558e+07	5.4733e+07	4.0584e+07	1.60189e+07	3.10597e+07	2.63766e+07	2.1944e+07	4.36848e+07	1.88065e+07	2.10282e+07	2.06504e+07	3.11844e+07	2.40461e+07	4.37815e+07	2.10201e+07	3.40409e+07	3.54389e+07	3.016e+07	7.77891e+07	7.56614e+07	3.58508e+07	1.14636e+08	5.9959e+07	5.92931e+07	5.14275e+07	6.92724e+07	8.68022e+07	1.22487e+08
Com_181_neg	LPC 17:1	--	C25 H50 N O7 P	553.338	9.166	--	--	--	LMGP01050126	--	--	--	Glycerophospholipids [GP]	Glycerophosphocholines [GP01]	Monoacylglycerophosphocholines [GP0105]	No results	Invalid mass	No results	552.331	1.62239e+08	1.16574e+08	1.56372e+08	1.41077e+08	1.4274e+08	1.39817e+08	1.89818e+08	1.52691e+08	1.77833e+08	1.35113e+08	1.51245e+08	1.40225e+08	1.39308e+08	1.37397e+08	1.84642e+08	1.08834e+08	1.40178e+08	2.0293e+08	1.4908e+08	1.3012e+08	1.51481e+08	1.40365e+08	1.69427e+08	1.39693e+08	1.3771e+08	1.41611e+08	2.38114e+08	1.87003e+08	1.64546e+08	1.13124e+08
Com_189_neg	Hexadecanedioic acid	--	C16 H30 O4	286.215	7.714	--	--	HMDB0000712	LMFA01170022	Lipids and lipid-like molecules	Fatty Acyls	Fatty acid esters	Fatty Acyls [FA]	Fatty Acids and Conjugates [FA01]	Dicarboxylic acids [FA0117]	Full match	No results	No results	285.207	3.69286e+07	5.32192e+07	5.90852e+07	5.6964e+07	7.06784e+07	8.3168e+07	4.17994e+07	9.53644e+07	4.04431e+07	5.08297e+07	7.96783e+07	3.7579e+07	4.6811e+07	6.75395e+07	5.5943e+07	4.86571e+07	5.59823e+07	7.94741e+07	3.07915e+07	5.32108e+07	9.69569e+07	8.04368e+07	7.87415e+07	1.34168e+08	6.05711e+07	1.50436e+08	4.86933e+07	9.81732e+07	1.16493e+08	4.54481e+07
Com_224_neg	OxPC (16:0-18:0+1O(1Cyc))	--	C42 H82 N O9 P	821.58	9.955	--	--	--	--	--	--	--	--	--	--	No results	Invalid mass	No results	820.573	1.22499e+08	8.41259e+07	9.2017e+07	7.71474e+07	4.31862e+07	5.00031e+07	4.95863e+07	4.99491e+07	6.55344e+07	6.02689e+07	6.37684e+07	5.29781e+07	6.48092e+07	7.3329e+07	8.59682e+07	7.79012e+07	5.27289e+07	7.45063e+07	9.69079e+07	1.15906e+08	9.55986e+07	6.50674e+07	5.6046e+07	9.20455e+07	8.92939e+07	8.0148e+07	6.91862e+07	5.02114e+07	8.67252e+07	8.37337e+07
Com_237_neg	PC (16:0/18:3)	--	C42 H78 N O8 P	801.554	10.754	--	--	--	LMGP01010601	--	--	--	Glycerophospholipids [GP]	Glycerophosphocholines [GP01]	Diacylglycerophosphocholines [GP0101]	No results	Invalid mass	No results	800.546	8.62236e+07	7.42558e+07	9.36805e+07	7.51421e+07	5.51682e+07	5.57124e+07	4.8668e+07	9.58706e+07	6.99481e+07	7.77902e+07	7.48062e+07	1.01185e+08	9.74465e+07	1.26145e+08	1.27069e+08	8.43726e+07	7.80772e+07	1.29732e+08	1.25613e+08	1.32203e+08	6.68894e+07	7.54097e+07	1.51648e+08	1.14457e+08	8.14529e+07	8.34964e+07	1.26245e+08	8.31371e+07	1.06653e+08	1.05548e+08
Com_249_neg	all-cis-4,7,10,13,16-Docosapentaenoic acid	--	C22 H34 O2	330.256	10.27	--	--	--	--	--	--	--	--	--	--	Full match	No results	Full match	329.249	4.85821e+07	4.21853e+07	6.72694e+07	5.79611e+07	8.7045e+07	4.62108e+07	4.77015e+07	5.09209e+07	6.65679e+07	1.24844e+08	7.01353e+07	5.51677e+07	4.59586e+07	6.72397e+07	6.46818e+07	7.1218e+07	4.64998e+07	1.00248e+08	4.57332e+07	1.50777e+08	1.17913e+08	6.4541e+07	8.30103e+07	9.50746e+07	8.3489e+07	6.86894e+07	5.43534e+07	5.92178e+07	1.44844e+08	1.35461e+08
Com_255_neg	methadone-d9	--	C21 H18 [2]H9 N O	317.955	1.193	--	--	--	--	--	--	--	--	--	--	Invalid mass	No results	No results	316.948	1.16091e+08	9.00741e+07	1.04071e+08	1.18167e+08	9.44547e+07	1.02144e+08	1.47793e+08	1.33729e+08	1.21138e+08	1.34615e+08	1.24998e+08	1.14567e+08	1.10616e+08	1.2596e+08	1.31129e+08	1.31832e+08	1.04659e+08	1.28005e+08	1.19368e+08	1.57408e+08	1.27722e+08	1.2179e+08	1.57979e+08	1.53414e+08	1.43841e+08	1.2538e+08	1.63705e+08	1.29697e+08	1.60146e+08	1.45367e+08
Com_277_neg	Aldosterone	Aldosterone; 11beta,21-Dihydroxy-3,20-dioxo-4-pregnen-18-al	C21 H28 O5	360.198	7.155	cpd:C01780	map00140 Steroid hormone biosynthesis;map01100 Metabolic pathways;map04925 Aldosterone synthesis and secretion;map04960 Aldosterone-regulated sodium reabsorption	HMDB0000037	LMST02030026	Lipids and lipid-like molecules	Steroids and steroid derivatives	Hydroxysteroids	Sterols [ST]	Steroids [ST02]	C21 steroids (gluco/mineralocorticoids, progestogins) and derivatives [ST0203]	Invalid mass	No results	No results	359.191	2.95612e+06	8.46844e+06	4.88602e+06	2.55219e+06	8.78232e+06	5.73403e+06	6.71487e+06	1.56128e+07	4.81432e+06	3.30129e+06	1.07508e+07	4.25189e+06	4.30656e+06	1.26433e+07	4.21019e+06	5.14863e+06	2.26943e+07	1.34559e+07	4.53953e+06	6.29851e+06	2.72007e+06	8.20414e+06	4.71575e+07	3.07408e+06	1.29063e+07	2.01723e+07	1.83585e+07	1.07786e+07	5.23186e+06	3.78853e+06
Com_282_neg	Citrulline	L-Citrulline; 2-Amino-5-ureidovaleric acid; Citrulline	C6 H13 N3 O3	175.096	1.327	cpd:C00327	map00220 Arginine biosynthesis;map01100 Metabolic pathways;map01230 Biosynthesis of amino acids	HMDB0000904	--	Organic acids and derivatives	Carboxylic acids and derivatives	Amino acids, peptides, and analogues	--	--	--	No results	Full match	Full match	174.089	6.6915e+07	7.8588e+07	9.67374e+07	5.99773e+07	7.8747e+07	9.57686e+07	1.25061e+08	4.88132e+07	6.55515e+07	8.47835e+07	7.98068e+07	7.14681e+07	4.41084e+07	7.21514e+07	7.87156e+07	6.77657e+07	7.5792e+07	8.0209e+07	7.64749e+07	1.05095e+08	6.72724e+07	1.06633e+08	1.3782e+08	6.17051e+07	9.71555e+07	1.08212e+08	1.52014e+08	5.60655e+07	6.76969e+07	8.35318e+07
Com_298_neg	LPC 20:5	--	C28 H48 N O7 P	587.323	8.466	--	--	--	LMGP01050050	--	--	--	Glycerophospholipids [GP]	Glycerophosphocholines [GP01]	Monoacylglycerophosphocholines [GP0105]	No results	Invalid mass	No results	586.315	8.33127e+07	6.23354e+07	8.05578e+07	1.02519e+08	8.31067e+07	7.40798e+07	8.12536e+07	6.1974e+07	7.63615e+07	1.08503e+08	8.49223e+07	9.02429e+07	7.89586e+07	6.41553e+07	1.05383e+08	7.09295e+07	9.90189e+07	9.3608e+07	1.00269e+08	4.8259e+07	9.71364e+07	7.22628e+07	9.25324e+07	1.25607e+08	9.21004e+07	6.6751e+07	9.34837e+07	8.20231e+07	9.24885e+07	1.1277e+08
Com_312_neg	alpha-Ketoglutaric acid	2-Oxoglutarate; Oxoglutaric acid; 2-Ketoglutaric acid; alpha-Ketoglutaric acid	C5 H6 O5	146.022	1.675	cpd:C00026	map00020 Citrate cycle (TCA cycle);map00040 Pentose and glucuronate interconversions;map00053 Ascorbate and aldarate metabolism;map00220 Arginine biosynthesis;map00250 Alanine, aspartate and glutamate metabolism;map00300 Lysine biosynthesis;map00340 Histidine metabolism;map00430 Taurine and hypotaurine metabolism;map00471 D-Glutamine and D-glutamate metabolism;map00630 Glyoxylate and dicarboxylat…	HMDB0000208	--	Organic acids and derivatives	Keto acids and derivatives	Gamma-keto acids and derivatives	--	--	--	No results	No results	Full match	191.02	3.01369e+07	4.5949e+07	4.11629e+07	5.05836e+07	2.21119e+07	5.52931e+07	6.86291e+07	4.28287e+07	8.18163e+07	2.16482e+07	5.62238e+07	4.17164e+07	4.8199e+07	6.35682e+07	3.83238e+07	6.96176e+07	4.39934e+07	1.12829e+08	6.60102e+07	6.63499e+06	5.82542e+07	8.44666e+07	7.74725e+07	9.32614e+07	5.15922e+07	5.52361e+07	6.73991e+07	5.79833e+07	1.32206e+08	2.5235e+07
Com_326_neg	SM (d14:2/20:0)	--	C39 H77 N2 O6 P	746.559	11.723	--	--	--	--	--	--	--	--	--	--	No results	Invalid mass	No results	745.552	5.76028e+07	2.97944e+07	4.91013e+07	5.31143e+07	4.16333e+07	3.98249e+07	6.05038e+07	5.33259e+07	6.44541e+07	7.21695e+07	7.76347e+07	5.16807e+07	4.98886e+07	5.91264e+07	7.38923e+07	7.93614e+07	4.53676e+07	6.91942e+07	5.76691e+07	7.64397e+07	6.59393e+07	4.49566e+07	7.19893e+07	5.37845e+07	5.74417e+07	5.99142e+07	9.27136e+07	6.92424e+07	7.29004e+07	6.64738e+07
Com_333_neg	PC (18:1/20:4)	--	C46 H82 N O8 P	853.585	9.916	--	--	--	LMGP01010905	--	--	--	Glycerophospholipids [GP]	Glycerophosphocholines [GP01]	Diacylglycerophosphocholines [GP0101]	No results	Invalid mass	No results	852.578	4.57577e+07	4.91291e+07	5.42294e+07	4.6824e+07	2.3945e+07	2.89163e+07	5.16424e+07	4.22805e+07	3.59853e+07	4.87291e+07	5.15357e+07	4.49855e+07	3.7939e+07	2.88689e+07	4.01618e+07	6.01583e+07	5.01609e+07	5.95509e+07	5.68667e+07	7.39083e+07	7.77464e+07	5.24495e+07	7.5656e+07	1.02781e+08	5.84373e+07	4.68457e+07	7.98303e+07	4.45253e+07	8.07359e+07	5.69072e+07
Com_335_neg	Dihydroroseoside	--	C19 H32 O8	388.21	5.701	--	--	HMDB0040614	--	Lipids and lipid-like molecules	Fatty Acyls	Fatty acyl glycosides	--	--	--	Full match	No results	No results	387.203	6.15011e+07	7.89595e+06	8.82106e+06	1.00037e+08	2.32095e+06	2.51473e+06	6.79397e+06	5.46742e+06	4.62665e+07	3.75858e+07	5.69477e+06	5.1736e+07	1.67762e+07	5.74649e+06	5.44015e+06	5.84145e+07	7.35467e+06	6.06303e+06	2.3431e+07	7.25762e+06	3.00217e+06	2.35567e+06	2.94038e+06	3.1147e+06	3.14743e+06	1.69635e+06	3.00437e+06	2.70182e+06	5.23371e+06	1.87988e+06
Com_338_neg	Catechol	Catechol	C6 H6 O2	110.037	4.957	cpd:C15571	--	HMDB0000957	--	Benzenoids	Phenols	Benzenediols	--	--	--	Full match	No results	Full match	109.03	9.0906e+07	4.80167e+07	6.13595e+07	7.88344e+07	3.19378e+07	3.59615e+07	7.12416e+07	4.15646e+07	8.10914e+07	5.58388e+07	5.22609e+07	8.8183e+07	6.73335e+07	6.92306e+07	5.40958e+07	8.57295e+07	4.6727e+07	5.30687e+07	7.60447e+07	5.54168e+07	2.80611e+07	2.78881e+06	2.79903e+07	2.00289e+07	3.90976e+07	2.08387e+07	3.38921e+07	2.8595e+07	1.71227e+07	1.07723e+07
Com_351_neg	2-Hydroxy-2-methylbutanoic acid	--	C5 H10 O3	118.063	5.145	--	--	HMDB0001987	--	Lipids and lipid-like molecules	Fatty Acyls	Fatty acids and conjugates	--	--	--	No results	No results	Full match	117.056	6.886e+07	1.09229e+07	4.91503e+07	6.59725e+07	3.41737e+07	3.64478e+07	4.39742e+07	5.57995e+07	9.17845e+07	7.32695e+07	3.40781e+07	5.10323e+07	5.22022e+07	5.59454e+07	4.80443e+07	6.47225e+07	2.74959e+07	5.23522e+07	4.66942e+07	3.79275e+07	3.5295e+07	1.10008e+07	5.36479e+07	4.74494e+07	4.50123e+07	2.91743e+07	4.29274e+07	6.47223e+07	6.43357e+07	4.66608e+07
Com_356_neg	trans-Petroselinic acid	--	C18 H34 O2	328.262	10.389	--	--	--	--	--	--	--	--	--	--	Invalid mass	No results	No results	327.254	1.40666e+07	1.8176e+07	2.28617e+07	5.21177e+07	3.60787e+07	1.74729e+07	2.7618e+07	2.78191e+07	1.77966e+07	3.95986e+07	1.84443e+07	1.64717e+07	1.8241e+07	3.57669e+07	2.55344e+06	3.21674e+07	1.97166e+07	2.71895e+07	2.58861e+07	2.62018e+07	5.24085e+07	5.36773e+07	4.22964e+07	7.92035e+07	5.49238e+07	5.11547e+07	4.22373e+07	6.15133e+07	6.17843e+07	7.53548e+07
Com_357_neg	8-iso-15-keto Prostaglandin F2α	--	C20 H32 O5	334.212	8.115	--	--	--	--	--	--	--	--	--	--	Invalid mass	No results	No results	333.205	2.19842e+07	5.80162e+07	8.20073e+07	2.15501e+07	5.41245e+07	6.63096e+07	5.59591e+07	9.6019e+07	3.17971e+07	3.17074e+07	7.41044e+07	3.21052e+07	2.80673e+07	5.78318e+07	6.9238e+07	2.78785e+07	4.99654e+07	8.14203e+07	2.56272e+07	5.20557e+07	4.03497e+07	5.27628e+07	1.09093e+08	4.23256e+07	6.18244e+07	7.29903e+07	7.49632e+07	8.19513e+07	4.64692e+07	2.23864e+07
Com_361_neg	cis-5,8,11,14,17-Eicosapentaenoic acid	--	C20 H30 O2	302.225	9.403	--	--	HMDB0001999	--	Lipids and lipid-like molecules	Fatty Acyls	Fatty acids and conjugates	--	--	--	Full match	No results	Full match	301.217	2.19378e+07	1.46519e+07	2.16465e+07	4.50416e+07	2.57699e+07	1.7052e+07	2.87585e+07	1.72658e+07	1.98514e+07	5.2698e+07	2.33716e+07	2.0736e+07	1.7028e+07	2.31098e+07	2.6194e+07	4.10138e+07	2.42438e+07	3.05501e+07	3.28993e+07	2.50038e+07	6.83823e+07	3.84449e+07	7.63614e+07	1.03012e+08	3.87971e+07	6.37311e+07	6.52912e+07	2.77736e+07	7.83427e+07	7.403e+07
Com_365_neg	4-Hydroxybenzoic acid	4-Hydroxybenzoate; Hydroxybenzoic acid; 4-Hydroxybenzoic acid; Hydroxybenzenecarboxylic acid	C7 H6 O3	138.032	5.943	cpd:C00156	map00130 Ubiquinone and other terpenoid-quinone biosynthesis;map00360 Phenylalanine metabolism;map00790 Folate biosynthesis;map01100 Metabolic pathways	HMDB0000500	--	Benzenoids	Benzene and substituted derivatives	Benzoic acids and derivatives	--	--	--	No results	No results	Full match	137.025	4.68092e+07	1.76451e+07	1.96774e+07	8.74091e+07	1.30602e+07	1.90631e+07	1.8907e+07	2.73477e+07	4.74697e+07	6.49053e+07	1.6481e+07	4.19557e+07	4.49997e+07	4.39724e+06	2.31697e+07	8.68148e+07	2.74773e+07	1.8861e+07	4.74102e+07	1.41575e+07	1.87191e+07	1.16737e+07	2.75778e+07	2.19453e+07	1.49838e+07	1.00353e+07	1.57865e+07	2.18518e+07	4.73193e+07	1.39825e+07
Com_376_neg	Ornithine	Ornithine; 2,5-Diaminovaleric acid; 2,5-Diaminopentanoic acid; 2,5-Diaminopentanoate	C5 H12 N2 O2	132.09	1.326	cpd:C01602	--	HMDB0003374	--	Organic acids and derivatives	Carboxylic acids and derivatives	Amino acids, peptides, and analogues	--	--	--	Full match	No results	Full match	131.083	4.43829e+07	5.35313e+07	6.68187e+07	4.63175e+07	5.2055e+07	7.23368e+07	8.70815e+07	3.58469e+07	4.48254e+07	5.93311e+07	5.7308e+07	4.82503e+07	2.91209e+07	5.12841e+07	5.40229e+07	4.62293e+07	5.2814e+07	5.49154e+07	5.22802e+07	6.85488e+07	4.617e+07	8.20229e+07	8.89588e+07	4.07101e+07	7.16061e+07	7.37314e+07	1.02325e+08	3.92928e+07	4.84869e+07	5.69226e+07
Com_390_neg	8Z,11Z,14Z-Eicosatrienoic acid	--	C20 H34 O2	306.256	10.285	--	--	HMDB0002925	LMFA01030158	Lipids and lipid-like molecules	Fatty Acyls	Fatty acids and conjugates	Fatty Acyls [FA]	Fatty Acids and Conjugates [FA01]	Unsaturated fatty acids [FA0103]	Full match	No results	Full match	305.249	1.59894e+07	1.64956e+07	2.05821e+07	3.60579e+07	3.20537e+07	1.57381e+07	2.53299e+07	2.65799e+07	2.28015e+07	4.8502e+07	2.38347e+07	1.92196e+07	1.91463e+07	2.35318e+07	2.55658e+07	3.84281e+07	1.98341e+07	3.20387e+07	2.5081e+07	3.24654e+07	5.18556e+07	3.88048e+07	4.7878e+07	6.30873e+07	3.48283e+07	5.40159e+07	4.22084e+07	4.32912e+07	8.49572e+07	6.5899e+07
Com_427_neg	17-AAG	--	C31 H43 N3 O8	567.285	7.258	--	--	--	--	--	--	--	--	--	--	Invalid mass	No results	No results	566.277	1.10742e+07	5.19526e+06	3.44917e+07	1.30904e+07	7.43693e+06	3.07304e+07	2.48964e+07	7.30265e+06	4.50034e+06	8.27565e+07	3.38538e+07	3.5012e+07	6.75953e+06	7.03054e+07	1.47907e+07	2.76783e+07	2.86485e+06	3.94262e+06	4.94051e+07	2.95182e+07	1.40208e+07	1.87097e+07	3.89982e+07	8.27704e+06	1.59852e+07	5.16718e+07	9.83165e+06	2.9824e+07	5.18533e+06	7.96156e+07
Com_444_neg	4-Ethylphenol	4-Ethylphenol; p-Ethylphenol	C8 H10 O	122.073	5.712	cpd:C13637	--	HMDB0029306	--	Benzenoids	Phenols	1-hydroxy-2-unsubstituted benzenoids	--	--	--	Full match	No results	No results	121.066	2.01385e+07	2.43311e+07	1.80924e+07	1.64764e+07	1.55629e+07	6.27449e+06	8.70753e+06	5.837e+06	4.18807e+07	1.05781e+07	1.65303e+07	6.77588e+07	2.09408e+07	6.6154e+06	1.03056e+07	2.03728e+07	2.2239e+07	2.17533e+07	1.55426e+07	6.34637e+06	7.30097e+06	8.73056e+06	1.14771e+07	7.169e+06	1.60971e+07	5.11971e+06	8.22887e+06	5.98485e+06	1.82018e+07	1.52291e+07
Com_464_neg	Mestranol	Mestranol	C21 H26 O2	310.182	8.816	cpd:C07618	--	HMDB0015446	--	Lipids and lipid-like molecules	Steroids and steroid derivatives	Estrane steroids	--	--	--	No results	Invalid mass	No results	309.175	1.92455e+07	6.19815e+06	1.18975e+07	6.1027e+06	1.1587e+07	7.71e+06	1.28664e+07	1.65666e+07	1.91296e+07	3.04016e+07	1.35257e+07	1.84834e+07	1.6895e+07	1.01574e+07	1.14496e+07	1.4633e+07	2.60769e+07	2.05861e+07	5.09748e+06	1.50614e+07	1.29074e+07	1.99457e+07	6.28217e+07	7.84366e+06	2.00345e+07	5.442e+06	3.01881e+07	1.88078e+07	1.74912e+07	8.24196e+07
Com_470_neg	LPC 20:2	--	C28 H54 N O7 P	593.37	9.874	--	--	--	LMGP01050132	--	--	--	Glycerophospholipids [GP]	Glycerophosphocholines [GP01]	Monoacylglycerophosphocholines [GP0105]	No results	Invalid mass	No results	592.363	3.26001e+07	2.46381e+07	4.04464e+07	3.16052e+07	3.73541e+07	3.68265e+07	4.03803e+07	5.62485e+07	3.98349e+07	4.96081e+07	5.08359e+07	3.99193e+07	3.64263e+07	3.76663e+07	4.67613e+07	3.94042e+07	4.23121e+07	5.1634e+07	3.97941e+07	3.89025e+07	4.34723e+07	4.13396e+07	5.58087e+07	4.39587e+07	4.88051e+07	3.48863e+07	5.35633e+07	6.9574e+07	5.82557e+07	4.32948e+07
Com_496_neg	FAHFA (18:1/20:3)	--	C38 H66 O4	586.494	10.55	--	--	--	--	--	--	--	--	--	--	No results	Full match	No results	585.487	5.19876e+06	9.44086e+06	1.13812e+07	3.62195e+07	2.54492e+07	8.87306e+06	1.77105e+07	1.6282e+07	9.61313e+06	2.95274e+07	1.02262e+07	8.2834e+06	1.09845e+07	2.17762e+07	1.11985e+07	2.41066e+07	1.1359e+07	1.72524e+07	1.90355e+07	1.88195e+07	4.25755e+07	4.09039e+07	2.99423e+07	5.57343e+07	4.34165e+07	3.78428e+07	2.9455e+07	4.15805e+07	4.49389e+07	6.06789e+07
Com_497_neg	PC (16:0/18:1)	--	C42 H82 N O8 P	805.582	8.903	--	--	--	LMGP01010581	--	--	--	Glycerophospholipids [GP]	Glycerophosphocholines [GP01]	Diacylglycerophosphocholines [GP0101]	No results	Invalid mass	No results	804.575	2.63221e+07	1.64945e+07	1.82173e+07	1.93313e+07	3.22915e+07	1.2828e+07	1.90685e+07	1.28259e+07	9.38462e+06	1.77981e+07	3.24161e+07	4.27139e+07	1.48653e+07	2.4004e+07	1.10894e+07	1.45073e+07	5.39835e+07	1.7771e+07	2.02335e+07	1.39208e+07	2.02811e+07	4.84026e+07	2.63267e+07	2.20327e+07	3.08648e+07	2.03451e+07	2.96892e+07	2.10979e+07	1.91937e+07	2.07177e+07
Com_505_neg	LPC 19:1	--	C27 H54 N O7 P	581.37	10.025	--	--	--	LMGP01050130	--	--	--	Glycerophospholipids [GP]	Glycerophosphocholines [GP01]	Monoacylglycerophosphocholines [GP0105]	No results	Invalid mass	No results	580.362	4.62355e+07	4.39514e+07	4.62856e+07	4.18955e+07	4.87438e+07	4.95045e+07	5.2885e+07	5.94243e+07	4.71787e+07	3.62292e+07	5.08207e+07	4.79418e+07	4.258e+07	3.70599e+07	5.96587e+07	3.48035e+07	4.82371e+07	6.00306e+07	3.87437e+07	4.19785e+07	5.24967e+07	5.02692e+07	5.71764e+07	4.44767e+07	6.1624e+07	5.20156e+07	6.52497e+07	6.33017e+07	5.67317e+07	2.89031e+07
Com_626_neg	LPS 18:1	--	C24 H46 N O9 P	523.292	9.905	--	--	--	LMGP03050001	--	--	--	Glycerophospholipids [GP]	Glycerophosphoserines [GP03]	Monoacylglycerophosphoserines [GP0305]	No results	Full match	No results	522.285	3.45875e+06	1.91152e+06	4.5862e+06	3.35356e+06	6.78248e+06	2.26545e+06	4.42951e+06	1.36603e+07	6.04005e+06	2.22533e+07	8.6427e+06	3.1188e+06	3.69226e+06	3.80792e+06	6.56718e+06	5.22831e+06	7.29283e+06	1.54851e+07	3.07292e+06	3.8859e+06	8.36613e+06	2.74292e+06	5.36384e+06	1.59032e+07	9.85846e+06	7.54498e+06	1.0553e+07	8.06338e+06	2.37556e+07	1.02212e+07
Com_641_neg	PC (16:0/20:5)	--	C44 H78 N O8 P	825.554	10.424	--	--	--	LMGP01010633	--	--	--	Glycerophospholipids [GP]	Glycerophosphocholines [GP01]	Diacylglycerophosphocholines [GP0101]	No results	Invalid mass	No results	824.546	2.96145e+07	2.85085e+07	3.72054e+07	1.81465e+07	1.57674e+07	2.33027e+07	2.42949e+07	2.40633e+07	2.58887e+07	2.18321e+07	2.10213e+07	3.07186e+07	2.80317e+07	3.388e+07	2.83631e+07	2.21405e+07	2.76342e+07	2.67828e+07	4.7078e+07	4.70696e+07	1.65128e+07	2.54775e+07	4.09177e+07	2.05849e+07	2.51884e+07	2.8436e+07	3.54098e+07	1.82234e+07	3.16751e+07	2.63083e+07
Com_654_neg	PC (18:2/20:4)	--	C46 H80 N O8 P	851.57	10.697	--	--	--	LMGP01010943	--	--	--	Glycerophospholipids [GP]	Glycerophosphocholines [GP01]	Diacylglycerophosphocholines [GP0101]	No results	Invalid mass	No results	850.563	2.58049e+07	2.30887e+07	2.42174e+07	2.07792e+07	1.90178e+07	2.13913e+07	2.13292e+07	2.45201e+07	2.24455e+07	2.37061e+07	2.5172e+07	2.72832e+07	2.31909e+07	3.05948e+07	2.59405e+07	2.95697e+07	2.49632e+07	3.46287e+07	3.52693e+07	5.05757e+07	2.47314e+07	2.48222e+07	3.38156e+07	2.57204e+07	2.94371e+07	2.14682e+07	3.27446e+07	2.36676e+07	3.06394e+07	2.67382e+07
Com_661_neg	LPI 20:4	--	C29 H49 O12 P	620.297	9.763	--	--	--	LMGP06050006	--	--	--	Glycerophospholipids [GP]	Glycerophosphoinositols [GP06]	Monoacylglycerophosphoinositols [GP0605]	No results	Full match	No results	619.289	1.30296e+07	2.40374e+07	2.7069e+07	1.12053e+07	3.53018e+07	2.51537e+07	1.83031e+07	2.96973e+07	2.07902e+07	2.98494e+07	2.53561e+07	2.06183e+07	2.08551e+07	3.03654e+07	2.43258e+07	1.27288e+07	3.05358e+07	3.05342e+07	1.74348e+07	2.13794e+07	9.71503e+06	2.501e+07	2.72992e+07	8.58225e+06	2.92974e+07	1.85052e+07	2.03887e+07	2.88902e+07	1.64195e+07	2.48719e+07
Com_665_neg	LPC 20:1	--	C28 H56 N O7 P	595.386	10.432	--	--	--	LMGP01050131	--	--	--	Glycerophospholipids [GP]	Glycerophosphocholines [GP01]	Monoacylglycerophosphocholines [GP0105]	No results	Invalid mass	No results	594.378	2.30941e+07	2.39714e+07	3.19683e+07	3.13904e+07	2.73399e+07	3.41086e+07	3.43147e+07	4.70099e+07	3.01018e+07	3.42741e+07	3.71666e+07	3.07974e+07	3.06752e+07	3.33064e+07	3.82358e+07	3.05029e+07	3.16356e+07	3.59445e+07	2.94387e+07	3.6265e+07	2.75085e+07	3.03256e+07	4.51384e+07	3.74965e+07	3.62136e+07	3.41004e+07	4.47394e+07	4.00914e+07	4.20116e+07	3.50074e+07
Com_675_neg	Lauric acid ethyl ester	--	C14 H28 O2	228.209	9.479	--	--	HMDB0033788	--	Lipids and lipid-like molecules	Fatty Acyls	Fatty acid esters	--	--	--	Full match	No results	Full match	227.202	6.95222e+06	7.49192e+06	7.76957e+06	1.67836e+07	1.10494e+07	5.94234e+06	8.77137e+06	8.68297e+06	7.41298e+06	1.30229e+07	7.05343e+06	6.97222e+06	6.80345e+06	1.10365e+07	9.6226e+06	1.5089e+07	7.97317e+06	1.06862e+07	1.22093e+07	1.11871e+07	1.57995e+07	1.56021e+07	1.74021e+07	3.02972e+07	1.80142e+07	1.85172e+07	1.38321e+07	1.9647e+07	2.1596e+07	3.1677e+07
Com_678_neg	(±)12(13)-DiHOME	--	C18 H34 O4	314.246	7.288	--	--	--	--	--	--	--	--	--	--	Full match	No results	Full match	313.239	3.3394e+07	6.65557e+06	8.99995e+06	8.34488e+06	4.11785e+06	6.26658e+06	7.29647e+06	9.73233e+06	6.783e+06	4.06263e+07	7.4522e+06	3.0222e+07	7.89887e+06	5.63405e+06	7.02947e+06	4.43255e+07	5.43126e+06	9.87652e+06	6.39458e+06	4.74019e+06	2.2138e+07	7.17384e+06	1.12346e+07	9.14218e+06	7.82292e+06	5.76868e+06	7.06199e+06	9.89651e+06	1.82826e+07	3.59501e+07
Com_681_neg	11(E)-Eicosenoic Acid	--	C20 H38 O2	310.288	11.364	--	--	--	--	--	--	--	--	--	--	Full match	No results	Full match	309.28	7.4545e+06	6.88585e+06	8.79351e+06	1.63431e+07	1.69331e+07	7.89621e+06	1.1548e+07	1.39567e+07	1.01175e+07	1.40294e+07	9.25808e+06	8.29272e+06	9.23277e+06	1.53016e+07	1.10257e+07	1.711e+07	8.69212e+06	1.39665e+07	1.1981e+07	1.50657e+07	2.68633e+07	2.17486e+07	1.53698e+07	3.36161e+07	2.21158e+07	2.25833e+07	1.8352e+07	2.46354e+07	3.41499e+07	3.00861e+07
Com_736_neg	(2S)-4-Oxo-2-phenyl-3,4-dihydro-2H-chromen-7-yl beta-D-glucopyranoside	--	C21 H22 O8	448.142	7	--	--	--	--	--	--	--	--	--	--	Invalid mass	No results	No results	447.135	3.85037e+06	2.63948e+06	1.81551e+06	3.34608e+06	3.65786e+06	2.61461e+06	3.87139e+06	3.79245e+06	2.83972e+06	3.91273e+06	4.45008e+06	1.8404e+06	3.91851e+06	5.08098e+06	2.41901e+06	2.33012e+06	1.96659e+06	4.40672e+06	4.76972e+06	3.48294e+06	2.96629e+06	2.92935e+06	3.87874e+06	3.03153e+06	3.617e+06	2.43606e+06	2.59922e+06	3.05498e+06	4.43562e+06	3.73311e+06
Com_749_neg	Pentadecanoic acid	Pentadecanoic acid; Pentadecylic acid; n-Pentadecanoic acid	C15 H30 O2	242.225	9.796	cpd:C16537	--	HMDB0000826	LMFA01010015	Lipids and lipid-like molecules	Fatty Acyls	Fatty acids and conjugates	Fatty Acyls [FA]	Fatty Acids and Conjugates [FA01]	Straight chain fatty acids [FA0101]	Full match	No results	Full match	241.218	4.67876e+06	3.48595e+06	5.66649e+06	1.58498e+07	1.34134e+07	4.4137e+06	7.73946e+06	7.65602e+06	6.6679e+06	1.2908e+07	7.12508e+06	5.39249e+06	6.19575e+06	1.26892e+07	7.40722e+06	1.21393e+07	6.3394e+06	1.46943e+07	9.67138e+06	8.24307e+06	2.1751e+07	1.02046e+07	8.78283e+06	2.58066e+07	1.57417e+07	1.29611e+07	1.05085e+07	1.66892e+07	1.85101e+07	3.20771e+07
Com_778_neg	PC (16:0/20:4)	--	C44 H80 N O8 P	827.57	10.161	--	--	--	LMGP01010629	--	--	--	Glycerophospholipids [GP]	Glycerophosphocholines [GP01]	Diacylglycerophosphocholines [GP0101]	No results	Invalid mass	No results	826.563	6.71904e+06	4.53912e+06	7.66088e+06	6.66344e+06	2.50007e+06	4.3452e+06	5.50373e+06	4.51804e+06	5.87518e+06	5.78422e+06	5.2376e+06	5.03578e+06	5.28169e+06	6.90082e+06	1.29928e+07	6.69227e+06	5.51249e+06	7.44555e+06	7.26174e+06	9.85323e+06	8.33142e+06	5.59805e+06	7.45865e+06	9.02417e+06	6.20098e+06	5.44246e+06	6.78071e+06	4.71224e+06	9.08152e+06	6.90063e+06
Com_806_neg	PC (18:0/20:4)	--	C46 H84 N O8 P	855.596	9.953	--	--	--	LMGP01010804	--	--	--	Glycerophospholipids [GP]	Glycerophosphocholines [GP01]	Diacylglycerophosphocholines [GP0101]	No results	Invalid mass	No results	854.589	4.31289e+06	3.11825e+06	3.66537e+06	4.28242e+06	4.08617e+06	2.03813e+06	3.95506e+06	3.33176e+06	2.47208e+06	2.83303e+06	7.07318e+06	3.3825e+07	5.16041e+06	3.79942e+06	3.04091e+06	3.43995e+06	9.36424e+06	4.88567e+06	3.88589e+06	3.91531e+06	3.84735e+06	9.03264e+06	6.46474e+06	4.52291e+06	4.59539e+06	3.09532e+06	5.2962e+06	5.70008e+06	3.96131e+06	3.21845e+06
Com_811_neg	PC (14:0/18:2)	--	C40 H76 N O8 P	775.538	9.726	--	--	--	LMGP01010496	--	--	--	Glycerophospholipids [GP]	Glycerophosphocholines [GP01]	Diacylglycerophosphocholines [GP0101]	No results	Invalid mass	No results	774.531	1.61491e+07	1.22543e+07	7.41469e+06	9.57055e+06	6.52369e+06	6.36638e+06	1.08598e+07	1.1352e+07	7.75991e+06	1.74616e+07	1.15497e+07	1.36094e+07	1.19718e+07	1.99852e+07	1.27092e+07	1.2654e+07	9.3725e+06	2.20947e+07	2.41699e+07	2.69367e+07	1.00942e+07	1.72788e+07	2.90888e+07	1.23651e+07	8.71845e+06	9.29116e+06	1.56278e+07	1.11928e+07	1.16498e+07	1.98344e+07
Com_841_neg	FAHFA (14:0/6:0)	--	C20 H38 O4	342.277	7.854	--	--	--	--	--	--	--	--	--	--	No results	Full match	No results	341.27	1.66546e+07	2.43063e+07	1.80391e+07	1.09123e+07	2.41822e+07	2.44978e+07	2.15268e+07	1.5156e+07	1.07721e+07	1.58017e+07	1.98297e+07	1.40861e+07	1.66791e+07	1.46237e+07	2.01012e+07	1.99788e+07	2.29301e+07	1.76745e+07	1.22239e+07	1.35593e+07	1.62966e+07	1.62983e+07	1.80737e+07	1.02696e+07	3.03031e+07	1.54148e+07	1.71699e+07	1.63263e+07	1.37621e+07	1.39075e+07
Com_860_neg	3-Hydroxydecanoic acid	--	C10 H20 O3	142.136	6.899	--	--	HMDB0010725	--	Organic acids and derivatives	Hydroxy acids and derivatives	Medium-chain hydroxy acids and derivatives	--	--	--	Invalid mass	Invalid mass	No results	141.129	4.07464e+06	4.50163e+06	4.34007e+06	1.17301e+07	1.15185e+07	6.31159e+06	7.53917e+06	7.72626e+06	5.71952e+06	7.25649e+06	9.86715e+06	5.05893e+06	1.14448e+07	1.12536e+07	7.70029e+06	8.4614e+06	9.38827e+06	9.33588e+06	6.99841e+06	1.23505e+07	2.18887e+07	9.93835e+06	9.45331e+06	2.70694e+07	1.26414e+07	1.01051e+07	1.22476e+07	1.28241e+07	1.74097e+07	1.49731e+07
Com_883_neg	3-[4-methyl-1-(2-methylpropanoyl)-3-oxocyclohexyl]butanoic acid	--	C15 H24 O4	268.168	6.888	--	--	--	--	--	--	--	--	--	--	Full match	No results	No results	267.161	3.1741e+06	8.11268e+06	4.90642e+06	3.07535e+06	5.22821e+06	6.83092e+06	3.73458e+06	1.04508e+07	1.96263e+06	8.55663e+06	7.00036e+06	2.80743e+06	3.54856e+06	6.11616e+06	1.02416e+07	5.89476e+06	7.84814e+06	9.1734e+06	2.34681e+06	6.25035e+06	4.93447e+06	7.42849e+06	7.16179e+06	3.19683e+06	6.21312e+06	5.60572e+06	4.90393e+06	1.01017e+07	5.04411e+06	2.66195e+06
Com_895_neg	10-Hydroxydecanoic acid	10-Hydroxydecanoic acid; 10-Hydroxydecanoate	C10 H20 O3	188.141	6.898	cpd:C02774	--	--	--	--	--	--	--	--	--	No results	No results	Full match	187.134	3.89329e+06	4.25279e+06	4.13795e+06	1.12547e+07	1.10769e+07	6.07082e+06	7.28324e+06	7.46325e+06	5.46704e+06	6.98641e+06	9.43885e+06	4.81617e+06	1.09735e+07	1.08434e+07	7.44833e+06	8.10801e+06	9.02006e+06	1.60881e+06	6.76866e+06	1.18296e+07	2.10708e+07	9.56342e+06	9.08426e+06	2.60582e+07	1.21533e+07	9.67612e+06	1.17974e+07	1.23501e+07	1.67093e+07	1.44463e+07
Com_902_neg	L-Threonic acid	--	C4 H8 O5	136.037	1.345	--	--	HMDB0000943	--	Organic oxygen compounds	Organooxygen compounds	Carbohydrates and carbohydrate conjugates	--	--	--	No results	Full match	No results	135.03	1.06089e+07	9.09829e+06	1.20819e+07	1.22181e+07	1.36208e+07	1.00993e+07	1.23296e+07	1.22196e+07	1.65826e+07	1.63086e+07	1.50537e+07	1.03725e+07	9.312e+06	1.07293e+07	1.26092e+07	1.55384e+07	1.82625e+07	2.2754e+07	1.14179e+07	1.18382e+07	1.499e+07	1.08042e+07	1.54414e+07	1.84386e+07	1.59409e+07	1.04427e+07	1.66049e+07	9.06332e+06	2.34896e+07	1.5287e+07
Com_1007_neg	FAHFA (18:0/20:2)	--	C38 H70 O4	590.526	11.188	--	--	--	--	--	--	--	--	--	--	No results	Full match	No results	589.519	7.12498e+06	6.7402e+06	1.03875e+07	1.82617e+07	1.36002e+07	8.04315e+06	1.26131e+07	1.26122e+07	1.079e+07	1.44508e+07	1.10928e+07	8.71713e+06	9.26847e+06	1.60968e+07	1.22619e+07	1.65811e+07	9.99396e+06	1.65251e+07	1.22973e+07	1.42396e+07	1.78176e+07	1.53993e+07	1.4593e+07	2.39507e+07	1.96799e+07	1.82367e+07	1.52847e+07	1.49403e+07	1.95669e+07	2.1966e+07
Com_1037_neg	Undecanedioic acid	--	C11 H20 O4	216.136	6.228	--	--	HMDB0000888	LMFA01170007	Lipids and lipid-like molecules	Fatty Acyls	Fatty acids and conjugates	Fatty Acyls [FA]	Fatty Acids and Conjugates [FA01]	Dicarboxylic acids [FA0117]	No results	No results	Full match	215.129	2.10664e+07	1.86862e+07	1.45904e+07	1.85477e+07	1.41007e+07	1.73308e+07	1.49038e+07	1.61426e+07	1.72995e+07	1.61507e+07	1.3708e+07	1.91518e+07	2.3109e+07	1.37547e+07	1.66011e+07	1.96973e+07	1.97174e+07	1.4591e+07	1.41861e+07	1.26793e+07	1.8446e+07	1.35287e+07	1.9114e+07	1.77232e+07	1.35695e+07	8.64589e+06	1.27937e+07	1.47604e+07	1.779e+07	1.43279e+07
Com_1055_neg	Nonadecanoic acid	Nonadecanoic acid; Nonadecylic acid	C19 H38 O2	298.288	11.477	cpd:C16535	--	HMDB0000772	LMFA01010019	Lipids and lipid-like molecules	Fatty Acyls	Fatty acids and conjugates	Fatty Acyls [FA]	Fatty Acids and Conjugates [FA01]	Straight chain fatty acids [FA0101]	No results	No results	Full match	297.28	3.10051e+06	3.36979e+06	5.81348e+06	1.42973e+07	1.04428e+07	4.18111e+06	6.67695e+06	7.00389e+06	6.58036e+06	6.90322e+06	5.08924e+06	3.96221e+06	7.0445e+06	8.01475e+06	5.01621e+06	8.72695e+06	6.54311e+06	1.00103e+07	7.67934e+06	8.10103e+06	1.4904e+07	9.31745e+06	8.60666e+06	2.70295e+07	1.17646e+07	1.12374e+07	9.32122e+06	1.30204e+07	1.98244e+07	2.02282e+07
Com_1076_neg	PC (18:0/22:5)	--	C48 H86 N O8 P	881.616	11.031	--	--	--	LMGP01010818	--	--	--	Glycerophospholipids [GP]	Glycerophosphocholines [GP01]	Diacylglycerophosphocholines [GP0101]	No results	Invalid mass	No results	880.609	1.04913e+07	9.07689e+06	1.47704e+07	1.26614e+07	1.38374e+07	6.21959e+06	6.37754e+06	1.22401e+07	6.12005e+06	8.3855e+06	9.88008e+06	9.66033e+06	1.05311e+07	9.44071e+06	8.83011e+06	6.77703e+06	1.42819e+07	1.16788e+07	1.41651e+07	1.37443e+07	8.88392e+06	2.5016e+07	1.42526e+07	9.73237e+06	1.87621e+07	8.53972e+06	1.3699e+07	1.55843e+07	9.3858e+06	6.76103e+06
Com_1106_neg	Genistein	Genistein; 5,7,4'-Trihydroxyisoflavone	C15 H10 O5	270.057	6.317	cpd:C06563	--	HMDB0003217	LMPK12050218	Phenylpropanoids and polyketides	Isoflavonoids	Isoflav-2-enes	Polyketides [PR]	Flavonoids [PK12]	Isoflavonoids [PK1205]	Invalid mass	No results	No results	269.049	7.89475e+06	8.73019e+06	1.0107e+07	8.07813e+06	1.57412e+07	1.15424e+07	8.49679e+06	1.17254e+07	8.06768e+06	4.79319e+06	1.151e+07	7.67582e+06	9.64814e+06	6.70999e+06	1.98731e+07	1.0037e+07	1.28415e+07	2.54198e+07	9.30974e+06	1.10592e+07	7.78041e+06	9.8404e+06	1.17394e+07	1.06932e+07	2.4942e+07	1.41932e+07	9.62029e+06	1.22838e+07	1.21009e+07	3.78931e+06
Com_1110_neg	FAHFA (2:0/18:1)	--	C20 H36 O4	340.262	8.329	--	--	--	--	--	--	--	--	--	--	No results	Full match	No results	339.254	5.21227e+06	5.70581e+06	1.04339e+07	8.93486e+06	8.54177e+06	1.66119e+07	1.20995e+07	1.17271e+07	4.66356e+06	7.04596e+06	9.96447e+06	1.02103e+07	4.48022e+06	8.64142e+06	6.82867e+06	9.56536e+06	6.9532e+06	1.07949e+07	6.24149e+06	1.28338e+07	1.94998e+07	1.51311e+07	2.05073e+07	2.10469e+07	1.08145e+07	1.98527e+07	1.02912e+07	2.0508e+07	2.28589e+07	1.29705e+07
Com_1124_neg	1a,1b-Dihomo prostaglandin E1	--	C22 H38 O5	364.262	7.412	--	--	--	--	--	--	--	--	--	--	Invalid mass	No results	No results	363.254	319561	8.23511e+06	1.23891e+06	547627	7.25282e+06	1.38147e+06	2.93928e+06	4.5582e+06	1.3334e+06	1.04432e+06	640994	1.22073e+06	1.16007e+06	1.17018e+06	3.04693e+06	1.17522e+06	2.04865e+07	1.41231e+07	211422	913222	518208	4.42746e+06	1.33443e+06	770655	1.41797e+07	739122	3.37651e+06	2.22773e+06	1.56603e+06	707728
Com_1135_neg	Valproic acid	Valproic acid	C8 H16 O2	144.115	5.823	cpd:C07185	map00982 Drug metabolism - cytochrome P450;map04976 Bile secretion	HMDB0001877	LMFA01020291	Lipids and lipid-like molecules	Fatty Acyls	Fatty acids and conjugates	Fatty Acyls [FA]	Fatty Acids and Conjugates [FA01]	Methyl branched fatty acids [FA0102]	No results	No results	Full match	143.108	2.15905e+07	1.37662e+07	1.07929e+07	1.21546e+07	1.21166e+07	1.44718e+07	1.44641e+07	1.29931e+07	1.58294e+07	1.63344e+07	1.18753e+07	1.3898e+07	2.05528e+07	1.25041e+07	1.32307e+07	1.67658e+07	1.63793e+07	1.53999e+07	1.12748e+07	1.10675e+07	1.6119e+07	1.02565e+07	1.36467e+07	1.35707e+07	1.1358e+07	5.21313e+06	1.14214e+07	1.06031e+07	1.6096e+07	1.49412e+07
Com_1173_neg	FAHFA (16:0/18:2)	--	C34 H62 O4	534.463	10.349	--	--	--	--	--	--	--	--	--	--	No results	Full match	No results	533.456	4.31579e+06	5.5406e+06	6.99776e+06	1.38935e+07	9.7333e+06	5.01075e+06	7.94228e+06	8.31139e+06	6.12195e+06	1.16178e+07	5.88065e+06	5.30203e+06	6.47473e+06	9.85278e+06	8.34421e+06	1.09542e+07	6.73316e+06	1.01951e+07	8.47325e+06	9.78654e+06	1.53988e+07	1.35444e+07	1.01826e+07	2.21168e+07	1.50202e+07	1.45256e+07	1.16989e+07	1.42982e+07	1.65782e+07	2.26441e+07
Com_1191_neg	PC (15:0/18:1)	--	C41 H80 N O8 P	791.569	10.621	--	--	--	LMGP01010541	--	--	--	Glycerophospholipids [GP]	Glycerophosphocholines [GP01]	Diacylglycerophosphocholines [GP0101]	No results	Invalid mass	No results	790.561	2.05764e+07	1.13334e+07	1.56513e+07	1.51583e+07	6.12015e+06	9.77524e+06	1.09782e+07	7.87976e+06	1.02899e+07	1.13963e+07	1.75995e+07	9.51163e+06	1.30317e+07	1.14714e+07	1.01234e+07	1.06756e+07	1.0046e+07	1.19133e+07	1.02387e+07	1.79905e+07	9.44656e+06	7.71207e+06	1.56555e+07	1.81685e+07	1.21169e+07	4.78687e+06	1.41897e+07	3.68796e+06	6.88934e+06	1.099e+07
Com_1247_neg	L-Malate	(S)-Malate; L-Malate; L-Apple acid; L-Malic acid; L-2-Hydroxybutanedioic acid; Malate; Malic acid	C4 H6 O5	134.022	1.399	cpd:C00149	map00020 Citrate cycle (TCA cycle);map00620 Pyruvate metabolism;map00630 Glyoxylate and dicarboxylate metabolism;map01100 Metabolic pathways;map01200 Carbon metabolism	HMDB0000156	--	Organic acids and derivatives	Hydroxy acids and derivatives	Beta hydroxy acids and derivatives	--	--	--	No results	No results	Full match	133.014	3.55352e+06	3.45232e+06	6.3011e+06	4.46748e+06	3.20533e+06	2.41752e+06	3.24335e+06	3.41549e+06	8.297e+06	2.40572e+07	3.22609e+06	6.3175e+06	3.57062e+06	4.53376e+06	4.45183e+06	1.0759e+07	4.63096e+06	1.08623e+07	5.03616e+06	2.3314e+06	4.49771e+06	3.07086e+06	5.60205e+06	9.66818e+06	4.31453e+06	2.01164e+06	2.899e+06	2.58034e+06	1.13009e+07	2.2406e+06
Com_1257_neg	LPI 18:1	--	C27 H51 O12 P	598.313	11.236	--	--	--	LMGP06050005	--	--	--	Glycerophospholipids [GP]	Glycerophosphoinositols [GP06]	Monoacylglycerophosphoinositols [GP0605]	No results	Full match	No results	597.306	7.20769e+06	1.30085e+07	1.67424e+07	4.79513e+06	1.13765e+07	1.5719e+07	1.36764e+07	1.86997e+07	1.02252e+07	1.52087e+07	9.0375e+06	9.56561e+06	9.46303e+06	8.23967e+06	1.28355e+07	5.13958e+06	1.44417e+07	9.30618e+06	6.60986e+06	7.67194e+06	3.02936e+06	9.24124e+06	1.38414e+07	3.69021e+06	1.10137e+07	9.87578e+06	1.1866e+07	1.42755e+07	7.8435e+06	1.00292e+07
Com_1261_neg	19(R)-Hydroxy-prostaglandin E2	--	C20 H32 O6	350.21	5.711	--	--	HMDB0001908	LMFA03010024	Lipids and lipid-like molecules	Fatty Acyls	Eicosanoids	Fatty Acyls [FA]	Eicosanoids [FA03]	Prostaglandins [FA0301]	Invalid mass	No results	No results	349.203	294157	260965	258367	284653	211404	170011	231274	190940	458580	246877	263026	628244	270929	201563	201788	296102	263344	284139	247122	214449	200142	194430	246887	216281	256307	167123	249583	195373	313521	260485
Com_1263_neg	L-Methionine sulfone	--	C5 H11 N O4 S	181.041	1.352	--	--	HMDB0062174	--	Organic acids and derivatives	Carboxylic acids and derivatives	Amino acids, peptides, and analogues	--	--	--	No results	No results	Full match	180.034	1.04117e+07	1.38774e+07	1.61249e+07	1.1127e+07	1.14229e+07	1.77425e+07	1.60588e+07	1.14713e+07	8.67234e+06	1.05733e+07	1.59419e+07	1.11125e+07	8.98093e+06	1.23354e+07	2.22243e+07	8.98818e+06	1.05291e+07	1.62385e+07	1.17692e+07	1.43068e+07	1.2465e+07	1.77943e+07	1.90414e+07	1.03904e+07	1.23893e+07	1.28724e+07	1.93951e+07	1.09802e+07	8.5558e+06	9.74106e+06
Com_1319_neg	5-amino-1-phenyl-1H-pyrazole-4-carbonitrile	--	C10 H8 N4	184.074	5.689	--	--	--	--	--	--	--	--	--	--	Invalid mass	No results	No results	183.066	2.02696e+06	3.30855e+06	3.34603e+06	981117	1.56916e+07	4.69324e+06	3.83723e+06	6.0578e+06	2.33056e+06	3.84021e+06	9.11003e+06	693663	2.03026e+06	6.13167e+06	9.86823e+06	526477	7.67789e+06	1.52773e+07	927252	8.81123e+06	1.3735e+06	3.53887e+06	1.33654e+07	1.90652e+06	8.35444e+06	2.78109e+06	5.86346e+06	3.87263e+06	2.16179e+06	3.73201e+06
Com_1329_neg	(+/-)8(9)-DiHET	--	C20 H34 O4	338.244	10.646	--	--	--	--	--	--	--	--	--	--	Invalid mass	No results	No results	337.237	2.50622e+06	2.3755e+06	3.72974e+06	1.13565e+07	8.37257e+06	2.97177e+06	5.33348e+06	5.29177e+06	4.39551e+06	7.70057e+06	4.62673e+06	3.38338e+06	4.26858e+06	8.22981e+06	4.28716e+06	7.59091e+06	3.86945e+06	8.77999e+06	5.13867e+06	6.51268e+06	1.13196e+07	8.14825e+06	5.9324e+06	1.92831e+07	1.20711e+07	9.63279e+06	7.01194e+06	1.20546e+07	1.35864e+07	1.99305e+07
Com_1347_neg	LPC 19:0	--	C27 H56 N O7 P	583.386	10.534	--	--	--	LMGP01050041	--	--	--	Glycerophospholipids [GP]	Glycerophosphocholines [GP01]	Monoacylglycerophosphocholines [GP0105]	No results	Invalid mass	No results	582.379	1.17612e+07	9.59461e+06	1.45185e+07	1.29276e+07	7.73363e+06	1.15498e+07	1.20611e+07	1.6188e+07	1.43267e+07	1.00419e+07	1.12967e+07	1.64847e+07	9.51944e+06	1.25542e+07	1.77585e+07	1.16391e+07	1.44706e+07	1.28613e+07	1.12263e+07	1.88919e+07	9.6774e+06	8.73006e+06	1.55135e+07	1.21193e+07	1.09361e+07	1.08814e+07	1.97615e+07	1.16977e+07	1.39177e+07	1.01387e+07
Com_1367_neg	LPA 20:4	--	C23 H39 O7 P	458.244	9.779	--	--	--	LMGP10050013	--	--	--	Glycerophospholipids [GP]	Glycerophosphates [GP10]	Monoacylglycerophosphates [GP1005]	No results	Full match	No results	457.237	7.84995e+06	2.65274e+06	3.91873e+06	7.4038e+06	8.23786e+06	4.08331e+06	4.57263e+06	6.98089e+06	6.59488e+06	1.16469e+07	7.95408e+06	1.16506e+07	1.08902e+07	5.98054e+06	4.06196e+06	1.23655e+07	5.04819e+06	1.40077e+07	1.14053e+07	9.14547e+06	1.7231e+07	8.55767e+06	8.31972e+06	1.58844e+07	1.14922e+07	5.85068e+06	6.80429e+06	7.94334e+06	1.51183e+07	1.589e+07
Com_1387_neg	LPC 20:0	--	C28 H58 N O7 P	597.402	11.087	--	--	--	LMGP01050045	--	--	--	Glycerophospholipids [GP]	Glycerophosphocholines [GP01]	Monoacylglycerophosphocholines [GP0105]	No results	Invalid mass	No results	596.394	1.0902e+07	1.27013e+07	1.55706e+07	1.27363e+07	1.08136e+07	1.48979e+07	1.47935e+07	1.50937e+07	1.29854e+07	1.48393e+07	1.75585e+07	1.39998e+07	1.21019e+07	1.59256e+07	2.0548e+07	1.29695e+07	1.50594e+07	1.6436e+07	1.3576e+07	1.706e+07	1.3182e+07	1.38458e+07	1.88412e+07	1.56451e+07	1.65009e+07	1.67798e+07	2.04487e+07	1.45998e+07	1.74874e+07	1.27889e+07
Com_1497_neg	N-lactoyl-phenylalanine	--	C12 H15 N O4	237.1	5.383	--	--	HMDB0062175	--	Organic acids and derivatives	Carboxylic acids and derivatives	Amino acids, peptides, and analogues	--	--	--	No results	No results	Full match	236.093	1.05449e+06	227528	226859	1.33509e+06	217964	224215	308971	269709	1.06097e+06	9.22657e+06	245429	2.47233e+06	5.93226e+06	273961	318521	1.74609e+07	236041	263299	7.28471e+06	318927	4.19671e+06	865719	260596	2.42692e+06	279828	208515	292048	225151	3.36103e+06	4.77108e+06
Com_1525_neg	FAHFA (18:2/20:4)	--	C38 H62 O4	582.464	9.984	--	--	--	--	--	--	--	--	--	--	No results	Full match	No results	581.456	834200	1.53322e+06	2.08745e+06	5.36123e+06	3.76654e+06	1.15104e+06	1.54404e+06	1.57927e+06	2.23243e+06	6.39416e+06	1.45682e+06	2.01925e+06	1.44729e+06	3.21302e+06	1.74488e+06	6.11547e+06	1.09045e+06	3.13957e+06	3.41098e+06	2.86623e+06	7.54222e+06	6.27963e+06	3.98798e+06	1.18408e+07	5.8869e+06	4.59368e+06	3.19687e+06	5.90834e+06	1.0144e+07	1.59512e+07
Com_1540_neg	Arginine	Amino acid(Arg-); Arginine; 2-Amino-5-guanidinovaleric acid	C6 H14 N4 O2	174.112	1.3	cpd:C02385	--	HMDB0000517	--	Organic acids and derivatives	Carboxylic acids and derivatives	Amino acids, peptides, and analogues	--	--	--	No results	Full match	Full match	173.105	9.15093e+06	7.80986e+06	1.59548e+07	1.22951e+07	9.98156e+06	1.37377e+07	1.02067e+07	1.12559e+07	9.78624e+06	1.11614e+07	1.14517e+07	8.32892e+06	7.02039e+06	1.20606e+07	1.40457e+07	1.11402e+07	1.09286e+07	1.13886e+07	1.25715e+07	1.15656e+07	1.17878e+07	8.97632e+06	1.65164e+07	1.3439e+07	1.3007e+07	1.22076e+07	1.28118e+07	9.99745e+06	1.26151e+07	1.35086e+07
Com_1625_neg	LPI 18:2	--	C27 H49 O12 P	596.297	9.889	--	--	--	LMGP06050010	--	--	--	Glycerophospholipids [GP]	Glycerophosphoinositols [GP06]	Monoacylglycerophosphoinositols [GP0605]	No results	Full match	No results	595.289	4.12493e+06	1.20516e+07	1.26656e+07	3.65994e+06	9.40253e+06	8.67194e+06	6.18023e+06	8.76728e+06	7.8813e+06	9.50531e+06	7.58295e+06	9.99746e+06	7.04616e+06	8.26547e+06	7.76469e+06	5.55605e+06	9.61772e+06	7.68089e+06	6.45604e+06	7.1751e+06	3.47922e+06	8.14529e+06	1.14801e+07	2.01603e+06	8.68877e+06	8.00657e+06	6.42723e+06	8.80764e+06	5.37804e+06	6.55583e+06
Com_1637_neg	6β-Prostaglandin I1	--	C20 H34 O5	400.247	7.865	--	--	--	--	--	--	--	--	--	--	Invalid mass	No results	No results	399.239	9.93449e+06	9.98878e+06	9.78245e+06	9.46606e+06	8.58192e+06	9.43962e+06	7.34271e+06	7.51397e+06	1.12851e+07	9.33478e+06	8.943e+06	1.31486e+07	1.38402e+07	1.05932e+07	1.20619e+07	1.3771e+07	1.0529e+07	8.68395e+06	1.45903e+07	6.71622e+06	8.95898e+06	1.12805e+07	1.36011e+07	9.35258e+06	1.1204e+07	8.9571e+06	1.01401e+07	7.28727e+06	1.17036e+07	8.46597e+06
Com_1640_neg	Corchorifatty acid F	--	C18 H32 O5	328.225	6.53	--	--	HMDB0035919	--	Lipids and lipid-like molecules	Fatty Acyls	Lineolic acids and derivatives	--	--	--	Full match	No results	No results	327.218	3.31834e+06	7.55311e+06	6.98687e+06	2.32794e+06	5.97559e+06	7.62796e+06	6.21902e+06	1.06111e+07	2.68509e+06	4.63517e+06	5.86008e+06	1.02546e+07	3.63938e+06	4.2027e+06	7.77413e+06	3.13297e+06	6.35858e+06	9.40196e+06	2.57826e+06	3.04169e+06	4.81798e+06	4.90173e+06	7.1785e+06	1.95565e+06	6.17872e+06	4.77714e+06	3.61095e+06	8.01473e+06	1.74553e+06	2.11509e+06
Com_1668_neg	23-Nordeoxycholic acid	--	C23 H38 O4	378.277	7.6	--	--	--	--	--	--	--	--	--	--	No results	No results	Full match	377.27	1.54887e+06	5.00545e+06	1.69833e+06	1.11469e+06	3.56293e+06	3.69665e+06	2.38034e+06	1.60756e+07	4.68752e+06	1.53834e+06	1.72189e+06	2.24388e+06	1.71356e+06	843686	4.4718e+06	2.05166e+06	1.19506e+07	9.14393e+06	811128	2.35638e+06	1.81857e+06	4.03919e+06	2.07041e+06	2.30281e+06	3.06924e+06	1.44986e+06	3.31259e+06	5.37226e+06	2.37431e+06	855611
Com_1710_neg	23-Norcholic acid	--	C23 H38 O5	394.272	6.82	--	--	--	--	--	--	--	--	--	--	No results	No results	Full match	393.265	5.57416e+06	7.25924e+06	3.2284e+06	1.65349e+06	7.08158e+06	6.5905e+06	3.20273e+06	8.19477e+06	6.6463e+06	1.66178e+06	2.96069e+06	3.66823e+06	6.48064e+06	2.9153e+06	5.20042e+06	4.94582e+06	1.24828e+07	8.71456e+06	2.75926e+06	2.48146e+06	2.60005e+06	3.54025e+06	4.03211e+06	2.46795e+06	6.6948e+06	3.05258e+06	3.72041e+06	3.92606e+06	4.97335e+06	696162
Com_1720_neg	Monobutyl phthalate	--	C12 H14 O4	222.089	6.249	--	--	HMDB0013247	--	Benzenoids	Benzene and substituted derivatives	Benzoic acids and derivatives	--	--	--	Full match	No results	Full match	221.082	1.5587e+06	1.24804e+06	3.3562e+06	1.31482e+06	1.93221e+06	2.24332e+06	3.29884e+06	1.73192e+06	1.73376e+06	2.36956e+06	4.22239e+06	1.43503e+06	3.58068e+06	2.25565e+06	1.6106e+06	1.54178e+06	4.27606e+06	3.02514e+06	1.31917e+06	1.71225e+06	2.68657e+06	2.57339e+06	4.26868e+06	3.02938e+06	4.06793e+06	3.38236e+06	3.87949e+06	3.29544e+06	2.66175e+06	2.96993e+06
Com_1827_neg	cholesteryl sulfate	--	C27 H46 O4 S	466.312	7.258	--	--	HMDB0000653	LMST05020016	Lipids and lipid-like molecules	Steroids and steroid derivatives	Cholestane steroids	Sterols [ST]	Steroid conjugates [ST05]	Sulfates [ST0502]	No results	No results	Full match	465.304	3.47482e+06	5.52818e+06	1.9262e+06	1.0974e+06	5.91763e+06	3.64081e+06	2.64717e+06	4.57672e+06	3.61989e+06	1.49271e+06	2.94422e+06	1.22826e+06	4.78614e+06	877123	3.72098e+06	2.00845e+06	5.94532e+06	6.21408e+06	1.3295e+06	1.63794e+06	2.94102e+06	6.36099e+06	2.51823e+06	851458	3.09176e+06	2.62946e+06	1.08638e+06	2.85913e+06	2.39248e+06	424400
Com_1830_neg	SM (d14:1/19:0)	--	C38 H77 N2 O6 P	734.559	9.517	--	--	--	--	--	--	--	--	--	--	No results	Invalid mass	No results	733.552	9.99787e+06	9.51766e+06	7.41803e+06	4.85e+06	3.40261e+06	4.10358e+06	4.35807e+06	7.28156e+06	2.89568e+06	6.66634e+06	7.84368e+06	6.95816e+06	3.15539e+06	5.97747e+06	5.39043e+06	6.82249e+06	4.34816e+06	7.11949e+06	1.15183e+07	1.1012e+07	5.74601e+06	6.55625e+06	1.11102e+07	9.01857e+06	8.4756e+06	7.56442e+06	8.06359e+06	4.50833e+06	1.00653e+07	1.17291e+07
Com_1906_neg	D-Gluconic acid	D-Gluconic acid; D-Gluconate; D-gluco-Hexonic acid	C6 H12 O7	196.058	1.312	cpd:C00257	map00030 Pentose phosphate pathway;map01100 Metabolic pathways;map01200 Carbon metabolism	HMDB0000625	--	Organic oxygen compounds	Organooxygen compounds	Carbohydrates and carbohydrate conjugates	--	--	--	No results	No results	Full match	195.051	9.83879e+06	4.71841e+06	6.77976e+06	9.00056e+06	8.33268e+06	6.94948e+06	1.00436e+07	6.83403e+06	9.76122e+06	8.67987e+06	8.95866e+06	6.87716e+06	7.95979e+06	1.00159e+07	8.87954e+06	8.6518e+06	6.85446e+06	1.19019e+07	9.86946e+06	8.8533e+06	1.06402e+07	7.47493e+06	9.73466e+06	1.13269e+07	1.0082e+07	6.50711e+06	1.06239e+07	6.20513e+06	1.14171e+07	8.37836e+06
Com_1917_neg	LPC 19:2	--	C27 H52 N O7 P	579.354	9.489	--	--	--	--	--	--	--	--	--	--	No results	Invalid mass	No results	578.347	9.60802e+06	2.22793e+06	8.19915e+06	2.79487e+06	7.99648e+06	7.91862e+06	9.74502e+06	1.06791e+07	1.16192e+07	7.95905e+06	8.39892e+06	7.78754e+06	8.28306e+06	6.41243e+06	1.12154e+07	7.11252e+06	8.37425e+06	1.0476e+07	7.89192e+06	7.10918e+06	8.63692e+06	8.82342e+06	1.11388e+07	8.91126e+06	1.03817e+07	7.39685e+06	1.25717e+07	1.35057e+07	1.00696e+07	6.60665e+06
Com_1925_neg	4-(octyloxy)benzoic acid	--	C15 H22 O3	250.157	6.866	--	--	--	--	--	--	--	--	--	--	Full match	No results	No results	249.15	3.13534e+06	9.92368e+06	6.22866e+06	4.0055e+06	8.91656e+06	8.15979e+06	4.94618e+06	1.20388e+07	2.30569e+06	8.79625e+06	9.86422e+06	2.73506e+06	4.0496e+06	9.07692e+06	1.22746e+07	6.28167e+06	1.08984e+07	1.2185e+07	2.68907e+06	7.48175e+06	6.87958e+06	9.26438e+06	8.74225e+06	5.25674e+06	8.68858e+06	6.84204e+06	6.00524e+06	1.17987e+07	5.78974e+06	4.08356e+06
Com_1933_neg	PC (18:0/22:6)	--	C48 H84 N O8 P	879.599	8.789	--	--	--	LMGP01010823	--	--	--	Glycerophospholipids [GP]	Glycerophosphocholines [GP01]	Diacylglycerophosphocholines [GP0101]	No results	Invalid mass	No results	878.592	7.30758e+06	5.81148e+06	7.8543e+06	7.81267e+06	6.55912e+06	3.53978e+06	6.51877e+06	5.50613e+06	4.46727e+06	4.53419e+06	4.66329e+06	3.82622e+06	4.94717e+06	7.84359e+06	4.59125e+06	3.93047e+06	1.04156e+07	6.51175e+06	5.63313e+06	5.49304e+06	7.09987e+06	1.28299e+07	1.33688e+07	8.19932e+06	1.17133e+07	7.69186e+06	1.11667e+07	9.15844e+06	6.88365e+06	5.56986e+06
Com_1941_neg	Elaidic acid	(9E)-Octadecenoic acid; 9-Octadecenoic acid, (E)-; (E)-Oleic acid; D9-trans-Octadecenoic acid; 9-trans-Octadecenoic acid; trans-D9-Octadecenoic acid; trans-9-Octadecenoic acid; trans-Elaidic acid; trans-Oleic acid; Elaidic acid; Acide elaidique; Elaidinsaure	C18 H34 O2	282.256	9.602	cpd:C01712	--	HMDB0000573	--	Lipids and lipid-like molecules	Fatty Acyls	Fatty acids and conjugates	--	--	--	Full match	No results	No results	281.248	7.6422e+06	6.54059e+06	8.74157e+06	7.45935e+06	1.00809e+07	7.50863e+06	9.98261e+06	9.08667e+06	8.64964e+06	9.63351e+06	9.11446e+06	8.27442e+06	7.31565e+06	8.85535e+06	8.05544e+06	6.68099e+06	8.44803e+06	1.06057e+07	7.05789e+06	7.3514e+06	7.70289e+06	7.90882e+06	1.28516e+07	9.92391e+06	8.67049e+06	9.6575e+06	1.1115e+07	1.0728e+07	9.80647e+06	8.28726e+06
Com_1974_neg	PC (16:0/22:4)	--	C46 H84 N O8 P	855.601	11.732	--	--	--	LMGP01010642	--	--	--	Glycerophospholipids [GP]	Glycerophosphocholines [GP01]	Diacylglycerophosphocholines [GP0101]	No results	Invalid mass	No results	854.593	9.48838e+06	7.3933e+06	9.09519e+06	1.05879e+07	5.42988e+06	4.34596e+06	7.471e+06	5.69288e+06	5.44338e+06	7.56946e+06	1.30602e+07	7.33708e+06	7.06242e+06	6.63931e+06	7.1168e+06	1.06226e+07	7.77873e+06	8.01704e+06	8.94137e+06	1.02066e+07	1.33e+07	1.01816e+07	1.15846e+07	1.08965e+07	9.73523e+06	6.09209e+06	9.6062e+06	6.83186e+06	7.74573e+06	7.65501e+06
Com_2010_neg	indole-5,6-quinone-2-carboxylate	--	C9 H5 N O4	191.022	5.461	--	--	--	--	--	--	--	--	--	--	No results	No results	Full match	190.015	1.11938e+07	7.70445e+06	6.76404e+06	1.07638e+07	6.46849e+06	6.05969e+06	6.37836e+06	5.26135e+06	8.79114e+06	4.27949e+06	1.12273e+07	6.6438e+06	7.37398e+06	7.7805e+06	5.20728e+06	7.22644e+06	5.03632e+06	9.10268e+06	7.22676e+06	7.21158e+06	6.87285e+06	2.44958e+06	3.02385e+06	7.34716e+06	3.26691e+06	2.37971e+06	4.42365e+06	4.37072e+06	4.19742e+06	5.48025e+06
Com_2076_neg	PC (15:0/20:4)	--	C43 H78 N O8 P	813.554	10.728	--	--	--	--	--	--	--	--	--	--	No results	Invalid mass	No results	812.546	6.99547e+06	6.7927e+06	6.69544e+06	3.47405e+06	3.86963e+06	5.63796e+06	7.18696e+06	6.65503e+06	5.39254e+06	8.54426e+06	9.29233e+06	8.36594e+06	7.81217e+06	7.54399e+06	5.46437e+06	1.13087e+07	6.91431e+06	9.29553e+06	1.08096e+07	1.42994e+07	7.89726e+06	6.86318e+06	1.53493e+07	4.72677e+06	4.79545e+06	5.84757e+06	1.06841e+07	6.15134e+06	7.59673e+06	9.56573e+06
Com_2132_neg	LPA 16:0	--	C19 H39 O7 P	410.244	10.489	--	--	--	LMGP10050042	--	--	--	Glycerophospholipids [GP]	Glycerophosphates [GP10]	Monoacylglycerophosphates [GP1005]	No results	Full match	Full match	409.236	6.04035e+06	3.63914e+06	6.13614e+06	4.62654e+06	4.62841e+06	5.22668e+06	6.38547e+06	4.469e+06	4.90216e+06	7.55794e+06	5.70358e+06	1.06443e+07	7.99054e+06	5.2864e+06	6.5486e+06	7.47513e+06	4.10378e+06	1.00325e+07	1.13615e+07	6.6811e+06	3.38476e+06	5.15742e+06	6.01347e+06	7.29325e+06	5.80252e+06	6.56792e+06	8.36316e+06	5.14216e+06	8.92387e+06	5.75764e+06
Com_2142_neg	LPC 22:3	--	C30 H56 N O7 P	619.386	10.003	--	--	--	--	--	--	--	--	--	--	No results	Invalid mass	No results	618.378	5.56509e+06	3.95153e+06	3.19793e+06	7.81073e+06	1.41791e+06	5.38888e+06	6.44434e+06	8.79542e+06	6.11886e+06	4.71779e+06	6.86003e+06	6.66288e+06	1.03136e+07	5.75881e+06	9.07285e+06	4.54573e+06	7.25793e+06	8.89216e+06	9.20175e+06	5.50516e+06	8.98655e+06	4.79869e+06	5.2511e+06	7.68163e+06	7.43321e+06	5.12405e+06	8.76011e+06	1.03014e+07	9.33973e+06	5.12855e+06
Com_2153_neg	3-Methyl-2-oxobutanoic acid	3-Methyl-2-oxobutanoic acid; 3-Methyl-2-oxobutyric acid; 3-Methyl-2-oxobutanoate; 2-Oxo-3-methylbutanoate; 2-Oxoisovalerate; 2-Oxoisopentanoate; alpha-Ketovaline; 2-Ketovaline; 2-Keto-3-methylbutyric acid	C5 H8 O3	116.048	4.708	cpd:C00141	map00280 Valine, leucine and isoleucine degradation;map00290 Valine, leucine and isoleucine biosynthesis;map00770 Pantothenate and CoA biosynthesis;map01100 Metabolic pathways;map01210 2-Oxocarboxylic acid metabolism;map01230 Biosynthesis of amino acids	HMDB0030027	--	Lipids and lipid-like molecules	Fatty Acyls	Fatty acid esters	--	--	--	No results	No results	Full match	115.04	4.76844e+06	4.37487e+06	7.05054e+06	5.79106e+06	4.82332e+06	4.66114e+06	7.54686e+06	7.71227e+06	5.51098e+06	5.7646e+06	7.25378e+06	9.6035e+06	4.75361e+06	8.86264e+06	6.36407e+06	7.17161e+06	3.63396e+06	5.94189e+06	7.06617e+06	5.86183e+06	5.19117e+06	4.81406e+06	8.44104e+06	8.26908e+06	6.14556e+06	5.45109e+06	8.52246e+06	1.16786e+07	9.77783e+06	6.87689e+06
Com_2242_neg	Quercetin-3β-D-glucoside	--	C21 H20 O12	464.1	5.211	--	--	--	--	--	--	--	--	--	--	Invalid mass	No results	No results	463.093	2.96044e+06	4.30616e+06	7.55663e+06	3.57224e+06	4.81788e+06	6.47112e+06	7.05151e+06	6.39619e+06	4.4918e+06	4.59517e+06	7.52587e+06	5.32342e+06	4.79856e+06	6.90208e+06	9.43171e+06	3.89402e+06	6.48471e+06	5.71767e+06	6.5383e+06	7.42924e+06	4.7283e+06	9.02217e+06	1.21828e+07	6.37756e+06	7.02066e+06	9.06527e+06	1.13641e+07	6.47935e+06	8.00903e+06	5.36458e+06
Com_2260_neg	ethyl 3-[(4-chlorophenethyl)amino]-2-cyanoacrylate	--	C14 H15 Cl N2 O2	278.082	5.357	--	--	--	--	--	--	--	--	--	--	Full match	No results	No results	277.075	4.77526e+06	1.10471e+06	588315	2.28861e+06	998228	1.61204e+06	2.06968e+06	613494	1.71891e+06	1.26706e+06	362822	3.95641e+06	3.01972e+06	509249	1.07948e+06	1.10188e+07	730873	898228	1.56509e+06	987807	1.19122e+06	627017	1.04767e+06	627171	949970	782925	1.59484e+06	440851	932419	523442
Com_2278_neg	Glutaric Acid	Glutarate; Glutaric acid; Pentanedioic acid; 1,3-Propanedicarboxylic acid	C5 H8 O4	132.043	5.149	cpd:C00489	map00071 Fatty acid degradation;map00310 Lysine degradation	HMDB0000661	--	Organic acids and derivatives	Carboxylic acids and derivatives	Dicarboxylic acids and derivatives	--	--	--	No results	No results	Full match	131.035	1.80916e+06	5.23762e+06	5.79504e+06	1.77613e+06	2.31094e+06	6.40963e+06	6.01369e+06	7.18045e+06	3.63277e+06	2.27377e+06	2.45164e+06	2.99815e+06	3.20842e+06	2.06087e+06	6.47846e+06	2.06947e+06	2.03586e+06	3.56005e+06	4.32353e+06	2.70139e+06	1.43874e+06	4.30309e+06	8.92061e+06	1.95439e+06	3.29561e+06	4.00553e+06	6.50468e+06	3.95877e+06	2.62094e+06	2.09877e+06
Com_2296_neg	Lysops 22:6	--	C28 H44 N O9 P	569.274	8.908	--	--	--	--	--	--	--	--	--	--	No results	No results	Full match	568.267	5.37207e+06	4.18387e+06	6.72286e+06	4.3856e+06	5.98742e+06	6.81587e+06	6.50557e+06	8.7083e+06	5.82774e+06	8.40245e+06	6.80607e+06	6.59058e+06	6.312e+06	7.85122e+06	8.06288e+06	6.81163e+06	6.89116e+06	8.76729e+06	6.39014e+06	6.59957e+06	5.97566e+06	6.55373e+06	7.64973e+06	5.16847e+06	6.38677e+06	6.03585e+06	6.81364e+06	7.88892e+06	7.28059e+06	7.48561e+06
Com_2334_neg	L-Thyroxine	Thyroxine; Levothyroxin; L-Thyroxine; O-(4-Hydroxy-3,5-diidophenyl)-3,5-diiodo-L-tyrosine; 3,5,3'5'-Tetraiodo-L-thyronine; T4	C15 H11 I4 N O4	776.688	6.242	cpd:C01829	map00350 Tyrosine metabolism;map01100 Metabolic pathways;map04080 Neuroactive ligand-receptor interaction;map04918 Thyroid hormone synthesis;map04919 Thyroid hormone signaling pathway;map04976 Bile secretion;map05320 Autoimmune thyroid disease	HMDB0000248	--	Organic acids and derivatives	Carboxylic acids and derivatives	Amino acids, peptides, and analogues	--	--	--	No results	Full match	Full match	775.681	4.69874e+06	4.91298e+06	8.61454e+06	7.8377e+06	6.06977e+06	4.94495e+06	5.20896e+06	8.59336e+06	4.31638e+06	7.91329e+06	8.31476e+06	6.0899e+06	5.12459e+06	5.91258e+06	7.76124e+06	5.763e+06	4.58799e+06	8.09748e+06	9.5852e+06	8.01106e+06	6.78953e+06	6.83219e+06	1.30732e+07	1.07815e+07	8.94964e+06	8.80844e+06	1.00736e+07	9.20044e+06	1.04849e+07	9.94713e+06
Com_2369_neg	20-Carboxy-Leukotriene B4	--	C20 H30 O6	366.205	5.673	--	--	HMDB0006059	LMFA03020016	Lipids and lipid-like molecules	Fatty Acyls	Fatty acids and conjugates	Fatty Acyls [FA]	Eicosanoids [FA03]	Leukotrienes [FA0302]	No results	No results	Full match	365.198	213878	189666	187856	206968	153709	126253	168156	177245	333428	214310	191243	456788	196490	146554	157215	215292	191474	206594	179679	168739	153286	141367	184850	169789	186357	125940	181468	163342	217879	201977
Com_2398_neg	Citraconic acid	2-Methylmaleate; Citraconate; Citraconic acid; Methylmaleic acid	C5 H6 O4	130.027	1.678	cpd:C02226	map00290 Valine, leucine and isoleucine biosynthesis;map00660 C5-Branched dibasic acid metabolism;map01100 Metabolic pathways;map01210 2-Oxocarboxylic acid metabolism	HMDB0000749	LMFA01170099	Lipids and lipid-like molecules	Fatty Acyls	Fatty acids and conjugates	Fatty Acyls [FA]	Fatty Acids and Conjugates [FA01]	Dicarboxylic acids [FA0117]	No results	No results	Full match	129.02	3.10978e+06	3.78868e+06	4.0788e+06	4.87138e+06	2.91591e+06	4.65362e+06	6.1047e+06	4.15981e+06	6.54931e+06	2.23885e+06	4.75346e+06	3.61795e+06	4.2577e+06	4.78517e+06	4.58208e+06	6.60515e+06	4.44322e+06	1.04251e+07	5.88193e+06	1.46881e+06	4.55928e+06	5.55894e+06	5.93586e+06	6.92208e+06	5.88314e+06	4.61214e+06	5.51729e+06	4.2317e+06	8.96395e+06	2.71888e+06
Com_2420_neg	LPC 16:0	--	C24 H50 N O7 P	541.338	8.9	--	--	--	LMGP01050113	--	--	--	Glycerophospholipids [GP]	Glycerophosphocholines [GP01]	Monoacylglycerophosphocholines [GP0105]	No results	Invalid mass	No results	540.331	6.50726e+06	3.94833e+06	7.4096e+06	4.56389e+06	5.16988e+06	7.79749e+06	3.37314e+06	6.57399e+06	7.20992e+06	5.77767e+06	7.81699e+06	4.62476e+06	6.76916e+06	4.8995e+06	9.12677e+06	6.59514e+06	5.10311e+06	8.6046e+06	4.23423e+06	4.16663e+06	5.85212e+06	4.26868e+06	6.19257e+06	4.56881e+06	7.35526e+06	6.91748e+06	4.1072e+06	6.18158e+06	5.16769e+06	3.65036e+06
Com_2430_neg	Lactobionic acid	--	C12 H22 O12	358.113	1.681	--	--	--	--	--	--	--	--	--	--	No results	No results	Full match	357.106	517692	278919	2.73445e+06	6.03976e+06	425544	1.13897e+06	744686	6.0996e+06	3.01529e+06	5.79648e+06	2.61072e+06	1.72797e+06	1.26824e+06	1.1307e+06	979230	8.3578e+06	755405	912487	4.26833e+06	4.82017e+06	5.27955e+06	2.69483e+06	7.02687e+06	7.82536e+06	5.06089e+06	5.01441e+06	5.02056e+06	8.84915e+06	1.30124e+07	6.11127e+06
Com_2444_neg	L-Ascorbic acid 2-sulfate	--	C6 H8 O9 S	255.989	1.392	--	--	HMDB0060649	--	Organoheterocyclic compounds	Dihydrofurans	Furanones	--	--	--	Full match	No results	No results	254.982	4.55434e+06	2.65593e+06	6.56072e+06	2.70255e+06	4.94315e+06	4.9379e+06	7.85867e+06	2.69716e+06	5.18729e+06	2.75254e+06	7.31022e+06	3.61791e+06	3.32348e+06	5.42781e+06	5.06424e+06	4.06612e+06	3.55261e+06	5.96643e+06	4.87444e+06	7.41657e+06	4.64998e+06	3.30984e+06	7.80752e+06	2.91074e+06	5.54068e+06	4.14936e+06	1.04708e+07	4.33515e+06	4.48081e+06	1.9587e+06
Com_2451_neg	SM (d14:1/20:0)	--	C39 H79 N2 O6 P	748.575	10.706	--	--	--	--	--	--	--	--	--	--	No results	Invalid mass	No results	747.568	7.4501e+06	6.20776e+06	5.3043e+06	4.64963e+06	3.7099e+06	4.36984e+06	3.8405e+06	5.74004e+06	4.80425e+06	6.73323e+06	4.48656e+06	6.60033e+06	5.71605e+06	6.93969e+06	8.49023e+06	5.79271e+06	5.65786e+06	4.86925e+06	7.97969e+06	7.72355e+06	5.341e+06	6.388e+06	6.05306e+06	7.37072e+06	5.76066e+06	5.0967e+06	6.02041e+06	5.64381e+06	8.5251e+06	7.14385e+06
Com_2473_neg	Cannabigerolic acid	--	C22 H32 O4	360.231	7.401	--	--	--	--	--	--	--	--	--	--	Full match	No results	No results	359.223	88222.9	161955	146420	91396.5	127026	279914	130849	116392	96756.2	111360	88657.9	180595	64081.6	113915	158179	87305.5	154313	110384	100470	81720	112576	203979	118569	87329.3	131758	231986	87585.3	117037	100116	116137
Com_2481_neg	PC (16:1e/20:4)	--	C44 H80 N O7 P	811.575	10.883	--	--	--	--	--	--	--	--	--	--	No results	Invalid mass	No results	810.568	5.28955e+06	5.41347e+06	6.75137e+06	7.69012e+06	2.44162e+06	2.17749e+06	3.95816e+06	2.78223e+06	4.11098e+06	3.03772e+06	7.3242e+06	2.81493e+06	5.84101e+06	4.03158e+06	4.42355e+06	8.25367e+06	4.74182e+06	5.55561e+06	7.76509e+06	8.56495e+06	1.00154e+07	4.24145e+06	6.51753e+06	9.39124e+06	4.86996e+06	3.10444e+06	6.2484e+06	4.90867e+06	5.72284e+06	3.59538e+06
Com_2568_neg	Ethylmalonic acid	--	C5 H8 O4	132.043	5.044	--	--	HMDB0000622	LMFA01170105	Lipids and lipid-like molecules	Fatty Acyls	Fatty acids and conjugates	Fatty Acyls [FA]	Fatty Acids and Conjugates [FA01]	Dicarboxylic acids [FA0117]	Full match	No results	Full match	131.035	3.76127e+06	4.38176e+06	3.80814e+06	2.00473e+06	3.27875e+06	3.29433e+06	3.65666e+06	5.32858e+06	5.13815e+06	9.58955e+06	5.5807e+06	4.1711e+06	3.52756e+06	4.42386e+06	2.73289e+06	4.39461e+06	3.31729e+06	4.7767e+06	3.06012e+06	5.48486e+06	3.26459e+06	4.14023e+06	5.15766e+06	2.7956e+06	3.74377e+06	2.73396e+06	3.7546e+06	2.46193e+06	5.39971e+06	1.11086e+07
Com_2580_neg	3-Methylindole	Skatole; 3-Methylindole	C9 H9 N	131.074	5.87	cpd:C08313	--	HMDB0000466	--	Organoheterocyclic compounds	Indoles and derivatives	Indoles	--	--	--	No results	No results	Full match	130.067	976285	3.05332e+06	3.38039e+06	1.44804e+06	4.05665e+06	3.76097e+06	4.71643e+06	3.45731e+06	1.0822e+06	927469	3.54908e+06	742405	1.31281e+06	2.93155e+06	5.20998e+06	1.44003e+06	4.6322e+06	3.96985e+06	2.07543e+06	2.82067e+06	1.01543e+06	5.47488e+06	4.39056e+06	1.66417e+06	6.3943e+06	2.36904e+06	4.64409e+06	2.65712e+06	1.91186e+06	636090
Com_2688_neg	4-tert-butylphenol	--	C10 H14 O	150.105	6.076	--	--	HMDB0032063	--	Benzenoids	Benzene and substituted derivatives	Phenylpropanes	--	--	--	Full match	No results	No results	149.097	1.72448e+06	967494	832125	2.39263e+06	849642	781695	913883	795768	1.15248e+06	5.57403e+06	1.06966e+06	1.03975e+06	4.30933e+06	418976	1.54763e+06	8.75512e+06	1.13888e+06	2.29883e+06	4.10783e+06	1.04637e+06	2.61602e+06	1.16501e+06	569578	1.96995e+06	1.40291e+06	828884	550562	588860	2.53982e+06	1.8684e+06
Com_2700_neg	Nonanoic acid	Nonanoic acid; Nonanoate; Pelargonic acid	C9 H18 O2	158.131	6.014	cpd:C01601	--	HMDB0000847	LMFA01010009	Lipids and lipid-like molecules	Fatty Acyls	Fatty acids and conjugates	Fatty Acyls [FA]	Fatty Acids and Conjugates [FA01]	Straight chain fatty acids [FA0101]	No results	No results	Full match	157.124	3.99509e+06	4.18033e+06	3.31532e+06	2.2182e+06	2.54908e+06	4.78755e+06	4.80133e+06	4.21852e+06	3.08856e+06	3.27032e+06	2.12457e+06	4.1453e+06	3.75319e+06	2.23792e+06	3.82255e+06	3.54984e+06	3.41822e+06	2.95604e+06	2.85593e+06	1.9317e+06	3.41003e+06	3.74785e+06	4.15621e+06	2.54638e+06	2.30768e+06	2.91509e+06	4.49147e+06	2.85228e+06	2.39086e+06	3.52696e+06
Com_2701_neg	PG (27:0/18:1)	--	C51 H99 O10 P	902.689	10.552	--	--	--	--	--	--	--	--	--	--	No results	Invalid mass	No results	901.681	642402	890490	872580	3.95776e+06	2.39842e+06	662931	1.15345e+06	1.30186e+06	663367	2.80097e+06	782881	667774	545593	1.63497e+06	816424	2.02533e+06	873759	1.33506e+06	1.67128e+06	1.52632e+06	3.96833e+06	3.86108e+06	2.25795e+06	6.57082e+06	3.76447e+06	3.76242e+06	1.78636e+06	4.65652e+06	4.14218e+06	6.28869e+06
Com_2746_neg	PC (18:0/16:1)	--	C42 H82 N O8 P	805.584	10.897	--	--	--	LMGP01010744	--	--	--	Glycerophospholipids [GP]	Glycerophosphocholines [GP01]	Diacylglycerophosphocholines [GP0101]	No results	Invalid mass	No results	804.577	5.01224e+06	4.1396e+06	5.14539e+06	5.76957e+06	2.58018e+06	2.42406e+06	3.49243e+06	3.54308e+06	3.49785e+06	3.05775e+06	4.76042e+06	3.30271e+06	3.78598e+06	3.91895e+06	4.75954e+06	6.35081e+06	3.27451e+06	4.52879e+06	6.16618e+06	6.25705e+06	7.95897e+06	3.92433e+06	5.54129e+06	1.02118e+07	4.80158e+06	2.99379e+06	5.33561e+06	4.60899e+06	3.58196e+06	3.58606e+06
Com_2771_neg	2-Hydroxyestradiol	2-Hydroxyestradiol; 2-Hydroxyestradiol-17beta; 2-OH-Estradiol	C18 H24 O3	288.173	6.606	cpd:C05301	map00140 Steroid hormone biosynthesis;map04913 Ovarian steroidogenesis	HMDB0000338	LMST02010027	Lipids and lipid-like molecules	Steroids and steroid derivatives	Estrane steroids	Sterols [ST]	Steroids [ST02]	C18 steroids (estrogens) and derivatives [ST0201]	Full match	No results	Full match	287.165	469180	48871.5	49099.3	585980	44219.8	47514.5	56982	59531.5	649477	430878	57671.7	8.0031e+06	2.78322e+06	57412.5	61381.2	263124	67009.7	60607	1.96357e+06	62669.6	1.92247e+06	56044.6	61305	1.37179e+06	65559.3	51584.3	70995.9	54217.9	768669	493947
Com_2798_neg	3'-Adenosine monophosphate (3'-AMP)	--	C10 H14 N5 O7 P	347.062	5.142	--	--	--	--	--	--	--	--	--	--	Full match	No results	Full match	346.054	7.42027e+06	3.47191e+06	2.28599e+06	7.12261e+06	4.10837e+06	3.30413e+06	3.5039e+06	1.74127e+06	5.74947e+06	4.25246e+06	3.73056e+06	3.58754e+06	5.03559e+06	4.64644e+06	1.88772e+06	4.70348e+06	2.65832e+06	3.41468e+06	4.24513e+06	3.40552e+06	5.57874e+06	2.09771e+06	1.13982e+06	4.20257e+06	3.44125e+06	2.11141e+06	2.56831e+06	1.464e+06	2.82079e+06	2.16585e+06
Com_2817_neg	PC (16:1e/18:2)	--	C42 H80 N O7 P	787.574	11.358	--	--	--	--	--	--	--	--	--	--	No results	Invalid mass	No results	786.567	3.98815e+06	3.42885e+06	4.43018e+06	7.11709e+06	1.7874e+06	1.43349e+06	2.22151e+06	1.97771e+06	1.63893e+06	2.32955e+06	6.51341e+06	3.65744e+06	3.60777e+06	2.31781e+06	3.73949e+06	8.25698e+06	4.37283e+06	2.81566e+06	5.82285e+06	4.43696e+06	7.84854e+06	4.17025e+06	4.88837e+06	9.72249e+06	4.08839e+06	2.65201e+06	3.86157e+06	3.66342e+06	3.49913e+06	2.0427e+06
Com_2829_neg	3-amino-1H-pyrazolo[4,3-c]pyridine-4,6-diol	--	C6 H6 N4 O2	166.048	11.055	--	--	--	--	--	--	--	--	--	--	Full match	Invalid mass	Full match	165.041	1.49221e+06	1.29544e+06	3.21735e+06	2.61663e+06	2.06454e+06	1.81957e+06	1.91531e+06	2.54575e+06	2.55218e+06	2.01998e+06	1.83118e+06	1.9636e+06	1.55044e+06	3.2601e+06	2.03812e+06	2.6003e+06	2.76184e+06	2.61743e+06	2.18391e+06	2.67873e+06	3.85841e+06	2.66338e+06	2.5073e+06	2.60592e+06	1.94428e+06	2.71811e+06	2.58142e+06	2.61577e+06	2.77259e+06	2.79789e+06
Com_2842_neg	Calcitriol	Calcitriol; 1alpha,25-Dihydroxyvitamin D3; (1S,3R,5Z,7E)-9,10-Seco-5,7,10(19)-cholestatriene-1,3,25-triol	C27 H44 O3	416.329	9.644	cpd:C01673	map00100 Steroid biosynthesis;map01100 Metabolic pathways;map04961 Endocrine and other factor-regulated calcium reabsorption;map04978 Mineral absorption;map05152 Tuberculosis	HMDB0001903	--	Lipids and lipid-like molecules	Steroids and steroid derivatives	Vitamin D and derivatives	--	--	--	Full match	No results	No results	415.322	727535	1.01146e+06	1.78619e+06	1.19772e+06	2.19716e+06	1.11647e+06	1.41799e+06	1.46568e+06	1.16354e+06	7.61639e+06	1.45144e+06	2.49062e+06	2.62078e+06	2.98616e+06	1.47286e+06	3.46877e+06	1.79737e+06	1.33464e+06	2.7095e+06	1.79034e+06	1.27566e+06	3.05481e+06	2.7601e+06	2.87292e+06	2.63291e+06	1.58193e+06	2.68821e+06	1.08194e+06	3.21274e+06	9.83932e+06
Com_2908_neg	PC (16:0/22:5)	--	C46 H82 N O8 P	853.585	9.524	--	--	--	LMGP01010647	--	--	--	Glycerophospholipids [GP]	Glycerophosphocholines [GP01]	Diacylglycerophosphocholines [GP0101]	No results	Invalid mass	No results	852.577	4.24279e+06	2.49073e+06	3.30077e+06	4.43242e+06	2.63493e+06	3.31409e+06	5.86996e+06	2.46434e+06	2.36087e+06	3.49128e+06	6.38886e+06	4.75912e+06	3.84537e+06	3.19888e+06	3.99179e+06	5.70318e+06	1.01007e+06	5.02866e+06	3.53841e+06	4.61613e+06	8.27443e+06	3.56793e+06	5.4245e+06	5.12194e+06	3.91435e+06	3.03881e+06	6.58423e+06	4.20404e+06	5.78469e+06	3.47659e+06
Com_2982_neg	N1-(6-methyl-4-oxo-3,4-dihydroquinazolin-2-yl)-4-nitrobenzamide	--	C16 H12 N4 O4	324.087	1.346	--	--	--	--	--	--	--	--	--	--	Full match	No results	No results	323.079	2.51152e+06	2.31258e+06	2.57875e+06	2.27495e+06	2.88328e+06	3.03547e+06	2.93449e+06	2.31701e+06	4.79757e+06	3.13488e+06	3.17603e+06	1.96795e+06	1.70327e+06	2.76553e+06	3.27678e+06	4.32716e+06	3.61082e+06	7.69884e+06	3.01851e+06	2.45576e+06	3.53685e+06	2.91053e+06	3.92306e+06	3.37782e+06	4.26519e+06	2.20682e+06	3.9115e+06	1.59953e+06	3.95576e+06	3.42724e+06
Com_3029_neg	LPC 22:2	--	C30 H58 N O7 P	621.402	10.664	--	--	--	LMGP01050135	--	--	--	Glycerophospholipids [GP]	Glycerophosphocholines [GP01]	Monoacylglycerophosphocholines [GP0105]	No results	Invalid mass	No results	620.394	4.0413e+06	3.81229e+06	3.98212e+06	4.53459e+06	3.38461e+06	3.86505e+06	4.01614e+06	6.17254e+06	5.86154e+06	4.09203e+06	4.87937e+06	4.49796e+06	4.65609e+06	3.76154e+06	5.53034e+06	4.57604e+06	4.46104e+06	4.87817e+06	4.54644e+06	4.59522e+06	4.92054e+06	5.11331e+06	6.47044e+06	3.73053e+06	4.78769e+06	4.26569e+06	5.87843e+06	7.81362e+06	6.66281e+06	3.65097e+06
Com_3091_neg	trans-10-Heptadecenoic acid	--	C17 H32 O2	268.241	10.598	--	--	--	--	--	--	--	--	--	--	Full match	No results	No results	267.233	1.62576e+06	2.1801e+06	3.75941e+06	3.53821e+06	3.82064e+06	3.02799e+06	4.29015e+06	4.88679e+06	2.44106e+06	3.53134e+06	4.26718e+06	2.16189e+06	3.17858e+06	5.69605e+06	4.64597e+06	3.24874e+06	3.26181e+06	7.5434e+06	3.8024e+06	3.99966e+06	4.30118e+06	3.99094e+06	5.23483e+06	5.15296e+06	6.20553e+06	4.44911e+06	4.56327e+06	5.34988e+06	5.31631e+06	4.92089e+06
Com_3128_neg	Prostaglandin H2	Prostaglandin H2; (5Z,13E)-(15S)-9alpha,11alpha-Epidioxy-15-hydroxyprosta-5,13-dienoate; (5Z,13E,15S)-9alpha,11alpha-Epidioxy-15-hydroxyprosta-5,13-dienoate; PGH2; (5Z,9alpha,11alpha,13E,15S)-9,11-Epidioxy-15-hydroxy-prosta-5,13-dienoate	C20 H32 O5	334.215	7.726	cpd:C00427	map00590 Arachidonic acid metabolism;map01100 Metabolic pathways;map04611 Platelet activation;map04723 Retrograde endocannabinoid signaling;map04726 Serotonergic synapse;map04921 Oxytocin signaling pathway	HMDB0001381	LMFA03010010	Lipids and lipid-like molecules	Fatty Acyls	Eicosanoids	Fatty Acyls [FA]	Eicosanoids [FA03]	Prostaglandins [FA0301]	Invalid mass	No results	No match	333.208	1.12382e+06	1.29515e+06	2.39079e+06	1.50136e+06	2.80611e+06	1.27579e+06	1.2591e+06	2.55692e+06	1.34069e+06	2.70126e+06	2.3083e+06	1.70016e+06	1.89113e+06	3.16207e+06	2.11489e+06	1.52587e+06	3.25214e+06	4.16599e+06	1.13782e+06	3.16056e+06	2.50689e+06	1.9738e+06	2.4239e+06	5.79215e+06	2.02167e+06	1.32863e+06	1.49892e+06	2.57493e+06	1.84128e+06	2.66005e+06
Com_3140_neg	Erythronolactone	--	C4 H6 O4	118.027	1.889	--	--	--	--	--	--	--	--	--	--	No results	Full match	Full match	117.02	1.90844e+06	2.05366e+06	2.60797e+06	4.17076e+06	2.36528e+06	1.94612e+06	2.2875e+06	2.50116e+06	4.85592e+06	3.46241e+06	2.62316e+06	2.87532e+06	2.54424e+06	4.33993e+06	4.02856e+06	4.0127e+06	4.02353e+06	3.47325e+06	2.61775e+06	3.13617e+06	3.02838e+06	2.16172e+06	2.986e+06	8.67914e+06	3.8327e+06	1.79055e+06	2.25851e+06	2.61312e+06	7.92919e+06	2.82066e+06
Com_3230_neg	PC (16:1/18:3)	--	C42 H76 N O8 P	799.538	11.588	--	--	--	--	--	--	--	--	--	--	No results	Invalid mass	No results	798.531	3.01647e+06	3.80667e+06	4.76351e+06	3.85719e+06	2.3012e+06	2.71432e+06	1.8875e+06	4.52603e+06	5.4818e+06	5.24502e+06	4.9879e+06	4.74202e+06	3.65424e+06	3.39868e+06	4.52336e+06	4.09171e+06	5.20063e+06	4.90641e+06	5.64745e+06	6.63634e+06	4.08368e+06	4.50839e+06	4.39731e+06	3.79498e+06	3.03083e+06	3.84901e+06	4.63472e+06	4.0138e+06	6.45346e+06	4.78532e+06
Com_3243_neg	Nervonic acid	(15Z)-Tetracosenoic acid; Nervonic acid; (Z)-15-Tetracosenoic acid	C24 H46 O2	366.35	11.411	cpd:C08323	map01040 Biosynthesis of unsaturated fatty acids	HMDB0002368	LMFA01030092	Lipids and lipid-like molecules	Fatty Acyls	Fatty acids and conjugates	Fatty Acyls [FA]	Fatty Acids and Conjugates [FA01]	Unsaturated fatty acids [FA0103]	Full match	No results	Full match	365.343	3.13358e+06	2.17187e+06	3.19323e+06	2.59686e+06	2.68588e+06	3.6156e+06	4.55671e+06	3.27196e+06	3.50309e+06	3.01237e+06	3.97216e+06	2.48248e+06	2.27042e+06	3.09978e+06	3.93051e+06	3.47912e+06	2.97781e+06	4.31073e+06	3.42538e+06	3.0572e+06	3.72261e+06	4.23699e+06	6.63755e+06	2.93168e+06	4.62176e+06	3.29565e+06	4.80293e+06	3.71715e+06	4.06712e+06	5.06278e+06
Com_3246_neg	8,15-Dihete	--	C20 H32 O4	336.231	8.09	--	--	HMDB0010219	LMFA03060109	Lipids and lipid-like molecules	Fatty Acyls	Eicosanoids	Fatty Acyls [FA]	Eicosanoids [FA03]	Hydroxy/hydroperoxyeicosatetraenoic acids [FA0306]	No results	No results	Full match	335.223	926505	1.07805e+06	1.05645e+06	1.88171e+06	1.54013e+06	1.1171e+06	1.16743e+06	1.90526e+06	1.36265e+06	1.89246e+06	1.65631e+06	1.32819e+06	1.76972e+06	1.16544e+06	1.50422e+06	1.23631e+06	2.1217e+06	3.38411e+06	1.09891e+06	1.87333e+06	2.0287e+06	1.02179e+06	1.33711e+06	6.10028e+06	1.71163e+06	1.4486e+06	1.622e+06	1.8775e+06	2.31764e+06	2.42042e+06
Com_3293_neg	PC (14:0/20:4)	--	C42 H76 N O8 P	799.538	8.793	--	--	--	LMGP01010506	--	--	--	Glycerophospholipids [GP]	Glycerophosphocholines [GP01]	Diacylglycerophosphocholines [GP0101]	No results	Invalid mass	No results	798.533	3.52685e+06	2.96776e+06	3.33497e+06	2.42144e+06	1.71271e+06	2.36244e+06	4.12689e+06	3.6932e+06	2.25928e+06	4.35716e+06	3.50511e+06	3.78835e+06	3.96129e+06	5.19972e+06	2.76977e+06	4.43921e+06	3.29221e+06	4.25643e+06	6.07827e+06	6.76672e+06	3.99023e+06	4.29109e+06	5.82358e+06	3.24227e+06	2.41509e+06	2.66725e+06	4.33248e+06	3.32985e+06	3.71557e+06	5.14044e+06
Com_3311_neg	L-(+)-Tartaric acid	--	C4 H6 O6	150.017	11.055	--	--	HMDB0000956	--	Organic oxygen compounds	Organooxygen compounds	Carbohydrates and carbohydrate conjugates	--	--	--	Full match	No results	No results	149.01	1.03715e+06	969126	1.43326e+06	1.16307e+06	1.07507e+06	1.03835e+06	1.4959e+06	1.5488e+06	1.08484e+06	1.77336e+06	1.55678e+06	1.35594e+06	1.23809e+06	1.61446e+06	1.416e+06	1.24207e+06	1.43122e+06	1.84074e+06	1.51155e+06	1.6218e+06	1.73598e+06	1.41361e+06	1.53782e+06	2.03779e+06	1.73468e+06	1.97162e+06	1.94483e+06	1.71565e+06	2.06863e+06	1.79351e+06
Com_3391_neg	Hexanoylglycine	--	C8 H15 N O3	173.105	5.706	--	--	HMDB0000701	--	Organic acids and derivatives	Carboxylic acids and derivatives	Amino acids, peptides, and analogues	--	--	--	Full match	No results	Full match	172.098	5.86539e+06	1.09946e+06	2.46048e+06	4.21083e+06	1.46679e+06	1.92322e+06	4.44014e+06	1.40791e+06	3.21191e+06	1.78698e+06	1.89815e+06	2.24188e+06	2.25219e+06	2.4728e+06	3.27519e+06	2.63184e+06	1.96611e+06	2.25675e+06	2.32627e+06	2.73908e+06	3.75775e+06	1.7898e+06	3.36373e+06	4.92212e+06	2.65936e+06	2.01822e+06	3.53501e+06	1.63213e+06	2.4071e+06	3.48003e+06
Com_3443_neg	Hydroxyglutaric acid	--	C5 H8 O5	148.037	1.35	--	--	--	--	--	--	--	--	--	--	No results	No results	Full match	147.03	4.26828e+06	3.76618e+06	5.96738e+06	4.99259e+06	3.84575e+06	4.61847e+06	6.07638e+06	4.17727e+06	3.34802e+06	4.37106e+06	5.42119e+06	3.51542e+06	3.97158e+06	3.7244e+06	4.08256e+06	4.82808e+06	3.8801e+06	5.44452e+06	5.16173e+06	4.51086e+06	5.18605e+06	4.89019e+06	5.99936e+06	5.47189e+06	4.76973e+06	3.08542e+06	5.64028e+06	5.01024e+06	6.11265e+06	4.44662e+06
Com_3476_neg	LPG 16:0	--	C22 H45 O9 P	484.281	10.788	--	--	--	LMGP04050008	--	--	--	Glycerophospholipids [GP]	Glycerophosphoglycerols [GP04]	Monoacylglycerophosphoglycerols [GP0405]	No results	Full match	No results	483.273	2.04562e+06	2.08111e+06	3.9762e+06	2.04098e+06	2.84735e+06	2.86229e+06	2.48621e+06	3.8412e+06	3.0217e+06	7.03096e+06	3.55862e+06	3.85303e+06	1.83795e+06	3.3813e+06	4.07225e+06	3.23957e+06	2.1493e+06	2.93915e+06	3.11593e+06	2.93627e+06	2.17042e+06	2.35334e+06	4.19431e+06	2.2393e+06	2.61453e+06	2.46507e+06	2.60972e+06	2.78441e+06	3.26556e+06	6.26045e+06
Com_3590_neg	2-Hydroxymyristic acid	--	C14 H28 O3	244.204	7.656	--	--	HMDB0002261	LMFA01050484	Lipids and lipid-like molecules	Fatty Acyls	Fatty acids and conjugates	Fatty Acyls [FA]	Fatty Acids and Conjugates [FA01]	Hydroxy fatty acids [FA0105]	Full match	No results	No results	243.197	819653	602681	822148	1.54312e+06	1.06235e+06	845863	736945	1.00908e+06	1.04755e+06	1.63958e+06	805136	867786	1.28522e+06	795388	1.30525e+06	2.13088e+06	782269	812384	1.20313e+06	1.08184e+06	2.50658e+06	2.01747e+06	1.32439e+06	2.02782e+06	1.36647e+06	3.08703e+06	773899	1.81728e+06	3.60025e+06	1.81437e+06
Com_3593_neg	12-Hydroxydodecanoic acid	12-Hydroxydodecanoic acid; omega-Hydroxydodecanoic acid	C12 H24 O3	216.173	7.197	cpd:C08317	--	HMDB0002059	--	Organic acids and derivatives	Hydroxy acids and derivatives	Medium-chain hydroxy acids and derivatives	--	--	--	Full match	No results	No results	215.165	1.73657e+06	2.03829e+06	2.51918e+06	1.57594e+06	3.88382e+06	5.08549e+06	2.93542e+06	2.45915e+06	1.22642e+06	1.69116e+06	1.26059e+06	1.33797e+06	2.11329e+06	1.3587e+06	2.82208e+06	1.79102e+06	3.41101e+06	3.18917e+06	1.07345e+06	3.96014e+06	1.59461e+06	1.79472e+06	1.8662e+06	1.74966e+06	1.81234e+06	3.89835e+06	3.13333e+06	1.46177e+06	1.64565e+06	1.21101e+06
Com_3599_neg	Dihydrofolic acid	Dihydrofolate; Dihydrofolic acid; 7,8-Dihydrofolate; 7,8-Dihydrofolic acid; 7,8-Dihydropteroylglutamate	C19 H21 N7 O6	443.161	6.71	cpd:C00415	map00670 One carbon pool by folate;map00790 Folate biosynthesis;map01100 Metabolic pathways;map01523 Antifolate resistance	HMDB0001056	--	Organic acids and derivatives	Carboxylic acids and derivatives	Amino acids, peptides, and analogues	--	--	--	Invalid mass	No results	No results	442.154	104534	251850	228879	233115	219822	442130	120418	792169	1.33708e+06	192325	539643	246731	262008	456403	102640	121574	101621	149809	198474	923250	147900	322704	325156	241970	384355	410982	333758	1.3529e+06	8.027e+06	243579
Com_3640_neg	SM (d14:3/16:0)	--	C35 H67 N2 O6 P	688.481	11.58	--	--	--	--	--	--	--	--	--	--	No results	Invalid mass	No results	687.473	5.37092e+06	1.51722e+06	1.88288e+06	1.62843e+06	2.93492e+06	2.01907e+06	3.55776e+06	2.21177e+06	3.23603e+06	2.66588e+06	1.68161e+06	2.75528e+06	3.19253e+06	2.92482e+06	3.37954e+06	2.37953e+06	1.7387e+06	2.80857e+06	2.93466e+06	2.04598e+06	4.92391e+06	2.20064e+06	2.60191e+06	1.98815e+06	3.58169e+06	2.40132e+06	4.41621e+06	2.72043e+06	5.04768e+06	2.22601e+06
Com_3662_neg	(+/-)9-HpODE	--	C18 H32 O4	312.23	7.276	--	--	--	--	--	--	--	--	--	--	Full match	No results	Full match	311.223	2.41317e+06	2.57376e+06	2.81151e+06	1.98796e+06	2.20589e+06	2.82134e+06	4.47144e+06	3.86044e+06	2.1268e+06	6.07001e+06	3.06631e+06	3.03557e+06	2.06423e+06	3.86344e+06	4.65878e+06	3.6699e+06	2.03077e+06	3.94038e+06	2.18286e+06	3.73401e+06	4.31786e+06	2.1208e+06	3.40296e+06	2.81596e+06	5.03947e+06	4.47763e+06	4.63582e+06	5.07197e+06	5.31755e+06	3.85883e+06
Com_3686_neg	LPC 22:1	--	C30 H60 N O7 P	623.417	11.258	--	--	--	LMGP01050141	--	--	--	Glycerophospholipids [GP]	Glycerophosphocholines [GP01]	Monoacylglycerophosphocholines [GP0105]	No results	Invalid mass	No results	622.41	2.86482e+06	3.47167e+06	4.25907e+06	3.50579e+06	3.00439e+06	3.9221e+06	3.59882e+06	4.47846e+06	3.50484e+06	4.35568e+06	4.66673e+06	3.9983e+06	3.40519e+06	4.1159e+06	4.68438e+06	4.48745e+06	4.41252e+06	3.72174e+06	3.84113e+06	4.96778e+06	3.37159e+06	4.18401e+06	5.45492e+06	3.89525e+06	4.20278e+06	4.76308e+06	4.34254e+06	5.01002e+06	5.52581e+06	3.98537e+06
Com_3693_neg	PC (17:0/20:4)	--	C45 H82 N O8 P	841.584	10.459	--	--	--	LMGP01010003	--	--	--	Glycerophospholipids [GP]	Glycerophosphocholines [GP01]	Diacylglycerophosphocholines [GP0101]	No results	Invalid mass	No results	840.577	4.04436e+06	3.61687e+06	4.1163e+06	4.52847e+06	1.89358e+06	1.99414e+06	3.80033e+06	2.85452e+06	2.84863e+06	3.50177e+06	4.54222e+06	3.6953e+06	3.65972e+06	3.62262e+06	3.46503e+06	4.59694e+06	3.76826e+06	5.75169e+06	4.49966e+06	5.69435e+06	6.12554e+06	4.63747e+06	5.4939e+06	6.07084e+06	3.4988e+06	2.65236e+06	5.85869e+06	3.13231e+06	4.29293e+06	2.77952e+06
Com_3727_neg	PC (16:1e/18:1)	--	C42 H82 N O7 P	789.59	11.628	--	--	--	--	--	--	--	--	--	--	No results	Invalid mass	No results	788.582	2.16854e+06	1.76508e+06	2.26687e+06	2.66681e+06	4.18395e+06	1.14106e+06	1.67515e+06	1.52287e+06	1.44849e+06	1.70401e+06	1.68802e+06	2.67746e+06	1.14128e+06	2.04727e+06	1.34644e+06	2.56905e+06	4.8639e+06	1.26423e+06	1.91974e+06	1.47168e+06	2.57175e+06	4.31615e+06	3.29135e+06	2.46407e+06	3.82119e+06	1.99791e+06	2.35148e+06	2.11977e+06	1.89786e+06	1.59669e+06
Com_3748_neg	D-(-)-Lyxose	--	C5 H10 O5	150.053	1.385	--	--	--	--	--	--	--	--	--	--	Full match	No results	Full match	149.046	2.13924e+06	2.11276e+06	2.65739e+06	2.45093e+06	2.89178e+06	2.46946e+06	2.34461e+06	3.75124e+06	3.27993e+06	3.50525e+06	3.4183e+06	2.08708e+06	2.16905e+06	2.8062e+06	2.50424e+06	2.42081e+06	2.44114e+06	3.66587e+06	2.84959e+06	3.32927e+06	2.72688e+06	2.27803e+06	7.41844e+06	3.00483e+06	3.54683e+06	2.16949e+06	3.3787e+06	2.17346e+06	4.21269e+06	4.24586e+06
Com_3797_neg	Catechin	Catechin; (+/-)-Catechin	C15 H14 O6	290.077	1.384	cpd:C17590	--	HMDB0002780	--	Phenylpropanoids and polyketides	Flavonoids	Flavans	--	--	--	Invalid mass	No results	No results	289.07	2.09468e+06	2.85012e+06	3.93132e+06	2.30985e+06	3.23248e+06	3.58662e+06	3.9241e+06	2.96114e+06	3.98686e+06	1.7775e+06	4.87272e+06	3.205e+06	2.03667e+06	5.39939e+06	4.63657e+06	3.16983e+06	2.35294e+06	3.44253e+06	3.95739e+06	3.09032e+06	4.37431e+06	3.22288e+06	6.0101e+06	3.00506e+06	4.83442e+06	3.04465e+06	4.2513e+06	3.01906e+06	2.75154e+06	1.87741e+06
Com_3805_neg	O-Acetyl-L-carnitine	O-Acetylcarnitine; O-Acetyl-L-carnitine	C9 H17 N O4	203.116	5.687	cpd:C02571	map04931 Insulin resistance	HMDB0000201	--	Lipids and lipid-like molecules	Fatty Acyls	Fatty acid esters	--	--	--	No results	No results	Full match	202.109	4.83895e+06	543450	1.33642e+06	3.76129e+06	667193	659503	1.10887e+06	809834	1.61204e+06	2.81875e+06	858019	3.83839e+06	2.68626e+06	1.7356e+06	832418	4.24327e+06	1.18345e+06	798208	4.58799e+06	1.09476e+06	1.54422e+06	1.44657e+06	1.06341e+06	2.78057e+06	888293	1.02209e+06	1.04783e+06	1.30452e+06	7.38902e+06	1.08064e+06
Com_3816_neg	Gibberellin A4	Gibberellin A4	C19 H24 O5	332.163	6.604	cpd:C11864	--	--	LMPR0104170021	--	--	--	Prenol Lipids [PR]	Isoprenoids [PR01]	C20 isoprenoids (diterpenes) [PR0104]	Full match	No results	No results	331.155	236735	46834	49425.6	322518	42376.2	54800.8	61973.5	78896.3	440386	267863	65987.7	5.33835e+06	1.79946e+06	55018.8	58822.1	174343	68310.3	58080.2	1.13461e+06	60056.8	1.06081e+06	53707.9	59055.3	750945	62826	49433.7	71526.9	58061.4	554911	399175
Com_3824_neg	Arachidic Acid	Icosanoic acid; Eicosanoic acid; Arachidic acid	C20 H40 O2	312.303	8.846	cpd:C06425	map01040 Biosynthesis of unsaturated fatty acids	HMDB0002212	LMFA01010020	Lipids and lipid-like molecules	Fatty Acyls	Fatty acids and conjugates	Fatty Acyls [FA]	Fatty Acids and Conjugates [FA01]	Straight chain fatty acids [FA0101]	Full match	No results	Full match	311.296	3.06004e+06	1.35538e+06	1.79352e+06	1.98994e+06	1.88502e+06	2.01262e+06	2.93787e+06	2.57382e+06	2.09619e+06	2.77747e+06	3.04628e+06	2.34437e+06	2.16805e+06	2.47707e+06	4.18573e+06	3.50211e+06	3.54777e+06	3.66851e+06	5.22297e+06	3.26725e+06	3.54488e+06	1.04748e+06	3.28538e+06	2.20672e+06	2.02383e+06	3.40788e+06	3.72946e+06	2.10206e+06	1.93933e+06	3.68646e+06
Com_3901_neg	ent-Prostaglandin F2α	--	C20 H34 O5	354.241	6.452	--	--	--	--	--	--	--	--	--	--	Full match	No results	Full match	353.234	429749	940173	461140	936217	452117	595476	628896	689682	235010	1.17236e+06	491696	461423	358560	334813	812360	605750	861524	1.61452e+06	315719	544633	703317	879864	3.05635e+06	2.08158e+06	949967	2.41712e+06	2.03427e+06	1.07865e+06	1.10575e+06	972910
Com_3908_neg	LPG 18:0	--	C24 H49 O9 P	512.312	8.129	--	--	--	LMGP04050009	--	--	--	Glycerophospholipids [GP]	Glycerophosphoglycerols [GP04]	Monoacylglycerophosphoglycerols [GP0405]	No results	Full match	No results	511.305	2.36908e+06	1.37751e+06	1.91202e+06	2.18412e+06	2.02816e+06	1.60208e+06	2.56937e+06	1.56622e+06	2.73966e+06	2.23562e+06	2.5817e+06	2.34473e+06	1.46129e+06	1.83577e+06	2.91425e+06	2.32938e+06	1.83313e+06	1.69017e+06	2.15805e+06	2.39647e+06	2.4338e+06	2.33909e+06	2.43898e+06	3.33158e+06	3.5841e+06	2.09631e+06	3.2263e+06	1.90122e+06	3.81422e+06	3.34831e+06
Com_3922_neg	PE (18:0/18:2)	--	C41 H78 N O8 P	743.547	9.749	--	--	--	LMGP02010044	--	--	--	Glycerophospholipids [GP]	Glycerophosphoethanolamines [GP02]	Diacylglycerophosphoethanolamines [GP0201]	No results	Full match	No results	742.54	1.54466e+06	1.20693e+06	1.52453e+06	513279	1.47881e+06	913397	998387	723901	907453	1.41051e+06	844393	1.10649e+06	1.06407e+06	1.37236e+06	1.09275e+06	1.40512e+06	1.82326e+06	1.19667e+06	1.33884e+06	1.8174e+06	1.37747e+06	5.28551e+06	1.94655e+06	1.83037e+06	1.8309e+06	1.34376e+06	1.4494e+06	765531	1.19608e+06	1.42297e+06
Com_3930_neg	D-Threose	D-Threose; D-threo-Tetrose	C4 H8 O4	120.043	1.646	cpd:C06463	--	--	--	--	--	--	--	--	--	No results	No results	Full match	119.035	1.5e+06	1.17521e+06	1.62114e+06	1.31634e+06	1.26713e+06	1.24022e+06	1.8161e+06	1.52436e+06	1.80901e+06	2.41115e+06	1.94636e+06	1.41055e+06	1.41993e+06	2.095e+06	1.97184e+06	2.12696e+06	2.69114e+06	2.30152e+06	1.67487e+06	2.07306e+06	3.42199e+06	1.68555e+06	2.55873e+06	2.95801e+06	1.82939e+06	1.54458e+06	3.21449e+06	2.29182e+06	7.0752e+06	3.50098e+06
Com_3940_neg	tetranor-PGFM	--	C16 H26 O7	312.158	6.162	--	--	--	LMFA03010139	--	--	--	Fatty Acyls [FA]	Eicosanoids [FA03]	Prostaglandins [FA0301]	Invalid mass	No results	No results	311.15	4.0083e+06	2.11174e+06	1.69133e+06	3.8782e+06	2.73809e+06	2.78184e+06	3.32867e+06	1.54211e+06	3.77887e+06	3.44351e+06	3.07464e+06	3.28787e+06	4.6881e+06	1.59872e+06	3.33506e+06	3.4087e+06	2.97229e+06	4.72227e+06	5.2544e+06	2.20291e+06	3.95039e+06	1.93141e+06	1.96065e+06	3.9523e+06	3.15391e+06	1.76814e+06	2.64269e+06	1.73003e+06	3.24484e+06	2.44536e+06
Com_4018_neg	10-Undecenoic acid	--	C11 H20 O2	184.147	6.324	--	--	HMDB0033724	LMFA01030036	Lipids and lipid-like molecules	Fatty Acyls	Fatty acids and conjugates	Fatty Acyls [FA]	Fatty Acids and Conjugates [FA01]	Unsaturated fatty acids [FA0103]	No results	No results	Full match	183.139	4.07175e+06	3.23288e+06	3.06946e+06	3.54813e+06	2.31099e+06	3.31857e+06	4.27258e+06	4.1048e+06	3.49155e+06	3.41011e+06	1.70523e+06	3.86988e+06	3.31866e+06	2.29601e+06	5.56102e+06	3.29059e+06	3.2115e+06	2.99349e+06	3.47156e+06	1.46682e+06	1.66601e+06	2.58433e+06	3.5646e+06	1.69103e+06	2.99894e+06	2.88026e+06	3.93937e+06	2.41994e+06	2.34894e+06	2.26815e+06
Com_4024_neg	LPA 18:2	--	C21 H39 O7 P	434.244	9.645	--	--	--	LMGP10050044	--	--	--	Glycerophospholipids [GP]	Glycerophosphates [GP10]	Monoacylglycerophosphates [GP1005]	No results	Full match	No results	433.237	2.39385e+06	1.65425e+06	2.04581e+06	1.78334e+06	2.51385e+06	1.87893e+06	2.24117e+06	1.79708e+06	3.482e+06	3.51552e+06	2.64234e+06	4.3914e+06	3.64407e+06	2.07567e+06	1.83154e+06	4.00662e+06	1.55148e+06	3.73721e+06	4.34904e+06	2.52898e+06	4.91105e+06	3.02654e+06	2.57307e+06	3.48992e+06	3.96297e+06	3.04014e+06	2.78114e+06	2.14519e+06	4.30627e+06	3.29964e+06
Com_4044_neg	5-oxo-1-[4-(trifluoromethyl)benzyl]pyrrolidine-3-carboxylic acid	--	C13 H12 F3 N O3	287.08	5.757	--	--	--	--	--	--	--	--	--	--	Invalid mass	No results	No results	286.072	1.42716e+06	420460	673252	2.40027e+06	959232	307864	1.43378e+06	478273	622876	878581	595430	663777	1.29716e+06	847789	4.45832e+06	526222	890654	1.11633e+06	1.03313e+06	750757	798322	2.11501e+06	1.18572e+06	1.05319e+06	1.34918e+06	923499	1.77554e+06	936260	6.82972e+06	910301
Com_4076_neg	PC (15:0/18:2)	--	C41 H78 N O8 P	789.553	11.274	--	--	--	LMGP01010543	--	--	--	Glycerophospholipids [GP]	Glycerophosphocholines [GP01]	Diacylglycerophosphocholines [GP0101]	No results	Invalid mass	No results	788.546	2.69646e+06	2.51749e+06	2.48829e+06	1.42112e+06	1.25996e+06	1.31373e+06	2.1995e+06	1.9873e+06	1.8338e+06	5.5909e+06	2.27888e+06	2.34017e+06	2.3262e+06	2.74428e+06	2.38851e+06	2.46078e+06	1.71423e+06	945377	3.78892e+06	3.80527e+06	793715	2.82839e+06	4.52144e+06	2.31852e+06	2.32736e+06	2.13774e+06	3.17262e+06	2.13633e+06	2.52955e+06	3.14146e+06
Com_4184_neg	Taurodeoxycholic Acid (sodium salt)	--	C26 H45 N O6 S	998.602	7.252	--	--	--	--	--	--	--	--	--	--	Invalid mass	No results	No results	997.595	44136.3	98268.8	271772	29247.7	84953.3	511790	93462.4	203784	63003.4	5.49622e+06	132393	273004	91715.2	835622	52633.1	235331	132184	98526	137546	74490.4	46584.3	176986	61506.1	28583.8	56644	1.84765e+06	42290.3	909102	43219.3	3.23506e+06
Com_4188_neg	11(Z),14(Z)-Eicosadienoic acid	--	C20 H36 O2	308.272	10.987	--	--	--	--	--	--	--	--	--	--	Full match	No results	No results	307.265	134314	120183	84952.5	190899	246116	100179	134884	359012	212217	208699	149479	112804	117729	120998	140910	365385	138300	240162	181691	184031	419004	308426	233583	384411	387631	267095	254122	399907	607018	246445
Com_4194_neg	D-Pantethine	--	C22 H42 N4 O8 S2	554.254	6.467	--	--	HMDB0003828	--	Organic acids and derivatives	Carboxylic acids and derivatives	Amino acids, peptides, and analogues	--	--	--	Invalid mass	No results	No results	553.246	418040	1.2987e+06	577625	448612	666615	597299	972355	1.27814e+06	418987	917650	867117	645474	417584	1.03767e+06	935128	388839	566133	937346	511093	1.01579e+06	964780	922394	583245	1.36778e+06	372011	433911	471030	668019	745392	1.44924e+06
Com_4283_neg	Saccharin	Saccharin	C7 H5 N O3 S	182.999	5.08	cpd:C12283	map04742 Taste transduction	HMDB0029723	--	Organoheterocyclic compounds	Benzothiazoles		--	--	--	Full match	No results	No results	181.992	3.23809e+06	520595	175018	2.03546e+06	274802	313545	253058	337515	4.64804e+06	2.43489e+06	275756	3.18629e+06	3.25019e+06	372317	307479	2.17916e+06	475085	252915	2.39375e+06	231215	2.22744e+06	233122	347200	1.73739e+06	333079	188910	472882	394355	3.63505e+06	4.69925e+06
Com_4317_neg	2-Methylbutyl beta-D-glucopyranoside	--	C11 H22 O6	296.147	5.224	--	--	--	--	--	--	--	--	--	--	Invalid mass	No results	No results	295.14	4.25327e+06	81793.8	69725.2	109358	61774	93268.4	126064	183207	66999.9	1.99763e+06	260800	2.06083e+06	84269.5	153920	208619	2.4245e+06	103594	67999.4	66417.5	188523	1.73753e+06	65424.4	126343	72891.9	147148	70983.3	133027	69613.6	107190	4.91237e+06
Com_4319_neg	MAG (18:4)	--	C21 H34 O4	350.246	9.886	--	--	--	--	--	--	--	--	--	--	No results	No results	Full match	349.239	1.07497e+06	699050	971576	2.70169e+06	1.65507e+06	974196	1.37538e+06	1.63984e+06	1.10601e+06	3.45492e+06	1.91615e+06	1.21202e+06	1.01681e+06	1.65372e+06	1.18978e+06	3.11567e+06	1.05356e+06	1.80123e+06	1.61394e+06	2.3138e+06	3.83695e+06	1.95759e+06	4.5278e+06	5.41994e+06	2.14181e+06	3.61707e+06	3.58438e+06	2.26421e+06	4.49967e+06	4.93948e+06
Com_4368_neg	PC (18:2e/20:4)	--	C46 H82 N O7 P	837.59	11.384	--	--	--	--	--	--	--	--	--	--	No results	Invalid mass	No results	836.583	1.90958e+06	1.46221e+06	2.02842e+06	2.6471e+06	1.02197e+06	881499	1.08752e+06	1.42862e+06	1.19093e+06	1.56758e+06	2.6735e+06	1.01857e+06	2.36721e+06	1.40433e+06	1.12386e+06	3.36991e+06	1.57267e+06	1.81378e+06	2.88315e+06	2.13242e+06	4.89267e+06	2.41567e+06	3.10481e+06	3.6948e+06	1.79383e+06	1.18694e+06	2.06486e+06	1.95559e+06	2.60482e+06	1.53541e+06
Com_4392_neg	Salvinorin B	--	C21 H26 O7	390.172	6.167	--	--	--	--	--	--	--	--	--	--	Invalid mass	No results	No results	389.165	102246	93695.4	100757	104527	88831.9	90644.7	112560	118305	103678	179903	112401	101674	98997	109319	118022	114567	92877	119244	111544	126150	111974	107381	137399	122707	124280	107909	144682	116555	137480	123919
Com_4462_neg	LPS 18:2	--	C24 H44 N O9 P	521.276	8.959	--	--	--	LMGP03050011	--	--	--	Glycerophospholipids [GP]	Glycerophosphoserines [GP03]	Monoacylglycerophosphoserines [GP0305]	No results	Full match	No results	520.269	270344	118793	157900	140481	446305	129540	149790	1.29562e+06	580094	1.43679e+06	979733	155830	252813	266448	369829	140023	602847	1.21202e+06	232865	152351	358302	138337	295428	1.15642e+06	585797	333427	608057	493776	1.50932e+06	181426
Com_4479_neg	N-Acetylglycine	--	C4 H7 N O3	117.043	1.654	--	--	HMDB0000532	--	Organic acids and derivatives	Carboxylic acids and derivatives	Amino acids, peptides, and analogues	--	--	--	No results	No results	Full match	116.036	3.34813e+06	1.31393e+06	2.79762e+06	2.03147e+06	2.20153e+06	2.10482e+06	3.19693e+06	1.75797e+06	4.41013e+06	4.28655e+06	1.45137e+06	3.16184e+06	2.88242e+06	2.27786e+06	2.36242e+06	2.81306e+06	1.47955e+06	771756	1.98241e+06	1.89984e+06	2.27357e+06	1.88419e+06	2.19133e+06	3.33906e+06	2.34822e+06	2.139e+06	3.42566e+06	2.34574e+06	4.19909e+06	1.73638e+06
Com_4521_neg	20-Hydroxy-(5Z,8Z,11Z,14Z)-eicosatetraenoic acid	--	C20 H32 O3	320.235	7.892	--	--	HMDB0005998	--	Lipids and lipid-like molecules	Fatty Acyls	Fatty acids and conjugates	--	--	--	Full match	No results	Full match	319.228	1.64676e+06	877756	1.01074e+06	1.98276e+06	985843	752884	920029	1.22038e+06	1.31554e+06	2.45146e+06	1.705e+06	1.15422e+06	1.15323e+06	2.1362e+06	1.34545e+06	2.1148e+06	1.75402e+06	2.08338e+06	1.17995e+06	1.76652e+06	4.71824e+06	1.60723e+06	1.96149e+06	4.09208e+06	1.2899e+06	2.1672e+06	1.54397e+06	2.12282e+06	5.86661e+06	2.34687e+06
Com_4525_neg	16α-Hydroxyestrone	16alpha-Hydroxyestrone	C18 H22 O3	286.157	6.628	cpd:C05300	map00140 Steroid hormone biosynthesis;map01100 Metabolic pathways	--	--	--	--	--	--	--	--	Full match	No results	No results	285.15	139229	61244.3	57450.4	339882	52102	58019	68396.6	62971.7	376408	110636	68032.1	4.32865e+06	300675	63640.9	68372.7	74518.6	68381.3	69510.4	477506	74691.8	150084	65117.4	76712	145557	70901.7	61659.2	86518.9	68256.8	95878.4	75233.5
Com_4690_neg	13,14-dihydro Prostaglandin F1α	--	C20 H38 O5	358.272	6.559	--	--	--	--	--	--	--	--	--	--	Full match	No results	No results	357.265	2.34092e+06	3.00905e+06	1.55062e+06	2.93293e+06	2.40197e+06	2.75685e+06	2.2711e+06	3.77375e+06	1.93391e+06	1.86179e+06	1.67071e+06	3.28386e+06	2.53961e+06	1.65066e+06	2.69399e+06	2.66892e+06	3.64852e+06	2.72653e+06	1.87844e+06	1.43674e+06	960374	2.52172e+06	3.59636e+06	1.21116e+06	2.52358e+06	1.31138e+06	2.84796e+06	2.14517e+06	1.61425e+06	600035
Com_4719_neg	(+/-)-CP 47,497-C7-Hydroxy metabolite	--	C21 H34 O3	334.251	8.978	--	--	--	--	--	--	--	--	--	--	Full match	No results	No results	333.244	132730	132656	145632	367112	126011	113117	334275	267629	116420	147564	152009	126917	502311	151490	135307	138036	129549	237851	129723	329980	532299	156588	173391	171549	207908	150660	237919	162894	158063	158870
Com_4818_neg	N-(2,6-dichloro-4-methoxyphenyl)acetamide	--	C9 H9 Cl2 N O2	233	5.115	--	--	--	--	--	--	--	--	--	--	Invalid mass	No results	No results	231.992	654465	1.53649e+06	3.95876e+06	939595	628015	954364	1.01564e+06	685080	1.25952e+06	626080	2.48929e+06	2.55262e+06	791519	3.09006e+06	2.82632e+06	1.96895e+06	1.36278e+06	897171	977051	787240	443732	2.127e+06	2.87956e+06	576869	845600	980037	1.06267e+06	657218	881583	370854
Com_4862_neg	benzaldehyde 1-(2,4-dinitrophenyl)hydrazone	--	C13 H10 N4 O4	286.069	5.257	--	--	--	--	--	--	--	--	--	--	Full match	No results	No results	285.062	3.69168e+06	1.06919e+06	1.54823e+06	1.37728e+06	509426	983248	895440	847447	2.47774e+06	1.00461e+06	1.10084e+06	1.26082e+06	870873	1.28087e+06	650357	1.90506e+06	838662	1.16404e+06	1.12772e+06	719624	658502	595583	644519	372398	494027	390865	463552	580906	683820	369678
Com_4908_neg	LPI 16:0	--	C25 H49 O12 P	572.297	10.617	--	--	--	LMGP06050002	--	--	--	Glycerophospholipids [GP]	Glycerophosphoinositols [GP06]	Monoacylglycerophosphoinositols [GP0605]	No results	Full match	No results	571.29	1.44611e+06	1.9517e+06	2.71261e+06	1.57383e+06	1.77554e+06	1.91373e+06	1.88239e+06	2.97631e+06	2.25005e+06	4.50675e+06	2.05577e+06	1.82252e+06	1.71717e+06	1.48753e+06	2.34393e+06	1.93894e+06	1.8592e+06	2.02769e+06	1.48344e+06	1.8742e+06	859695	1.28795e+06	3.22409e+06	1.29018e+06	1.73521e+06	1.65586e+06	2.17277e+06	1.84173e+06	2.22693e+06	3.20525e+06
Com_4934_neg	Succinic semialdehyde	Succinate semialdehyde; Succinic semialdehyde; 4-Oxobutanoate	C4 H6 O3	102.032	1.457	cpd:C00232	map00250 Alanine, aspartate and glutamate metabolism;map00350 Tyrosine metabolism;map00650 Butanoate metabolism;map00750 Vitamin B6 metabolism;map00760 Nicotinate and nicotinamide metabolism;map01100 Metabolic pathways;map01200 Carbon metabolism	HMDB0001259	--	Lipids and lipid-like molecules	Fatty Acyls	Fatty acids and conjugates	--	--	--	Full match	No results	Full match	101.025	1.43219e+06	1.44952e+06	1.59978e+06	1.43114e+06	1.39703e+06	1.25644e+06	497671	1.42045e+06	2.41876e+06	1.38597e+06	1.55809e+06	2.598e+06	2.10161e+06	1.83805e+06	1.85489e+06	2.14181e+06	1.51693e+06	553865	2.0459e+06	1.4815e+06	2.13288e+06	555464	2.55688e+06	2.96717e+06	2.08348e+06	1.52909e+06	1.87994e+06	1.78834e+06	5.34623e+06	1.86605e+06
Com_4961_neg	1,4-Cyclohexanedicarboxylic acid	--	C8 H12 O4	172.074	5.564	--	--	--	--	--	--	--	--	--	--	No results	Full match	Full match	171.067	2.87933e+06	1.9476e+06	2.20685e+06	3.10503e+06	2.23234e+06	2.7163e+06	3.07141e+06	3.06014e+06	2.18322e+06	2.97717e+06	2.40041e+06	2.1335e+06	2.33429e+06	2.27921e+06	2.98674e+06	4.02919e+06	2.52204e+06	3.1602e+06	3.71445e+06	2.11622e+06	2.21144e+06	2.5127e+06	2.31144e+06	2.61348e+06	2.74764e+06	1.83806e+06	3.14359e+06	2.01092e+06	2.62801e+06	1.89227e+06
Com_4996_neg	N1-(3-amino-4-chlorophenyl)-2-[2,4-di(tert-pentyl)phenoxy]acetamide	--	C24 H33 Cl N2 O2	416.224	7.371	--	--	--	--	--	--	--	--	--	--	Full match	No results	No results	415.217	139504	214976	145838	121318	168613	206584	156195	204714	128433	109097	103531	173928	130214	122303	209965	99198.1	204833	144936	117132	100106	143611	240079	118015	115920	174893	155765	116259	112217	132892	111881
Com_5035_neg	acetoacetate	Acetoacetate; 3-Oxobutanoic acid; beta-Ketobutyric acid; Acetoacetic acid	C4 H6 O3	102.032	1.676	cpd:C00164	map00072 Synthesis and degradation of ketone bodies;map00280 Valine, leucine and isoleucine degradation;map00310 Lysine degradation;map00350 Tyrosine metabolism;map00640 Propanoate metabolism;map00650 Butanoate metabolism;map01100 Metabolic pathways	HMDB0000060	--	Organic acids and derivatives	Keto acids and derivatives	Short-chain keto acids and derivatives	--	--	--	No results	No results	Full match	101.025	2.10997e+06	1.90655e+06	2.30445e+06	2.12433e+06	1.91278e+06	1.84709e+06	2.66812e+06	1.92348e+06	2.67464e+06	2.57049e+06	2.47454e+06	2.6691e+06	2.28853e+06	2.73181e+06	2.87209e+06	3.40459e+06	2.87776e+06	2.45763e+06	2.73742e+06	2.33995e+06	2.53653e+06	2.84449e+06	3.22456e+06	3.13398e+06	2.47893e+06	2.33135e+06	3.12712e+06	2.82604e+06	5.20375e+06	2.84806e+06
Com_5053_neg	L-lysine	--	C6 H14 N2 O2	146.106	1.388	--	--	HMDB0000182	--	Organic acids and derivatives	Carboxylic acids and derivatives	Amino acids, peptides, and analogues	--	--	--	No results	No results	Full match	145.098	2.76298e+06	2.67364e+06	2.49375e+06	3.61484e+06	1.86147e+06	1.93467e+06	1.76777e+06	2.59755e+06	3.78963e+06	1.6439e+06	2.01718e+06	1.58673e+06	1.01905e+06	1.50497e+06	1.23153e+06	1.46946e+06	1.61597e+06	1.81697e+06	2.37445e+06	2.31911e+06	2.88775e+06	2.93219e+06	2.33152e+06	2.7936e+06	2.25089e+06	1.34087e+06	2.14634e+06	2.54329e+06	4.16853e+06	1.83599e+06
Com_5061_neg	LPS 20:4	--	C26 H44 N O9 P	545.274	9.156	--	--	--	LMGP03050007	--	--	--	Glycerophospholipids [GP]	Glycerophosphoserines [GP03]	Monoacylglycerophosphoserines [GP0305]	No results	Full match	No results	544.267	197439	264228	336082	320826	498127	330300	519398	885145	314463	856347	384420	201368	338141	232129	402349	406001	420043	591724	206938	381028	580055	410056	403584	858585	628655	344091	401670	454439	1.2517e+06	982477
Com_5079_neg	PC (18:3/20:4)	--	C46 H78 N O8 P	849.554	11.692	--	--	--	--	--	--	--	--	--	--	No results	Invalid mass	No results	848.546	1.86139e+06	1.78033e+06	1.90374e+06	2.99169e+06	1.46208e+06	2.21254e+06	2.89653e+06	1.90055e+06	1.64451e+06	2.20255e+06	2.69708e+06	1.57789e+06	2.74198e+06	2.35679e+06	2.36077e+06	3.91208e+06	2.87165e+06	3.10389e+06	3.57033e+06	4.07578e+06	2.57719e+06	2.51305e+06	2.00367e+06	2.15802e+06	1.98414e+06	2.37371e+06	3.16546e+06	2.30102e+06	2.4179e+06	2.24905e+06
Com_5103_neg	1-methyl-N-(4-piperidinophenyl)-1H-imidazole-4-sulfonamide	--	C15 H20 N4 O2 S	320.13	6.02	--	--	--	--	--	--	--	--	--	--	Full match	No results	No results	319.123	817635	291452	467388	686345	323905	609935	516483	355849	515176	800477	402863	674401	643944	437400	549221	978300	324599	710396	582791	448694	676898	470490	359147	437674	357509	366515	732102	484369	588156	296025
Com_5109_neg	5-Phenyl-N-(4-(trifluoromethyl)phenyl)oxazol-2-amine	--	C16 H11 F3 N2 O	304.08	5.093	--	--	--	--	--	--	--	--	--	--	Invalid mass	No results	No results	303.072	980864	2.07678e+06	3.66862e+06	1.14919e+06	310471	393360	1.99911e+06	1.57579e+06	2.02409e+06	683523	2.8909e+06	2.47188e+06	446896	2.50447e+06	1.13208e+06	1.11603e+06	1.27693e+06	1.91961e+06	644951	487504	338436	357184	1.04454e+06	281016	523162	382153	902185	432316	498495	508482
Com_5181_neg	FAHFA (17:0/20:3)	--	C37 H66 O4	574.495	10.633	--	--	--	--	--	--	--	--	--	--	No results	Full match	No results	573.488	74654.3	140321	228845	1.54319e+06	1.0818e+06	182184	368421	282766	210698	671680	246721	191465	297202	769619	156679	877248	220679	770561	576242	384945	1.82762e+06	1.04704e+06	540574	3.44281e+06	1.6295e+06	1.57077e+06	546453	1.90361e+06	1.69109e+06	3.64582e+06
Com_5221_neg	PC (15:1/18:2)	--	C41 H76 N O8 P	787.537	9.261	--	--	--	--	--	--	--	--	--	--	No results	Invalid mass	No results	786.53	1.93531e+06	1.82317e+06	1.77876e+06	1.52739e+06	958737	801210	2.29286e+06	1.67713e+06	1.34364e+06	2.32627e+06	1.70795e+06	2.08729e+06	2.11796e+06	3.71119e+06	2.08015e+06	1.56244e+06	1.90513e+06	3.29643e+06	2.99137e+06	2.9828e+06	1.01768e+06	1.78259e+06	3.31605e+06	1.70358e+06	1.4146e+06	1.08767e+06	3.54383e+06	1.30783e+06	1.76318e+06	2.26602e+06
Com_5283_neg	(+/-)9(10)-EpOME	--	C18 H32 O3	342.241	7.215	--	--	--	--	--	--	--	--	--	--	Invalid mass	No results	No results	341.233	747503	1.50139e+06	1.446e+06	271915	833536	2.18448e+06	799711	2.40161e+06	286493	269727	999165	685533	441295	980646	2.1437e+06	749605	1.87676e+06	547656	259951	1.36889e+06	631371	1.63754e+06	4.80171e+06	522297	1.40133e+06	1.40267e+06	1.22251e+06	2.00968e+06	477211	253476
Com_5287_neg	PC (17:1/20:4)	--	C45 H80 N O8 P	839.569	11.257	--	--	--	--	--	--	--	--	--	--	No results	Invalid mass	No results	838.562	2.90736e+06	2.35276e+06	3.2029e+06	1.45806e+06	934861	2.00575e+06	2.47802e+06	2.39369e+06	2.26054e+06	2.60675e+06	2.20071e+06	2.50534e+06	2.1923e+06	2.67522e+06	2.43023e+06	2.3004e+06	2.53191e+06	2.76232e+06	3.5111e+06	4.1702e+06	2.73799e+06	2.29717e+06	3.98539e+06	2.58045e+06	1.84874e+06	2.02074e+06	3.31218e+06	2.22618e+06	2.87179e+06	3.82938e+06
Com_5319_neg	(+/-)9,10-dihydroxy-12Z-octadecenoic acid	--	C18 H34 O4	628.493	8.373	--	--	--	--	--	--	--	--	--	--	Invalid mass	No results	No results	627.485	917162	2.32306e+06	3.48463e+06	725564	2.00351e+06	2.4045e+06	2.66143e+06	2.48217e+06	1.23779e+06	1.39377e+06	1.6711e+06	2.00121e+06	1.65738e+06	1.52901e+06	2.40731e+06	1.22831e+06	1.63265e+06	2.79446e+06	1.7282e+06	2.06213e+06	1.28007e+06	2.26575e+06	3.60605e+06	904593	2.56215e+06	1.94675e+06	3.52568e+06	2.24241e+06	1.33675e+06	1.06542e+06
Com_5371_neg	Neopterin	Neopterin; [S-(R*,S*)]-2-amino-6-(1,2,3-trihydroxypropyl)-1H-pteridin-4-one; [S-(R*,S*)]-2-amino-6-(1,2,3-trihydroxypropyl)-1H-pteridine-4-one; [S-(R*,S*)]-2-Amino-6-(1,2,3-trihydroxypropyl)-1H-pteridin-4-on; 6-(D-erythro-1,2,3-Trihydroxypropyl)pterin; 6-D-erythro-Neopterin; D-erythro-Neopterin; D-Neopterin	C9 H11 N5 O4	253.081	5.59	cpd:C05926	map00790 Folate biosynthesis	HMDB0000877	--	Organoheterocyclic compounds	Pteridines and derivatives	Pterins and derivatives	--	--	--	No results	No results	Full match	252.074	2.34655e+06	445138	1.00421e+06	1.83663e+06	481945	796671	1.22437e+06	1.03197e+06	450227	695432	647332	3.46663e+06	631533	827828	1.13878e+06	1.56374e+06	893157	1.3306e+06	658313	891201	868268	506987	982716	582891	726617	507899	592818	718116	805684	672383
Com_5390_neg	DL-methionine sulfoxide	--	C5 H11 N O3 S	165.046	1.681	--	--	HMDB0002005	--	Organic acids and derivatives	Carboxylic acids and derivatives	Amino acids, peptides, and analogues	--	--	--	No results	Full match	No results	164.039	1.18351e+06	987108	1.40426e+06	1.49102e+06	1.54175e+06	1.61542e+06	2.07074e+06	1.58261e+06	1.41212e+06	1.86206e+06	2.08139e+06	1.32801e+06	1.5482e+06	2.75093e+06	2.49694e+06	1.74772e+06	1.52122e+06	2.04464e+06	1.66271e+06	2.09529e+06	1.8945e+06	2.19986e+06	2.49144e+06	2.15042e+06	2.93367e+06	2.12701e+06	3.28324e+06	2.01704e+06	2.52984e+06	2.29127e+06
Com_5523_neg	Δ17-6-keto prostaglandin F1α	--	C20 H32 O6	368.221	5.794	--	--	--	--	--	--	--	--	--	--	Full match	No results	Full match	367.213	366029	471609	584952	376245	395024	333935	297036	590926	296361	272452	403186	397708	292310	277021	545560	324077	504161	519814	360742	356343	201327	364535	740713	284492	577823	259594	614961	302311	639146	215586
Com_5586_neg	PC (22:5e/2:0)	--	C32 H56 N O7 P	643.385	9.947	--	--	--	--	--	--	--	--	--	--	No results	Invalid mass	No results	642.378	372118	572964	887265	1.22025e+06	1.01253e+06	813060	565282	1.02287e+06	492820	1.13691e+06	1.35864e+06	2.49361e+06	1.03568e+06	1.77091e+06	753282	1.04223e+06	1.76969e+06	1.91664e+06	848861	1.34783e+06	939397	926053	1.44245e+06	1.15338e+06	2.17972e+06	619597	935109	988094	1.73917e+06	1.4897e+06
Com_5649_neg	Anacardic acid	6-Pentadecylsalicylic acid; Anacardic acid	C22 H36 O3	348.267	8.696	cpd:C10759	--	HMDB0033896	LMPK15040001	Benzenoids	Benzene and substituted derivatives	Benzoic acids and derivatives	Polyketides [PR]	_	_	Full match	No results	No results	347.259	110941	56730.2	64677.2	614996	101633	57313.6	82445.4	140277	69802	601832	74780.6	72039.1	90081.5	64941.6	100888	385366	59895.7	95253.5	64292.6	69275.5	904154	118569	280505	969468	345000	958704	285975	304985	4.46977e+06	1.01823e+06
Com_5745_neg	2-Amino-3-(4-hydroxy-3-methoxyphenyl)propanoic acid	--	C10 H13 N O4	211.085	5.727	--	--	--	--	--	--	--	--	--	--	Full match	No results	Full match	210.077	1.96083e+06	1.69385e+06	1.46381e+06	1.94153e+06	2.56791e+06	2.23698e+06	2.27542e+06	1.88462e+06	2.02164e+06	1.88462e+06	1.66365e+06	1.416e+06	2.46288e+06	2.10243e+06	2.26369e+06	1.75101e+06	2.53277e+06	2.61836e+06	2.30354e+06	1.97633e+06	1.93113e+06	1.81124e+06	1.73602e+06	2.43151e+06	2.36418e+06	1.24852e+06	2.8224e+06	1.68563e+06	2.19244e+06	1.84789e+06
Com_5801_neg	Orsellinic acid ethyl ester	--	C10 H12 O4	196.074	6.078	--	--	--	--	--	--	--	--	--	--	No results	No results	Full match	195.067	671346	2.42111e+06	892006	569682	2.34264e+06	1.3021e+06	912280	950499	181190	1.23822e+06	1.09155e+06	829807	1.62534e+06	448285	2.01947e+06	1.61491e+06	1.68787e+06	1.3023e+06	1.066e+06	822434	1.65576e+06	2.72275e+06	1.28475e+06	763533	2.20741e+06	774748	827718	1.26881e+06	329173	987161
Com_5804_neg	3-(2,4-dichloroanilino)-1-(4-methoxyphenyl)prop-2-en-1-one	--	C16 H13 Cl2 N O2	321.031	6.024	--	--	--	--	--	--	--	--	--	--	Invalid mass	No results	No results	320.023	271056	109781	119165	291859	128967	119007	137941	133619	362785	1.8587e+06	127944	466864	975367	123697	140087	3.27077e+06	113505	157203	2.03651e+06	138928	669766	120455	158341	638870	162850	120720	185240	126557	1.22734e+06	732431
Com_5818_neg	Cyclohexaneacetic acid	--	C8 H14 O2	142.1	5.796	--	--	HMDB0031403	--	Organic acids and derivatives	Carboxylic acids and derivatives	Carboxylic acids	--	--	--	No results	No results	Full match	141.092	1.59598e+06	1.51983e+06	696480	1.23754e+06	931621	1.12733e+06	889164	995764	1.32687e+06	1.71048e+06	507901	2.4799e+06	2.86271e+06	1.25744e+06	1.21473e+06	1.39437e+06	1.67157e+06	837524	2.2142e+06	1.26041e+06	1.61002e+06	1.11768e+06	1.38439e+06	1.4512e+06	833132	412438	1.11967e+06	617102	2.07846e+06	1.04359e+06
Com_5840_neg	3-Chloro-L-tyrosine	--	C9 H10 Cl N O3	215.035	5.378	--	--	HMDB0001885	--	Organic acids and derivatives	Carboxylic acids and derivatives	Amino acids, peptides, and analogues	--	--	--	No results	No results	Full match	214.028	2.53349e+06	1.83499e+06	2.12476e+06	3.15663e+06	1.96725e+06	2.33505e+06	2.5361e+06	1.60956e+06	1.72467e+06	2.418e+06	2.04684e+06	2.13859e+06	2.54087e+06	2.14541e+06	2.06202e+06	3.21449e+06	1.5463e+06	2.44491e+06	2.47408e+06	2.01009e+06	1.72683e+06	1.49318e+06	1.40792e+06	1.48448e+06	2.16483e+06	1.31994e+06	2.18803e+06	1.3379e+06	1.57076e+06	715291
Com_5853_neg	Oleoyl-L-alpha-lysophosphatidic acid	--	C21 H41 O7 P	436.26	9.386	--	--	--	--	--	--	--	--	--	--	No results	No results	Full match	435.253	1.95591e+06	1.82521e+06	2.74825e+06	1.94421e+06	1.53205e+06	1.62138e+06	2.42029e+06	3.37406e+06	2.53388e+06	3.0997e+06	2.81706e+06	1.84976e+06	2.25139e+06	2.5006e+06	2.53896e+06	2.06941e+06	2.09457e+06	2.36829e+06	2.73788e+06	2.66109e+06	2.24678e+06	2.12466e+06	2.67834e+06	2.54448e+06	2.34126e+06	2.10133e+06	2.5973e+06	2.07567e+06	2.89672e+06	3.59011e+06
Com_5865_neg	(±)9-HpODE	--	C18 H32 O4	294.22	8.474	--	--	--	--	--	--	--	--	--	--	Invalid mass	No results	No match	293.213	900142	762570	698234	1.06072e+06	1.22475e+06	600310	872834	1.09229e+06	1.48862e+06	1.5345e+06	1.12699e+06	984983	1.0933e+06	1.13944e+06	1.23672e+06	1.39224e+06	933553	1.62959e+06	1.22268e+06	1.39598e+06	2.18112e+06	1.13994e+06	1.05723e+06	3.3434e+06	1.68725e+06	1.286e+06	1.04256e+06	1.39441e+06	2.37693e+06	3.65526e+06
Com_5866_neg	2,3-Dinor-TXB2	--	C18 H30 O6	342.205	6.448	--	--	HMDB0002904	LMFA03030003	Lipids and lipid-like molecules	Fatty Acyls	Eicosanoids	Fatty Acyls [FA]	Eicosanoids [FA03]	Thromboxanes [FA0303]	No results	No results	Full match	341.197	1.28083e+06	1.7575e+06	1.49622e+06	949563	2.03208e+06	1.41666e+06	1.7873e+06	900299	1.26254e+06	1.1558e+06	1.36882e+06	1.19769e+06	2.39195e+06	1.03522e+06	1.76121e+06	1.09803e+06	2.71128e+06	1.90413e+06	1.81997e+06	886945	1.26444e+06	1.59272e+06	1.82247e+06	1.68426e+06	2.09716e+06	1.29832e+06	1.36483e+06	1.54578e+06	1.56546e+06	994175
Com_5969_neg	OxPC (18:1-18:0+1O(1Cyc))	--	C44 H84 N O9 P	847.595	10.834	--	--	--	--	--	--	--	--	--	--	No results	Invalid mass	No results	846.587	1.8724e+06	2.33606e+06	1.28066e+06	2.48577e+06	785716	1.26824e+06	2.05219e+06	1.53141e+06	2.23764e+06	3.49056e+06	1.90037e+06	1.77564e+06	2.50177e+06	2.32412e+06	2.33873e+06	1.02597e+06	1.70633e+06	2.41025e+06	2.18368e+06	3.55673e+06	1.09803e+06	2.06116e+06	2.07401e+06	2.14603e+06	1.22052e+06	1.22813e+06	2.31563e+06	2.28013e+06	3.13438e+06	1.51002e+06
Com_5996_neg	4-Methylvaleric Acid	--	C6 H12 O2	116.084	5.61	--	--	HMDB0000689	--	Lipids and lipid-like molecules	Fatty Acyls	Fatty acids and conjugates	--	--	--	No results	No results	Full match	115.077	754829	1.97192e+06	1.64503e+06	596190	2.02844e+06	2.2308e+06	2.47709e+06	1.19164e+06	733002	709750	1.731e+06	658829	1.16654e+06	1.39356e+06	1.82463e+06	922895	2.51169e+06	2.02308e+06	1.1722e+06	958647	549479	2.17751e+06	2.98031e+06	594134	3.62383e+06	1.6707e+06	2.7083e+06	1.78254e+06	929201	569544
Com_6030_neg	D-Fructose 6-phosphate	D-Fructose 6-phosphate; D-Fructose 6-phosphoric acid; Neuberg ester	C6 H13 O9 P	260.03	1.386	cpd:C00085	map00052 Galactose metabolism;map00500 Starch and sucrose metabolism;map01100 Metabolic pathways;map01200 Carbon metabolism;map04152 AMPK signaling pathway;map04922 Glucagon signaling pathway;map04931 Insulin resistance;map05230 Central carbon metabolism in cancer	HMDB0000124	--	Organic oxygen compounds	Organooxygen compounds	Carbohydrates and carbohydrate conjugates	--	--	--	No results	No results	Full match	259.023	2.7853e+06	1.49347e+06	2.42198e+06	1.5545e+06	1.41771e+06	1.08349e+06	1.79766e+06	1.53171e+06	2.06246e+06	899260	1.24185e+06	1.64059e+06	1.13569e+06	1.39301e+06	1.47596e+06	1.57512e+06	2.02925e+06	1.60663e+06	1.4529e+06	2.12037e+06	2.4881e+06	1.88716e+06	1.9279e+06	2.09368e+06	2.11662e+06	1.50849e+06	1.96241e+06	2.39387e+06	2.74051e+06	1.602e+06
Com_6059_neg	SM (d14:1/17:0)	--	C36 H73 N2 O6 P	706.528	10.68	--	--	--	--	--	--	--	--	--	--	No results	Invalid mass	No results	705.521	2.10615e+06	1.54097e+06	1.45718e+06	1.54235e+06	1.11319e+06	1.74106e+06	1.96916e+06	1.62669e+06	2.1417e+06	2.50993e+06	2.35706e+06	1.68698e+06	2.23613e+06	1.81577e+06	2.76588e+06	2.21521e+06	1.60006e+06	2.74818e+06	2.45001e+06	2.22755e+06	1.82078e+06	1.68039e+06	2.68869e+06	1.97787e+06	2.0903e+06	2.10959e+06	2.56727e+06	1.97215e+06	2.85682e+06	2.6656e+06
Com_6126_neg	15-Deoxy-Δ12,14-prostaglandin D2	--	C20 H30 O4	316.205	7.969	--	--	--	--	--	--	--	--	--	--	Invalid mass	No results	No match	315.197	55052	108948	93211	55919.1	130747	80936.4	207409	190388	61562.8	67691	292702	66427.4	143343	90937.3	190947	85271	486724	179231	71092.6	386641	111299	120383	152038	79815.6	308895	61336.2	85558.9	60259.3	119043	104353
Com_6162_neg	15(R),19(R)-Hydroxy prostaglandin F1α	--	C20 H36 O6	354.241	6.061	--	--	--	--	--	--	--	--	--	--	Invalid mass	No results	No match	353.234	141999	1.15378e+06	355265	192548	369435	592753	489085	646295	160403	153915	581903	221775	222420	445114	573619	104008	817523	825387	254358	597396	164175	1.02861e+06	753140	193940	738537	363709	700050	332108	228469	132695
Com_6168_neg	3-Indoleacrylic acid	--	C11 H9 N O2	187.064	5.844	--	--	HMDB0000734	--	Organoheterocyclic compounds	Indoles and derivatives	Indoles	--	--	--	No results	No results	Full match	186.056	2.70932e+06	2.12862e+06	1.53619e+06	174712	1.66074e+06	1.00782e+06	1.71689e+06	1.18809e+06	878377	264360	1.58568e+06	1.09905e+06	2.35764e+06	1.5697e+06	1.17438e+06	1.18368e+06	1.72239e+06	1.62002e+06	810730	1.16121e+06	1.73193e+06	1.42521e+06	1.12392e+06	1.57899e+06	523008	508166	1.07543e+06	367612	1.72095e+06	529931
Com_6305_neg	PC (15:0/22:5)	--	C45 H80 N O8 P	839.569	11.128	--	--	--	--	--	--	--	--	--	--	No results	Invalid mass	No results	838.562	1.61325e+06	1.00864e+06	1.2477e+06	1.08484e+06	716137	1.46339e+06	1.70127e+06	1.63906e+06	1.33938e+06	1.76458e+06	2.83239e+06	1.59003e+06	1.31628e+06	1.68596e+06	1.57247e+06	1.97827e+06	1.34005e+06	1.99666e+06	1.92873e+06	2.01582e+06	1.74757e+06	1.14114e+06	2.52788e+06	1.5835e+06	948946	1.4912e+06	2.1639e+06	1.81261e+06	1.80765e+06	1.39495e+06
Com_6313_neg	2,3-dinor Prostaglandin E1	--	C18 H30 O5	308.199	7.517	--	--	--	--	--	--	--	--	--	--	Invalid mass	No results	No results	307.192	1.46758e+06	1.98247e+06	2.63299e+06	1.44599e+06	1.85606e+06	2.2249e+06	1.44611e+06	2.39707e+06	1.63903e+06	2.20455e+06	1.97913e+06	2.19525e+06	2.10772e+06	1.47813e+06	2.03026e+06	1.53646e+06	1.56345e+06	2.22561e+06	1.62972e+06	1.42197e+06	1.72621e+06	1.93456e+06	3.43162e+06	2.15227e+06	1.97146e+06	1.69504e+06	2.00779e+06	1.88665e+06	1.78144e+06	1.29032e+06
Com_6364_neg	SM (d14:2/19:0)	--	C38 H75 N2 O6 P	732.544	11	--	--	--	--	--	--	--	--	--	--	No results	Invalid mass	No results	731.537	1.25619e+06	877081	1.02503e+06	1.39377e+06	970314	1.35076e+06	1.66796e+06	1.25327e+06	1.61314e+06	1.88198e+06	1.75932e+06	1.87836e+06	1.5559e+06	1.47607e+06	1.87331e+06	1.89991e+06	1.14705e+06	2.11939e+06	2.03365e+06	1.95308e+06	815791	1.13936e+06	2.20536e+06	1.60061e+06	1.3094e+06	1.79398e+06	1.96536e+06	1.46793e+06	1.99346e+06	1.98162e+06
Com_6476_neg	2-Hydroxy-1-(4-methoxyphenyl)propyl hexopyranoside	--	C16 H24 O8	390.153	5.639	--	--	--	--	--	--	--	--	--	--	Invalid mass	No results	No results	389.145	2.21436e+06	141018	891287	2.24347e+06	1.28211e+06	788840	1.27434e+06	783110	1.10822e+06	1.71133e+06	1.0348e+06	1.67592e+06	2.48697e+06	1.20879e+06	1.12801e+06	2.63488e+06	1.72211e+06	1.13312e+06	2.51926e+06	625595	1.40157e+06	1.00992e+06	1.40457e+06	1.49415e+06	1.75371e+06	469484	1.21907e+06	1.02873e+06	1.15351e+06	792686
Com_6481_neg	5-[(Benzoyloxy)methyl]-4,5,6-trihydroxy-2-cyclohexen-1-yl benzoate	--	C21 H20 O7	384.125	6.496	--	--	--	--	--	--	--	--	--	--	Invalid mass	No results	No results	383.118	310031	1.44871e+06	988449	319681	1.47828e+06	830895	1.29021e+06	1.23668e+06	235350	496645	1.68097e+06	395303	376265	872228	2.62872e+06	296907	2.0485e+06	1.56916e+06	373951	1.69792e+06	289691	1.73432e+06	1.75902e+06	564867	1.95186e+06	1.43863e+06	2.06868e+06	934441	404968	504345
Com_6534_neg	Prostaglandin F3α	Prostaglandin F3alpha	C20 H32 O5	398.231	7.456	cpd:C06476	--	--	--	--	--	--	--	--	--	Invalid mass	No results	No results	397.224	1.58417e+06	1.35986e+06	1.36675e+06	1.29614e+06	1.03181e+06	1.02123e+06	1.46297e+06	1.05494e+06	1.91888e+06	1.92816e+06	1.26665e+06	1.52292e+06	1.49705e+06	1.37874e+06	2.14687e+06	2.31989e+06	1.31331e+06	1.08816e+06	1.90214e+06	652539	1.63127e+06	1.66532e+06	2.01872e+06	1.52131e+06	1.30987e+06	886225	1.97273e+06	964696	1.637e+06	792244
Com_6547_neg	FAHFA (17:0/19:2)	--	C36 H66 O4	562.494	10.767	--	--	--	--	--	--	--	--	--	--	No results	Full match	No results	561.488	40828.9	34044.3	36602.7	857705	338146	45523	57259.2	91925.2	43501.2	343585	53776.4	31040.9	37972.8	186928	62516.9	246973	60588.2	105742	110078	110407	987270	315986	179611	1.94348e+06	558731	601382	143157	567941	675931	2.3326e+06
Com_6613_neg	Lipoxin B4	Lipoxin B4; LXB4; 5S,14R,15S-Trihydroxy-6E,8Z,10E,12E-eicosatetraenoic acid; (6E,8Z,10E,12E)-(5S,14R,15S)-Trihydroxyicosa-6,8,10,12-tetraenoic acid	C20 H32 O5	352.225	6.601	cpd:C06315	map00590 Arachidonic acid metabolism	HMDB0005082	LMFA03040002	Lipids and lipid-like molecules	Fatty Acyls	Eicosanoids	Fatty Acyls [FA]	Eicosanoids [FA03]	Lipoxins [FA0304]	Full match	No results	Full match	351.218	150725	157046	167035	758783	173240	143205	204382	295855	121981	235013	306709	236218	162258	137751	188281	213982	224129	237259	178776	208949	324553	229444	1.09116e+06	986968	520834	1.59796e+06	367129	432793	840948	386251
Com_6718_neg	LPS 18:0	--	C24 H48 N O9 P	525.307	10.745	--	--	--	LMGP03050006	--	--	--	Glycerophospholipids [GP]	Glycerophosphoserines [GP03]	Monoacylglycerophosphoserines [GP0305]	No results	Full match	No results	524.301	329401	140981	327143	547392	673980	284100	243716	571494	436844	2.24521e+06	540846	228080	314910	331482	591768	1.26122e+06	286986	1.5174e+06	508238	444507	959231	357995	1.0414e+06	1.84713e+06	462400	779432	688161	512878	2.41934e+06	1.76693e+06
Com_6868_neg	Quinic acid	Quinate; Quinic acid; Kinic acid; Chinic acid; L-Quinic acid; L-Quinate; (-)-Quinic acid	C7 H12 O6	192.064	1.386	cpd:C00296	map00400 Phenylalanine, tyrosine and tryptophan biosynthesis	HMDB0042004	--	Organoheterocyclic compounds	Quinolines and derivatives		--	--	--	No results	No results	Full match	191.056	87495.3	86239.2	130158	89838.7	156918	75845.5	68356.5	86046.2	84938.4	445514	249769	131077	55532.7	91330.3	68487.8	64419.2	103437	175883	118725	106754	146499	83921.1	115446	94245	119494	101714	80877	105204	171997	126294
Com_6892_neg	Ursolic acid	Ursolic acid	C30 H48 O3	456.362	10.374	cpd:C08988	--	HMDB0002395	LMPR0106180007	Lipids and lipid-like molecules	Prenol lipids	Triterpenoids	Prenol Lipids [PR]	Isoprenoids [PR01]	C30 isoprenoids (triterpenes) [PR0106]	Full match	No results	No results	455.355	121402	145458	84382.4	110353	130069	162018	122812	104692	151859	154254	194638	143063	150046	105406	138981	201341	113904	106285	170019	155510	125417	107372	210163	156311	192590	98322.5	270761	141258	164884	176384
Com_6906_neg	Hydrocinnamic acid	--	C9 H10 O2	150.068	5.719	--	--	HMDB0000764	--	Phenylpropanoids and polyketides	Phenylpropanoic acids		--	--	--	Full match	No results	Full match	149.061	1.07482e+06	1.31123e+06	940074	2.51917e+06	1.20883e+06	829550	1.11068e+06	753711	1.79869e+06	1.68726e+06	1.10511e+06	1.89782e+06	1.57339e+06	715405	1.60014e+06	2.05224e+06	1.11708e+06	986874	1.8027e+06	935379	712868	1.27974e+06	988556	997442	1.42016e+06	731153	1.06531e+06	831684	1.25408e+06	772582
Com_7011_neg	7-Hydroxy-4-chromone	--	C9 H6 O3	162.032	5.898	--	--	--	--	--	--	--	--	--	--	No results	No results	Full match	161.025	1.75083e+06	1.68724e+06	1.03507e+06	1.46395e+06	1.30594e+06	1.30423e+06	1.34223e+06	1.50257e+06	822463	1.01613e+06	1.32952e+06	2.42424e+06	1.94983e+06	1.3693e+06	1.25251e+06	1.35791e+06	1.70994e+06	1.23249e+06	1.77846e+06	1.2743e+06	1.65324e+06	988537	1.46282e+06	1.12422e+06	1.41827e+06	880434	1.74447e+06	1.01109e+06	1.20693e+06	683778
Com_7105_neg	SM (d14:2/21:0)	--	C40 H79 N2 O6 P	760.576	10.398	--	--	--	--	--	--	--	--	--	--	No results	Invalid mass	No results	759.568	1.89341e+06	1.0876e+06	1.23507e+06	1.3447e+06	1.18512e+06	1.42915e+06	1.66095e+06	1.56939e+06	1.54744e+06	1.78372e+06	1.59775e+06	1.95894e+06	1.71417e+06	1.85331e+06	2.09579e+06	1.98878e+06	1.66851e+06	1.94338e+06	2.23244e+06	2.11531e+06	1.78967e+06	1.55337e+06	1.80882e+06	1.53862e+06	2.10614e+06	2.2813e+06	1.9607e+06	1.44962e+06	2.51472e+06	2.30692e+06
Com_7187_neg	Geranylgeranyl pyrophosphate	Geranylgeranyl diphosphate; Geranylgeranyl pyrophosphate; all-trans-Geranylgeranyl diphosphate; all-trans-Geranylgeranyl pyrophosphate; (2E,6E,10E)-3,7,11,15-Tetramethylhexadeca-2,6,10,14-tetraen-1-yl diphosphate	C20 H36 O7 P2	450.188	6.362	cpd:C00353	map00130 Ubiquinone and other terpenoid-quinone biosynthesis;map00900 Terpenoid backbone biosynthesis;map01100 Metabolic pathways	HMDB0004486	--	Lipids and lipid-like molecules	Prenol lipids	Diterpenoids	--	--	--	Invalid mass	No results	No results	449.18	317872	465274	274583	247114	339695	350936	334817	220721	491399	468839	450574	179816	267830	603959	190603	252237	285786	441266	415467	291293	491430	327554	831345	242029	420697	425005	576808	255742	1.6713e+06	364085
Com_7308_neg	16-(Hexopyranosyloxy)-7-hydroxy-8,9-epoxypimaran-18-oic acid	--	C26 H42 O10	514.279	6.379	--	--	--	--	--	--	--	--	--	--	Full match	No results	No results	513.272	1.09151e+06	1.41689e+06	1.5282e+06	854898	1.46468e+06	1.87134e+06	2.20216e+06	1.25694e+06	820503	561415	1.764e+06	731927	786111	1.33029e+06	1.70433e+06	856314	1.55898e+06	2.46055e+06	767986	1.10197e+06	510871	1.1262e+06	1.16888e+06	469869	1.28291e+06	1.22088e+06	1.14537e+06	1.53801e+06	574551	448849
Com_7386_neg	3-anilino-5-(4-chlorophenyl)cyclohex-2-en-1-one	--	C18 H16 Cl N O	297.094	1.381	--	--	--	--	--	--	--	--	--	--	Invalid mass	No results	No results	296.086	1.03858e+06	1.0451e+06	688465	681692	1.82189e+06	1.59353e+06	775225	1.05819e+06	1.82158e+06	517140	1.07301e+06	888436	707227	2.23471e+06	1.56718e+06	808216	1.56001e+06	1.13807e+06	1.07661e+06	379273	559971	808002	701746	625578	2.38795e+06	1.39406e+06	1.14641e+06	1.13767e+06	1.24052e+06	795401
Com_7451_neg	PC (18:2/22:5)	--	C48 H82 N O8 P	877.585	11.1	--	--	--	LMGP01010946	--	--	--	Glycerophospholipids [GP]	Glycerophosphocholines [GP01]	Diacylglycerophosphocholines [GP0101]	No results	Invalid mass	No results	876.579	1.55322e+06	1.13561e+06	992702	1.53624e+06	936562	1.1978e+06	1.59895e+06	1.14334e+06	1.49853e+06	1.3258e+06	1.92493e+06	1.31722e+06	828369	1.38969e+06	1.74098e+06	1.9692e+06	1.08664e+06	2.38235e+06	966158	2.16498e+06	1.50961e+06	1.11374e+06	2.0041e+06	1.50336e+06	1.20365e+06	1.36004e+06	2.14476e+06	1.58982e+06	1.83588e+06	1.29867e+06
Com_7453_neg	Royal jelly acid	--	C10 H18 O3	186.126	5.943	--	--	--	--	--	--	--	--	--	--	No results	No results	Full match	185.118	1.79713e+06	355736	384688	2.24774e+06	307457	388867	439804	515991	1.27806e+06	1.91413e+06	526269	1.51257e+06	694499	400721	372160	1.68407e+06	480821	415330	739694	375710	496006	411397	452394	475337	415068	376558	489679	415722	470541	427422
Com_7481_neg	PC (16:0/16:0)	--	C40 H80 N O8 P	779.568	11.406	--	--	--	LMGP01010564	--	--	--	Glycerophospholipids [GP]	Glycerophosphocholines [GP01]	Diacylglycerophosphocholines [GP0101]	No results	Invalid mass	No results	778.561	397895	238086	420052	471453	371662	240174	387417	391024	242342	410389	2.43006e+06	376886	309239	275682	438039	687747	356398	362304	334041	377494	712279	595477	375166	509444	374539	337966	466904	428250	457821	256324
Com_7492_neg	Pyrogallol	1,2,3-Trihydroxybenzene; Pyrogallol; Pyrogallic acid; 1,2,3-Benzenetriol	C6 H6 O3	126.032	4.908	cpd:C01108	--	HMDB0013674	--	Benzenoids	Phenols	Benzenetriols and derivatives	--	--	--	No results	No results	Full match	125.025	428703	1.61077e+06	2.10523e+06	396198	231937	207705	1.5371e+06	1.11597e+06	559213	331640	1.7323e+06	462726	309109	1.67126e+06	1.13979e+06	417683	1.34009e+06	1.20714e+06	286954	1.42386e+06	236147	187358	256246	195803	188953	218967	368937	218096	287457	215301
Com_7603_neg	(3-Methoxy-4-hydroxyphenyl)ethylene glycol sulfate	--	C9 H12 O7 S	264.031	5.216	--	--	HMDB0000559	--	Organic acids and derivatives	Organic sulfuric acids and derivatives	Arylsulfates	--	--	--	No results	No results	Full match	263.024	99365.1	58572.1	78035.2	77540.6	59143.8	89836.2	81320.1	74096.7	102951	102779	85299.8	119041	66732	87472.2	86006.3	1.51231e+06	102313	76103.7	100222	89088.4	66693.6	73221.9	98667.9	81579.4	78311.4	87657	153632	77910.4	90181	75947
Com_7620_neg	D-Glucuronic acid	D-Glucuronic acid	C6 H10 O7	194.043	6.41	cpd:C16245	--	HMDB0006355	--	Organoheterocyclic compounds	Furofurans	Isosorbides	--	--	--	No results	No results	Full match	193.035	155781	694033	856055	197156	438804	323826	852904	1.11255e+06	301438	122462	997304	163392	108873	2.33158e+06	1.12883e+06	183497	778806	890840	196392	642900	193853	707845	1.01557e+06	229032	466197	417838	1.69295e+06	675284	543049	183484
Com_7626_neg	2,3-Dinor-8-epi-prostaglandin F2α	--	C18 H30 O5	652.42	6.292	--	--	--	--	--	--	--	--	--	--	Invalid mass	No results	No results	651.412	634147	138587	236927	364926	184432	104078	108804	211079	976204	912768	180558	1.25904e+06	1.95513e+06	163207	146110	1.31311e+06	244466	436415	841957	116916	286259	191923	140540	669688	238021	139362	133188	137052	1.02269e+06	646868
Com_7749_neg	2-Ketoadipic acid	--	C6 H8 O5	160.037	1.684	--	--	HMDB0000225	--	Organic acids and derivatives	Keto acids and derivatives	Medium-chain keto acids and derivatives	--	--	--	No results	Full match	Full match	159.03	623864	716477	749135	647118	871659	781260	809987	941306	1.17779e+06	961952	1.10943e+06	980770	862141	918368	793555	1.33031e+06	639685	716623	1.3942e+06	837100	950706	813320	775044	724800	1.19809e+06	744967	992671	973167	2.87143e+06	718027
Com_7829_neg	FAHFA (18:0/2:0)	--	C20 H38 O4	342.277	11.05	--	--	--	--	--	--	--	--	--	--	No results	Full match	No results	341.27	752444	591347	1.38349e+06	673861	1.65942e+06	1.6116e+06	901746	2.1246e+06	765904	986270	630797	617100	514270	1.76859e+06	1.27022e+06	1.51717e+06	1.20764e+06	754744	708459	548929	1.29766e+06	890029	977762	1.192e+06	2.10164e+06	1.86775e+06	923423	1.92877e+06	1.22695e+06	1.21366e+06
Com_7902_neg	LPA 16:1	--	C19 H37 O7 P	408.228	9.472	--	--	--	LMGP10050016	--	--	--	Glycerophospholipids [GP]	Glycerophosphates [GP10]	Monoacylglycerophosphates [GP1005]	No results	Full match	No results	407.221	1.24033e+06	826492	872269	683716	775973	739470	964545	1.22574e+06	1.35964e+06	1.19572e+06	728493	1.38832e+06	1.2843e+06	942875	988296	1.78935e+06	1.11341e+06	1.3896e+06	419888	1.26086e+06	1.65239e+06	1.1193e+06	847411	1.57364e+06	1.05218e+06	1.05538e+06	1.59194e+06	1.0644e+06	1.75798e+06	883970
Com_7908_neg	Erucic acid	Erucic acid; (13Z)-Docosenoic acid; cis-13-Docosenoic acid	C22 H42 O2	338.319	9.502	cpd:C08316	map01040 Biosynthesis of unsaturated fatty acids	HMDB0002068	--	Lipids and lipid-like molecules	Fatty Acyls	Fatty acids and conjugates	--	--	--	No results	No results	Full match	337.312	651219	542427	716676	517003	548697	1.02174e+06	770929	640787	928065	688257	851698	715726	622527	871329	1.37674e+06	570182	907345	1.08635e+06	1.08297e+06	646959	1.07535e+06	1.12722e+06	1.18681e+06	906326	1.15122e+06	966659	1.22234e+06	794297	1.30749e+06	1.05314e+06
Com_8053_neg	Tanespimycin	--	C31 H43 N3 O8	567.282	7.907	--	--	--	--	--	--	--	--	--	--	Invalid mass	No results	No results	566.275	339640	551635	1.09551e+06	381630	448658	1.69979e+06	803581	617486	231659	1.33123e+06	706954	1.00416e+06	345453	828974	605142	447648	355674	480234	782291	649346	482258	953596	843375	160494	511853	1.61716e+06	368968	873811	306484	780607
Com_8082_neg	LPC 24:4	--	C32 H58 N O7 P	645.401	10.405	--	--	--	--	--	--	--	--	--	--	No results	Invalid mass	No results	644.394	668166	773881	1.11112e+06	832940	1.24236e+06	955693	786542	1.24251e+06	621258	728298	1.58472e+06	1.07809e+06	1.00692e+06	1.36513e+06	1.1363e+06	1.1428e+06	1.18226e+06	1.5986e+06	969674	1.22967e+06	533808	1.09317e+06	1.5963e+06	731800	1.32878e+06	995192	852394	1.24275e+06	1.08152e+06	991098
Com_8132_neg	2-(Formylamino)Benzoic Acid	--	C8 H7 N O3	165.043	5.71	--	--	HMDB0004089	--	Benzenoids	Benzene and substituted derivatives	Benzoic acids and derivatives	--	--	--	No results	No results	Full match	164.036	911017	524022	988809	1.36071e+06	773849	1.6713e+06	886605	900805	1.24568e+06	2.06884e+06	1.45348e+06	527619	686895	1.30732e+06	838296	832136	640978	831389	1.28485e+06	1.1317e+06	977448	676006	910054	877673	1.25598e+06	1.63824e+06	1.56893e+06	600445	1.9291e+06	1.98498e+06
Com_8144_neg	PC (20:4/22:5)	--	C50 H82 N O8 P	901.586	11.26	--	--	--	--	--	--	--	--	--	--	No results	Invalid mass	No results	900.578	841172	912956	1.28509e+06	643340	595740	830140	1.21695e+06	1.17958e+06	657173	1.52556e+06	837012	922151	903860	1.25215e+06	933805	745076	925920	920584	1.1747e+06	2.3709e+06	1.03626e+06	1.24092e+06	1.63527e+06	1.00526e+06	768122	806961	1.55538e+06	810618	896208	1.58313e+06
Com_8146_neg	19(R)-hydroxy Prostaglandin A2	--	C20 H30 O5	332.197	7.726	--	--	--	--	--	--	--	--	--	--	Invalid mass	No results	No results	331.19	832001	970159	1.26307e+06	681595	910156	1.11115e+06	846577	1.10446e+06	964208	1.02284e+06	865058	1.18704e+06	236093	746027	1.15207e+06	1.01591e+06	852384	1.66609e+06	1.00218e+06	771035	1.31476e+06	783828	1.62517e+06	1.67818e+06	1.0337e+06	936624	1.15778e+06	879985	1.09415e+06	493362
Com_8420_neg	LPC 21:2	--	C29 H56 N O7 P	607.386	10.261	--	--	--	--	--	--	--	--	--	--	No results	Invalid mass	No results	606.379	1.16149e+06	571967	859364	1.13548e+06	642747	688088	741512	1.37743e+06	1.04536e+06	708368	831569	795597	708893	616081	930529	688672	1.25133e+06	976183	671881	808936	832564	1.11462e+06	1.02776e+06	633529	859157	665113	978345	1.95939e+06	1.19428e+06	638577
Com_8439_neg	Lysopg 18:1	--	C24 H47 O9 P	510.296	10.245	--	--	--	--	--	--	--	--	--	--	No results	No results	Full match	509.288	989135	1.24434e+06	1.75451e+06	1.59274e+06	1.19864e+06	1.06822e+06	1.45437e+06	1.55077e+06	1.14854e+06	1.37502e+06	1.63045e+06	1.65123e+06	1.06524e+06	1.84198e+06	1.70842e+06	1.29945e+06	1.46609e+06	1.73308e+06	1.46961e+06	1.50532e+06	1.51995e+06	1.06102e+06	1.94446e+06	1.85263e+06	1.68439e+06	1.3685e+06	2.05999e+06	1.37686e+06	1.58936e+06	2.0785e+06
Com_8508_neg	FAHFA (2:0/20:0)	--	C22 H42 O4	370.309	11.788	--	--	--	--	--	--	--	--	--	--	No results	Full match	No results	369.302	62546.2	51202.4	66084.5	66662.5	58918.9	58651.8	74956.7	73345	67870.8	78340.8	72579.5	67534.8	64845.9	71998.7	74483.4	71924.9	68999.8	71139.2	71118	81483.7	73718	67386.8	87324.2	82636.7	77561.7	67140.3	91429.5	72066.3	91481.4	85222.6
Com_8545_neg	FAHFA (16:1/18:3)	--	C34 H58 O4	530.432	9.699	--	--	--	--	--	--	--	--	--	--	No results	Full match	No results	529.424	65431.4	57926.3	83978.1	115027	64834.4	72137.3	88245.6	88322.8	74829	95785.1	90200.6	74766.1	71176.6	83340.2	86341.5	71900.8	71927.7	90464.6	75334.3	89530.6	224237	220216	106240	492372	90564.5	108850	104839	127367	257282	411472
Com_8590_neg	5-Hydroxytryptophol	--	C10 H11 N O2	177.079	5.833	--	--	HMDB0001855	--	Organoheterocyclic compounds	Indoles and derivatives	Hydroxyindoles	--	--	--	No results	No results	Full match	176.072	1.35377e+06	924823	1.04349e+06	1.33325e+06	516939	736403	1.08788e+06	623042	614630	985092	659723	1.59061e+06	1.26336e+06	691648	679495	1.15546e+06	993252	1.02e+06	1.40983e+06	673122	805223	696074	1.94478e+06	884730	771939	736920	1.30222e+06	640550	883039	817035
Com_8654_neg	1-benzyl-3-(2-methylphenyl)-3,7-dihydro-1H-purine-2,6-dione	--	C19 H16 N4 O2	332.13	6.372	--	--	--	--	--	--	--	--	--	--	Invalid mass	No results	No results	331.123	178407	611514	393948	150484	628367	456385	551376	636913	141891	195341	243668	180797	139439	245938	1.847e+06	236219	889820	601198	167585	647875	179887	682335	712793	146764	1.09213e+06	688370	1.08339e+06	464245	161254	149634
Com_8677_neg	Kinetin	Kinetin; 6-Furfuryladenine	C10 H9 N5 O	215.08	4.992	cpd:C08272	--	HMDB0012245	--	Organoheterocyclic compounds	Imidazopyrimidines	Purines and purine derivatives	--	--	--	No results	No results	Full match	214.072	404305	270532	293994	759766	871731	305743	394388	263909	466289	502151	759809	264654	542597	553055	329830	432027	492205	663055	378919	484199	1.17327e+06	337862	344707	1.53749e+06	730633	402639	563219	472170	1.32679e+06	794501
Com_8718_neg	Androsterone glucuronide	Androsterone glucuronide; Androsterone 3-glucuronide	C25 H38 O8	466.257	6.591	cpd:C11135	map00140 Steroid hormone biosynthesis	HMDB0004484	--	Lipids and lipid-like molecules	Steroids and steroid derivatives	Steroidal glycosides	--	--	--	Full match	No results	No results	465.25	1.60877e+06	110616	70948.6	372364	55162.2	126112	126711	123236	575824	547929	163449	342286	755697	213108	106975	190024	203499	163002	500978	167346	560446	130656	113136	453395	81699.5	73413.3	132439	92636.1	571477	347081
Com_8808_neg	2-Hydroxy-2-methyl-3-buten-1-yl beta-D-glucopyranoside	--	C11 H20 O7	310.127	4.766	--	--	--	--	--	--	--	--	--	--	Invalid mass	No results	No results	309.119	136358	1.34219e+06	1.18099e+06	132666	718095	589006	983028	911716	237884	118167	1.0704e+06	87910.9	181470	1.00368e+06	970861	144499	732390	1.42403e+06	207060	581171	133485	720488	2.21115e+06	98802.3	1.0145e+06	549583	1.97328e+06	943919	296676	111223
Com_8814_neg	Deoxyribose 5-Phosphate	--	C5 H11 O7 P	214.023	1.357	--	--	HMDB0001031	--	Organic oxygen compounds	Organooxygen compounds	Carbohydrates and carbohydrate conjugates	--	--	--	No results	No results	Full match	213.017	233543	218924	338031	60597.5	240633	469675	274035	269588	294492	170170	342208	190545	170183	263053	1.68224e+06	223335	203891	287145	257327	187554	276624	1.73852e+06	224245	213157	350634	231597	367959	205322	302228	169071
Com_8836_neg	15(R)-Prostaglandin E2	--	C20 H32 O5	352.225	6.802	--	--	--	--	--	--	--	--	--	--	Full match	No results	Full match	351.218	660425	983166	464642	453721	1.03323e+06	890406	399191	595993	505825	338288	541584	518526	638693	378271	692716	589509	709879	660149	501462	374023	858677	1.19181e+06	614693	619946	872344	1.19164e+06	496604	517166	948440	400619
Com_8881_neg	Prostaglandin D2	Prostaglandin D2; (5Z,13E)-(15S)-9alpha,15-Dihydroxy-11-oxoprosta-5,13-dienoate; (5Z,13E,15S)-9alpha,15-Dihydroxy-11-oxoprosta-5,13-dienoate; PGD2	C20 H32 O5	334.215	6.258	cpd:C00696	map00590 Arachidonic acid metabolism;map01100 Metabolic pathways;map04080 Neuroactive ligand-receptor interaction;map04664 Fc epsilon RI signaling pathway;map04726 Serotonergic synapse;map05143 African trypanosomiasis;map05310 Asthma	HMDB0001403	LMFA03010004	Lipids and lipid-like molecules	Fatty Acyls	Eicosanoids	Fatty Acyls [FA]	Eicosanoids [FA03]	Prostaglandins [FA0301]	Invalid mass	No results	No match	333.208	590772	649763	1.38846e+06	656061	950493	1.06416e+06	1.04732e+06	1.8265e+06	495503	656147	1.08992e+06	777818	822249	1.1195e+06	1.33687e+06	951975	1.34635e+06	1.72377e+06	292380	1.49487e+06	1.02122e+06	1.35407e+06	1.63703e+06	1.07663e+06	1.23066e+06	1.0374e+06	1.23476e+06	1.44104e+06	1.0007e+06	655727
Com_9045_neg	PC (16:1/20:5)	--	C44 H76 N O8 P	823.538	11.376	--	--	--	--	--	--	--	--	--	--	No results	Invalid mass	No results	822.531	863599	886633	403020	642059	706044	832545	758041	911226	998766	1.02097e+06	1.15609e+06	765656	991035	809561	791551	927597	824853	1.18679e+06	1.198e+06	934540	682657	822520	733377	510311	509150	917039	1.00672e+06	798528	1.40459e+06	1.11391e+06
Com_9055_neg	Myristic acid	Tetradecanoic acid; Tetradecanoate; Myristic acid	C14 H28 O2	228.209	9.237	cpd:C06424	map00061 Fatty acid biosynthesis;map01100 Metabolic pathways	HMDB0000806	LMFA01010014	Lipids and lipid-like molecules	Fatty Acyls	Fatty acids and conjugates	Fatty Acyls [FA]	Fatty Acids and Conjugates [FA01]	Straight chain fatty acids [FA0101]	No results	No results	Full match	227.202	291006	826155	1.00224e+06	140324	261065	1.08128e+06	903774	882327	387342	110558	328085	652916	314017	162568	643793	148735	158673	178203	309811	164018	139815	1.03972e+06	1.28617e+06	223873	396874	1.07614e+06	1.1402e+06	664513	160324	190210
Com_9063_neg	ent-8-iso Prostaglandin F2α	--	C20 H34 O5	354.239	8.15	--	--	--	--	--	--	--	--	--	--	Invalid mass	No results	No results	353.231	158673	397827	545600	321400	332390	415638	358708	735910	239700	347967	377065	340642	152544	381030	521056	288967	280412	567307	307429	269431	670254	699512	902508	413626	419339	1.57881e+06	526317	612591	732068	312200
Com_9076_neg	Thymidine 3,5-cyclic monophosphate	--	C10 H13 N2 O7 P	304.046	6.012	--	--	--	--	--	--	--	--	--	--	No results	No results	Full match	303.039	689294	794827	646453	397882	410332	905627	947458	905507	568998	768906	460537	870562	799246	451907	704604	694470	699828	620367	563447	634120	850470	832474	1.09714e+06	603316	513732	680673	1.18493e+06	614979	646645	1.06362e+06
Com_9147_neg	cis-2-Decenoic acid	--	C10 H18 O2	170.131	6.117	--	--	HMDB0010726	--	Lipids and lipid-like molecules	Fatty Acyls	Fatty acids and conjugates	--	--	--	Full match	No results	No results	169.123	1.48615e+06	445700	352640	667585	387112	317219	461034	450342	516368	1.31448e+06	373089	1.16465e+06	650876	357561	448183	1.25229e+06	469307	414878	398620	219655	817199	511037	463855	525422	398009	288122	452624	312400	415542	1.60222e+06
Com_9256_neg	β-D-Glucopyranuronic acid	beta-D-Glucopyranuronic acid; beta-D-Glucuronic acid	C6 H10 O7	194.043	5.337	cpd:C08350	--	--	--	--	--	--	--	--	--	Full match	No results	Full match	193.036	1.06457e+06	679049	720941	755604	622503	499146	588269	574077	1.19184e+06	696934	578772	1.46817e+06	634946	501211	634303	1.63506e+06	518607	645163	654578	439204	521331	552861	523715	655219	664025	462294	626042	568207	933029	700760
Com_9327_neg	11(Z)-Eicosenoic acid	--	C20 H38 O2	356.293	11.349	--	--	HMDB0033022	--	Lipids and lipid-like molecules	Fatty Acyls	Fatty acids and conjugates	--	--	--	Invalid mass	No results	No match	355.286	586183	461932	539551	762051	860638	402934	672354	594406	548216	668607	797817	487907	602772	1.42726e+06	1.02021e+06	709539	677423	575204	646306	547984	1.0157e+06	1.0143e+06	806321	1.09757e+06	1.08893e+06	762326	878375	892528	1.11427e+06	981941
Com_9361_neg	β-Estradiol-17β-glucuronide	--	C24 H32 O8	448.214	6.04	--	--	--	--	--	--	--	--	--	--	Invalid mass	No results	No results	447.207	173346	463244	399374	555029	327767	284306	186875	1.18306e+06	231218	487710	348502	244663	463473	464735	153081	334082	481603	436076	409767	510744	375805	1.18067e+06	1.69714e+06	1.42348e+06	554458	591246	660581	1.06463e+06	723347	1.21651e+06
Com_9545_neg	SM (d14:1/14:0)	--	C33 H67 N2 O6 P	664.481	11.4	--	--	--	--	--	--	--	--	--	--	No results	Invalid mass	No results	663.473	503204	1.08452e+06	725037	538666	1.20112e+06	714615	809605	1.13151e+06	817909	627964	692021	1.30462e+06	1.17175e+06	675294	1.17486e+06	645811	914379	949655	735450	1.35994e+06	621752	1.21752e+06	1.62649e+06	692437	1.69648e+06	982420	1.40124e+06	939687	810547	595124
Com_9560_neg	D-Ala-D-Ala	D-Alanyl-D-alanine; D-Ala-D-Ala	C6 H12 N2 O3	160.085	1.387	cpd:C00993	map01100 Metabolic pathways	HMDB0028680	--	Organic acids and derivatives	Carboxylic acids and derivatives	Amino acids, peptides, and analogues	--	--	--	No results	No results	Full match	159.078	480828	470178	589565	437489	689933	563638	712272	500387	640261	436076	507170	466606	436085	657670	783091	475529	1.29785e+06	595961	588100	462029	405164	570463	675224	424534	784074	602011	809869	579116	536516	718167
Com_9618_neg	Prostaglandin D3	Prostaglandin D3	C20 H30 O5	332.199	6.941	cpd:C13802	--	HMDB0003034	LMFA03010142	Lipids and lipid-like molecules	Fatty Acyls	Eicosanoids	Fatty Acyls [FA]	Eicosanoids [FA03]	Prostaglandins [FA0301]	Invalid mass	No results	No results	331.192	1.10048e+06	842360	693759	845645	698285	563585	1.0297e+06	1.53561e+06	729031	730126	889888	843833	1.08818e+06	620176	1.00968e+06	857008	1.19124e+06	779928	1.02023e+06	978857	552286	877797	743956	500176	958731	402219	908577	1.14506e+06	1.03856e+06	546293
Com_9620_neg	LPE 22:3	--	C27 H50 N O7 P	531.333	10.111	--	--	--	--	--	--	--	--	--	--	No results	Full match	No results	530.326	574871	361184	357052	572352	541426	411133	635010	1.39019e+06	760447	645442	715968	299230	752200	672232	668955	527841	741557	1.08399e+06	911576	586471	1.00431e+06	682875	827192	830177	496983	688526	1.20629e+06	1.5694e+06	1.34088e+06	665214
Com_9691_neg	alpha-Benzylsuccinic acid	--	C11 H12 O4	208.074	5.585	--	--	HMDB0142179	--	Phenylpropanoids and polyketides	Phenylpropanoic acids		--	--	--	No results	No results	Full match	207.067	1.34511e+06	358064	563096	774178	380650	329886	629873	767181	361891	384320	728102	1.41054e+06	576418	673140	1.02041e+06	1.23863e+06	377397	738409	212124	526335	273811	185202	569860	297812	622054	173455	178919	295025	275152	229628
Com_9717_neg	PC (18:1/22:5)	--	C48 H84 N O8 P	879.601	10.696	--	--	--	LMGP01010846	--	--	--	Glycerophospholipids [GP]	Glycerophosphocholines [GP01]	Diacylglycerophosphocholines [GP0101]	No results	Invalid mass	No results	878.594	1.07227e+06	884983	1.08269e+06	1.04903e+06	623554	553387	927740	724632	735041	858480	1.06523e+06	751697	916241	1.16028e+06	878143	1.02327e+06	951797	1.09229e+06	1.12079e+06	1.23794e+06	1.55807e+06	1.1431e+06	1.2828e+06	1.24371e+06	1.08665e+06	706512	1.45627e+06	820168	1.07457e+06	1.02308e+06
Com_9721_neg	3-(2-Naphthyl)-D-Alanine	--	C13 H13 N O2	215.095	6.319	--	--	--	--	--	--	--	--	--	--	No results	No results	Full match	214.088	624559	692859	713305	807133	590368	948942	1.13806e+06	1.07396e+06	829388	820012	878908	693755	928165	676757	1.05957e+06	1.02062e+06	860566	1.07078e+06	793166	772920	822172	883938	947898	606047	1.02328e+06	537151	1.23277e+06	741389	983712	630304
Com_9737_neg	2-Methylpentanedioic acid	--	C6 H10 O4	146.058	5.402	--	--	HMDB0000422	--	Lipids and lipid-like molecules	Fatty Acyls	Fatty acids and conjugates	--	--	--	No results	No results	Full match	145.051	1.11151e+06	836253	1.08067e+06	676901	926514	946547	1.12322e+06	1.02331e+06	1.114e+06	897990	865506	1.04216e+06	1.30932e+06	942477	1.37677e+06	1.02015e+06	1.04658e+06	1.04748e+06	1.09644e+06	894143	1.01328e+06	819928	1.10344e+06	819682	977819	597596	1.44726e+06	1.02723e+06	1.73836e+06	954640
Com_9814_neg	LPC 24:0	--	C32 H66 N O7 P	653.465	10.934	--	--	--	LMGP01050057	--	--	--	Glycerophospholipids [GP]	Glycerophosphocholines [GP01]	Monoacylglycerophosphocholines [GP0105]	No results	Invalid mass	No results	652.458	577568	544762	633293	565533	467495	370388	752923	629375	627621	767566	843332	628491	606795	961787	895587	908685	493959	1.27927e+06	819579	1.05722e+06	781705	548913	1.11453e+06	626124	659658	646128	1.02317e+06	728376	777066	1.07063e+06
Com_9855_neg	LPE 19:1	--	C24 H48 N O7 P	493.318	9.934	--	--	--	LMGP02050019	--	--	--	Glycerophospholipids [GP]	Glycerophosphoethanolamines [GP02]	Monoacylglycerophosphoethanolamines [GP0205]	No results	Full match	Full match	492.311	924179	781193	847448	530269	831325	924203	734697	1.24115e+06	1.09916e+06	760913	847627	973965	738231	715828	1.05765e+06	960394	1.17191e+06	1.30812e+06	636366	661353	1.00034e+06	762016	1.043e+06	805798	1.05093e+06	966334	959067	678734	1.18788e+06	679977
Com_9927_neg	13Z,16Z-Docosadienoic Acid	--	C22 H40 O2	336.303	11.591	--	--	HMDB0061714	LMFA01030405	Lipids and lipid-like molecules	Fatty Acyls	Fatty acids and conjugates	Fatty Acyls [FA]	Fatty Acids and Conjugates [FA01]	Unsaturated fatty acids [FA0103]	Full match	No results	No results	335.296	491971	435627	432166	583796	615092	449248	566522	727491	635520	800543	532723	423180	436643	567013	541703	1.08746e+06	517301	569428	568048	769875	1.09122e+06	731128	695632	1.08462e+06	707943	807046	686072	975441	1.68076e+06	1.17028e+06
Com_9956_neg	HexCer-AP (t18:2/18:1)	--	C42 H77 N O10	815.569	8.319	--	--	--	--	--	--	--	--	--	--	No results	Invalid mass	No results	814.562	276538	831123	1.3577e+06	339186	548665	794500	499944	628186	302844	391341	892412	539115	340356	305414	1.13987e+06	1.03154e+06	272861	924353	397493	327472	1.24413e+06	934759	1.15553e+06	605157	981401	747773	401694	1.07417e+06	1.13409e+06	394485
Com_9967_neg	2-{1-[2-(4-benzhydrylpiperazino)-2-oxoethyl]cyclopentyl}acetic acid	--	C26 H32 N2 O3	420.237	7.026	--	--	--	--	--	--	--	--	--	--	Invalid mass	No results	No results	419.229	354673	697553	428350	390864	1.11097e+06	971027	301897	188592	463572	265956	332561	208900	590143	492927	984102	587242	995883	358379	224973	237597	750757	311813	358947	699943	1.01903e+06	647976	254532	476986	604914	180913
Com_10070_neg	Hematoxylin	--	C16 H14 O6	302.079	5.75	--	--	--	--	--	--	--	--	--	--	Full match	No results	No results	301.072	168015	271909	192284	93222.5	315837	100397	439048	183694	176574	106948	85505.1	537828	176724	206093	309362	122242	501010	242048	77882.3	242693	145275	1.38053e+06	798082	78456.8	534639	180985	310402	89479.1	171611	637758
Com_10101_neg	Deoxycorticosterone 21-glucoside	--	C27 H40 O8	492.275	7.121	--	--	--	--	--	--	--	--	--	--	Invalid mass	No results	No results	491.268	410946	515468	328116	239534	538051	348035	326222	702131	494224	496699	583282	455817	448823	433357	738021	686108	574143	464067	405953	713893	363393	340749	429948	272309	733441	273988	364643	384330	359416	223963
Com_10200_neg	N6-Succinyl Adenosine	--	C14 H17 N5 O8	383.108	5.026	--	--	--	--	--	--	--	--	--	--	No results	No results	Full match	382.101	968403	834855	843991	966899	1.06388e+06	866550	841131	1.20035e+06	1.24977e+06	1.10536e+06	1.01694e+06	684885	917870	1.05166e+06	1.27179e+06	1.10161e+06	859394	1.15468e+06	1.33635e+06	1.07549e+06	919361	965406	1.2347e+06	1.00253e+06	1.33806e+06	869697	990857	973441	1.60543e+06	1.33387e+06
Com_10283_neg	Prostaglandin A1 ethyl ester	--	C22 H36 O4	346.251	7.673	--	--	--	--	--	--	--	--	--	--	Invalid mass	No results	No results	345.244	472082	1.02353e+06	551293	433046	752216	436108	863374	409630	749139	484804	546366	491813	315656	510938	516453	514589	1.0968e+06	1.07984e+06	414791	790973	445825	1.06077e+06	874338	552594	1.03562e+06	439497	1.20458e+06	308914	439449	437873
Com_10371_neg	2-Isopropylmalate	--	C7 H12 O5	176.069	4.884	--	--	HMDB0000402	--	Lipids and lipid-like molecules	Fatty Acyls	Fatty acids and conjugates	--	--	--	No results	No results	Full match	175.062	544411	819440	683201	389785	722425	856119	1.24405e+06	646153	551539	378430	922221	506527	662692	824941	718966	389208	1.06747e+06	1.15591e+06	531248	654427	450593	769967	1.15269e+06	411049	1.2865e+06	694124	1.26861e+06	664556	514617	284872
Com_10419_neg	THC	Dronabinol; Delta9-Tetrahydrocannabinol; Tetrahydrocannabinol; THC	C21 H30 O2	314.229	10.095	cpd:C06972	--	HMDB0014613	LMPK13120004	Organoheterocyclic compounds	Benzopyrans	1-benzopyrans	Polyketides [PR]	Aromatic polyketides [PK13]	Other aromatic polyketides [PK1312]	Invalid mass	No results	No results	313.221	768717	99214.8	98066.9	209490	85044.9	55053.7	86664.2	243679	231064	1.19548e+06	78606.5	554332	207529	207129	229823	1.32427e+06	150510	146275	368843	209478	1.26104e+06	55586.4	150701	499346	133759	96500	120005	131270	651508	952215
Com_10533_neg	Delta-Tridecalactone	--	C13 H24 O2	212.178	8.47	--	--	--	--	--	--	--	--	--	--	No results	No results	Full match	211.17	64463	72033.4	93372	499845	329462	102883	151977	127183	133856	306700	394652	62940.9	129434	345899	125528	234038	180216	227843	94071.9	185001	862131	183635	136002	1.21601e+06	329744	222937	191160	290951	547721	802608
Com_10572_neg	H-Gly-Pro-OH	--	C7 H12 N2 O3	172.085	1.392	--	--	--	--	--	--	--	--	--	--	No results	No results	Full match	171.078	528849	438098	1.11069e+06	591969	540236	670265	492729	576765	1.0713e+06	1.11933e+06	766355	395011	481151	916355	547103	665033	491833	1.16081e+06	691152	583093	564110	504784	966175	559742	724096	543135	605463	1.32246e+06	905022	941479
Com_10575_neg	SM (d14:3/16:1)	--	C35 H65 N2 O6 P	686.464	11.229	--	--	--	--	--	--	--	--	--	--	No results	Invalid mass	No results	685.457	1.05133e+06	306882	510498	447808	523832	344823	507089	875883	1.24012e+06	630759	438712	515532	473462	417974	415299	452229	555054	628125	549465	388776	684124	196964	816786	394635	699602	304654	449378	605449	1.49963e+06	236382
Com_10789_neg	D-Sedoheptulose 7-phosphate	Sedoheptulose 7-phosphate; D-Sedoheptulose 7-phosphate; D-altro-Heptulose 7-phosphate; altro-Heptulose 7-phosphate	C7 H15 O10 P	290.045	1.678	cpd:C05382	map00030 Pentose phosphate pathway;map01100 Metabolic pathways;map01200 Carbon metabolism;map01230 Biosynthesis of amino acids	HMDB0001068	--	Organic oxygen compounds	Organooxygen compounds	Carbohydrates and carbohydrate conjugates	--	--	--	Invalid mass	No results	No results	289.037	149829	322955	41561.5	256128	70149	335495	430251	224082	712404	94101.8	371263	260255	313463	360423	185120	420498	270209	1.27249e+06	377900	32262.9	319041	613647	440814	461550	239530	204859	273404	282675	476783	160391
Com_10826_neg	LPA 20:5	--	C23 H37 O7 P	456.228	9.093	--	--	--	LMGP10050033	--	--	--	Glycerophospholipids [GP]	Glycerophosphates [GP10]	Monoacylglycerophosphates [GP1005]	No results	Full match	No results	455.221	528542	298720	377190	403184	638864	402621	469366	312034	455959	841475	537060	657028	507252	337850	474114	1.12827e+06	631605	759886	769021	597756	1.13517e+06	706567	422393	1.10061e+06	787618	471461	536718	451471	851438	863100
Com_10869_neg	SM (d14:1/18:0)	--	C37 H75 N2 O6 P	720.544	11.235	--	--	--	--	--	--	--	--	--	--	No results	Invalid mass	No results	719.537	1.05024e+06	502069	497948	503809	370316	477747	632367	945324	782168	708476	1.00155e+06	786902	773883	612206	859837	664830	550824	1.05624e+06	767204	531168	753219	530408	940531	809806	613830	579607	909234	641729	1.23559e+06	794425
Com_10919_neg	2-(Dimethylamino)Guanosine	--	C12 H17 N5 O5	311.123	4.972	--	--	--	--	--	--	--	--	--	--	No results	No results	Full match	310.115	654443	557492	550750	563809	933600	645722	793996	705311	985627	651544	706916	523032	760251	829018	744028	789649	616164	845457	851402	695439	740176	643971	635689	672295	964625	656253	799023	564622	1.05337e+06	826622
Com_11245_neg	SM (d14:3/24:2)	--	C43 H79 N2 O6 P	796.559	10.608	--	--	--	--	--	--	--	--	--	--	No results	Invalid mass	No results	795.553	426473	372535	820035	367716	411831	658588	552495	1.17607e+06	615591	487216	735170	658659	837689	756760	429704	430877	652174	610795	725225	588932	377726	666603	1.27855e+06	553126	814517	662833	1.00162e+06	765283	689558	237869
Com_11301_neg	cis-7-Hexadecenoic Acid	--	C16 H30 O2	254.225	9.478	--	--	--	--	--	--	--	--	--	--	No results	No results	Full match	253.218	355918	310263	243646	300564	476383	314851	222449	198766	170357	498145	521408	158091	295294	345331	415416	362048	384228	384376	248117	255748	958940	266353	362614	732658	465633	369025	210674	179232	411965	881850
Com_11380_neg	4-oxo-4,5,6,7-tetrahydrobenzo[b]furan-3-carboxylic acid	--	C9 H8 O4	180.042	5.296	--	--	--	--	--	--	--	--	--	--	Full match	No results	No results	179.035	654796	770403	521283	613577	455429	587766	721081	645035	1.05554e+06	731400	639980	736324	641531	515597	516606	765736	823057	822763	793742	564570	711452	687620	704375	595500	838926	614665	898214	684242	838617	631051
Com_11399_neg	Oleanolic acid	Oleanolic acid; 3beta-Hydroxyolean-12-en-28-oic acid; Astrantiagenin C; Caryophyllin; Oleanolate	C30 H48 O3	456.361	10.536	cpd:C17148	--	HMDB0002364	LMPR0106150004	Lipids and lipid-like molecules	Prenol lipids	Triterpenoids	Prenol Lipids [PR]	Isoprenoids [PR01]	C30 isoprenoids (triterpenes) [PR0106]	Full match	No results	No results	455.354	508868	554032	564734	333729	405825	465657	452964	456554	845973	1.13508e+06	785022	747626	831607	467904	605105	548690	648635	775301	560901	898153	358690	342855	482451	343389	562084	320372	636702	278535	445039	539728
Com_11418_neg	11-trans Leukotriene C4	--	C30 H47 N3 O9 S	625.308	5.084	--	--	--	--	--	--	--	--	--	--	Invalid mass	No results	No results	624.302	265476	201517	279328	311337	554434	398772	389201	403820	787639	364170	1.04647e+06	178423	150612	176270	771119	1.08062e+06	864553	1.02223e+06	973012	657537	233159	368407	332238	189379	869947	299477	284806	581723	706777	299158
Com_11461_neg	2-{2-[2,5-di(methoxycarbonyl)anilino]-2-oxoethoxy}acetic acid	--	C14 H15 N O8	325.08	1.702	--	--	--	--	--	--	--	--	--	--	Full match	No results	No results	324.073	899135	168807	165058	823055	185369	137948	170334	116453	751615	265893	131488	376381	266944	247818	87987.6	328523	178362	197588	234407	162771	365963	71638.2	77747.6	229277	124119	92228.1	162903	103922	324181	141880
Com_11562_neg	LPC 21:1	--	C29 H58 N O7 P	609.402	10.846	--	--	--	--	--	--	--	--	--	--	No results	Invalid mass	No results	608.395	571588	714269	762399	616743	463765	669345	661074	849172	687944	710193	861290	770198	535649	521038	829803	570745	873150	691501	689338	903218	762889	870604	1.05727e+06	598406	924711	834040	1.00908e+06	807619	953701	765171
Com_11666_neg	Xanthohumol	Xanthohumol	C21 H22 O5	354.144	6.604	cpd:C16417	--	HMDB0037479	LMPK12120294	Phenylpropanoids and polyketides	Linear 1,3-diarylpropanoids	Chalcones and dihydrochalcones	Polyketides [PR]	Flavonoids [PK12]	Chalcones and dihydrochalcones [PK1212]	Invalid mass	No results	No results	353.137	80698.1	43348.7	43550.7	48721.1	39222.6	42145	50542.6	52804	73326.8	54646.2	51154.4	990136	453686	50924.4	54444.7	56209.7	59437.2	53758	195618	55587.5	233035	49711.1	52920	205590	58150.7	45754.9	59119	48040.5	83849.1	106628
Com_11751_neg	Mevalonic acid	(R)-Mevalonate; Mevalonic acid; 3,5-Dihydroxy-3-methylvaleric acid	C6 H12 O4	148.074	4.847	cpd:C00418	map00900 Terpenoid backbone biosynthesis;map01100 Metabolic pathways;map04216 Ferroptosis	HMDB0000227	LMFA01050352	Lipids and lipid-like molecules	Fatty Acyls	Fatty acids and conjugates	Fatty Acyls [FA]	Fatty Acids and Conjugates [FA01]	Hydroxy fatty acids [FA0105]	No results	No results	Full match	147.067	854395	549856	364901	538238	431887	435886	494455	382464	457926	395958	479872	539621	893271	428308	611806	519013	454387	592329	883714	342459	908975	534721	603087	633534	503223	309539	553830	385931	703356	358958
Com_11790_neg	Lysops 22:5	--	C28 H46 N O9 P	571.289	9.299	--	--	--	--	--	--	--	--	--	--	No results	No results	Full match	570.281	771201	380314	415876	391849	344717	562518	469670	851392	971486	949665	497615	823753	740085	406954	510548	683404	589457	549435	678170	386466	524322	511048	494494	418912	457526	408449	484359	802692	812655	702728
Com_12242_neg	Glycerol 1-hexadecanoate	--	C19 H38 O4	330.278	7.837	--	--	HMDB0011564	--	Lipids and lipid-like molecules	Glycerolipids	Monoradylglycerols	--	--	--	No results	No results	Full match	329.27	195718	447300	667405	291585	295525	507405	550805	642233	355340	286515	688045	621650	324294	494031	701493	567684	564137	754751	482201	352544	237539	435586	669447	250618	398664	280627	584574	690803	458267	259009
Com_12453_neg	12-Epileukotriene B4	--	C20 H32 O4	336.23	7.204	--	--	--	--	--	--	--	--	--	--	Full match	No results	Full match	335.223	247452	475173	277900	283714	389314	349539	360162	917304	214066	271997	348555	207136	254221	210573	292040	360378	614501	526538	161135	338183	274165	378583	359584	373322	429296	304398	486114	482814	384944	241116
Com_12465_neg	8(R)-Hydroxy-(5Z,9E,11Z,14Z)-eicosatetraenoic acid	--	C20 H32 O3	320.236	8.912	--	--	--	--	--	--	--	--	--	--	No results	No results	Full match	319.228	261225	334439	219045	258267	358633	207872	301729	271891	204066	461420	325900	232233	329106	342790	305852	420420	243548	469042	402433	350316	567405	487810	325581	778885	480656	524818	309571	362776	764711	776578
Com_12814_neg	N-Acetyl-L-histidine	N-Acetyl-L-histidine	C8 H11 N3 O3	197.08	1.332	cpd:C02997	--	HMDB0032055	--	Organic acids and derivatives	Carboxylic acids and derivatives	Amino acids, peptides, and analogues	--	--	--	No results	No results	Full match	393.153	333538	246205	583032	266866	517189	179192	302184	179819	204480	532469	274807	240861	196233	429345	110626	248205	294001	220575	234312	495134	539910	556836	1.04593e+06	288860	443511	249745	629822	195039	149002	567817
Com_12887_neg	Corticosterone	Corticosterone; 11beta,21-Dihydroxy-4-pregnene-3,20-dione; Kendall's compound B; Reichstein's substance H	C21 H30 O4	346.218	8.302	cpd:C02140	map00140 Steroid hormone biosynthesis;map01100 Metabolic pathways;map04923 Regulation of lipolysis in adipocytes;map04925 Aldosterone synthesis and secretion;map05020 Prion diseases	HMDB0001547	LMST02030186	Lipids and lipid-like molecules	Steroids and steroid derivatives	Hydroxysteroids	Sterols [ST]	Steroids [ST02]	C21 steroids (gluco/mineralocorticoids, progestogins) and derivatives [ST0203]	Invalid mass	Invalid mass	No results	345.211	115397	195108	384632	201529	432091	525508	523876	493872	165061	105243	330013	59116.8	124728	507091	620158	127585	408014	556339	60225.1	549689	168764	143200	116685	664194	330532	233042	277458	247749	102660	120022
Com_12923_neg	FAHFA (5:0/16:0)	--	C21 H40 O4	356.293	11.054	--	--	--	--	--	--	--	--	--	--	No results	Full match	Full match	355.285	97473	57981.3	90849.1	86118.8	116781	39326.9	81976.5	93346.9	95497.7	104653	286841	129505	183122	564418	69517.7	95010.6	133382	86682.3	84417.2	95264.8	77278.1	48288.1	106057	129098	141249	69795.3	92034.9	81152.8	236561	86515.6
Com_12962_neg	Sorbitan monooleate	--	C24 H44 O6	428.314	8.189	--	--	HMDB0029886	--	Lipids and lipid-like molecules	Fatty Acyls	Fatty acid esters	--	--	--	Full match	No results	No results	427.307	465440	53114.5	52374.1	51209.1	87283.7	57216.6	66763.6	58227.3	47838	224459	58527.6	512711	60884.6	56768.6	91139.3	785266	44420	74704.5	81437.7	71582.3	531466	72472.6	74477.6	66602.1	79935.5	64202.7	74032.1	54211.7	83256.3	606666
Com_13125_neg	LPC 18:2	--	C26 H50 N O7 P	565.335	8.722	--	--	--	LMGP01050137	--	--	--	Glycerophospholipids [GP]	Glycerophosphocholines [GP01]	Monoacylglycerophosphocholines [GP0105]	No results	Invalid mass	No results	564.328	360704	428837	528981	442872	226197	466243	437056	515647	511976	524563	517975	510506	368212	387825	522786	510084	445533	470374	400529	423273	421232	400871	643010	432630	396681	404005	680779	478318	814260	195406
Com_13577_neg	O1-(4-chlorobenzoyl)-4-nitrobenzene-1-carbohydroximamide	--	C14 H10 Cl N3 O4	319.036	5.057	--	--	--	--	--	--	--	--	--	--	Full match	No results	No results	318.029	423675	338560	337028	352319	354184	336690	515762	195338	490378	331981	429708	505261	373796	515779	451677	313363	318284	653909	507580	354466	351206	384799	470093	505807	472557	410677	642699	380482	871000	452192
Com_13706_neg	Calcium D-Panthotenate	--	C18 H32 Ca N2 O10	476.169	5.495	--	--	--	--	--	--	--	--	--	--	No results	No results	Full match	475.162	478869	330993	373275	451278	323592	348870	382541	315334	499139	418231	430226	371255	346860	377976	319831	382107	347605	401724	349757	426414	351100	252388	537463	325824	428423	180428	283659	264684	310870	234923
Com_14165_neg	L-cysteine	--	C3 H7 N O2 S	121.02	6.343	--	--	HMDB0003417	--	Organic acids and derivatives	Carboxylic acids and derivatives	Amino acids, peptides, and analogues	--	--	--	No results	No results	Full match	120.013	221535	413304	140803	239220	158621	111163	138642	418427	117974	360816	188678	215871	143104	383451	291539	314340	156056	167667	263238	648629	296177	156656	195284	243545	195849	160226	190158	140135	505992	316771
Com_14335_neg	Glycochenodeoxycholic acid sodium salt	--	C26 H43 N O5 Na	472.302	11.01	--	--	--	--	--	--	--	--	--	--	No results	No results	Full match	471.295	37612.1	31068.6	41490.2	39122.8	32667.5	34391.6	45599.5	40814.6	37313.1	566547	44000	40579.3	35509.9	44100.6	45710.2	420494	36941.7	45724.1	42826	51822.2	193613	44392.6	55906.8	52201.9	49097.9	42701	58067	44543.8	55894.8	51304.2
Com_14542_neg	3'-Dephospho-CoA	Dephospho-CoA; Dephosphocoenzyme A; 3'-Dephospho-CoA	C21 H35 N7 O13 P2 S	687.149	1.678	cpd:C00882	map00770 Pantothenate and CoA biosynthesis;map01100 Metabolic pathways	HMDB0001373	--	Nucleosides, nucleotides, and analogues	Purine nucleotides	Purine ribonucleotides	--	--	--	No results	No results	Full match	686.141	40210	12968	82236.8	268107	51038.6	126740	137127	374551	250665	151144	108105	119243	65809.4	130520	118394	451774	68098.9	36612.9	203221	157833	132198	177291	181192	223320	303130	154087	374783	395310	570680	306185
Com_14848_neg	Ureidoisobutyric Acid	--	C5 H10 N2 O3	146.069	5.363	--	--	HMDB0002031	--	Organic acids and derivatives	Organic carbonic acids and derivatives	Ureas	--	--	--	No results	No results	Full match	145.062	146762	124006	118321	341877	125022	117820	138765	146995	155998	146598	133351	128839	148926	129652	162081	140883	128645	143501	139677	170815	111828	99187.7	110920	121309	152510	84777.7	159170	122710	135734	105938
Com_14912_neg	(±)9(10)-DiHOME	--	C18 H34 O4	314.246	11.196	--	--	--	--	--	--	--	--	--	--	Full match	No results	Full match	313.238	36657.5	38816.6	51893.8	119935	94074.1	41684.1	45083.2	51789	50049.7	76822.2	57956.9	38540.8	39920.9	52542.4	47089.5	204470	36960.8	76664	45254.7	79227.9	82102.3	46287.4	95598.2	208469	77128.5	93143.2	99674.4	56944.9	84578.3	58697.7
Com_14928_neg	Cystine	Cystine; Dicysteine; alpha-Diamino-beta-dithiolactic acid	C6 H12 N2 O4 S2	240.024	1.371	cpd:C01420	--	HMDB0000197	--	Organoheterocyclic compounds	Indoles and derivatives	Indolyl carboxylic acids and derivatives	--	--	--	No results	No results	Full match	239.017	61412.1	82802.4	133974	85469.6	64883.9	81392.3	57219.5	101216	80949.6	63727.6	106355	106414	54126.8	79842.9	83330.9	53370	94616.8	78577.7	79231.6	104478	72823.4	71166.9	100485	76833.3	63560.9	79268.9	118938	86183.7	66345.8	67103.1
Com_14993_neg	N-Sulfo-glucosamine sodium salt	--	C6 H12 N Na O8 S	281.019	1.149	--	--	--	--	--	--	--	--	--	--	No results	No results	Full match	280.011	169002	106196	149458	183350	113046	228835	194311	148244	147094	173741	207653	266210	94852	212783	244058	153655	148916	142553	143009	175977	157595	171840	288224	146351	202882	207059	353682	154602	142807	201401
Com_16_neg	Glycoursodeoxycholic acid	--	C26 H43 N O5	449.314	7.239	--	--	HMDB0000708	LMST05030016	Lipids and lipid-like molecules	Steroids and steroid derivatives	Bile acids, alcohols and derivatives	Sterols [ST]	Steroid conjugates [ST05]	Glycine conjugates [ST0503]	Full match	No results	Full match	448.307	3.89839e+08	6.33881e+08	5.43522e+07	4.48237e+08	1.16746e+09	2.70792e+08	2.97827e+08	1.8523e+08	4.85006e+08	8.36126e+07	1.22019e+08	1.6611e+08	3.77734e+08	2.51905e+08	6.07277e+08	3.55521e+08	8.82217e+08	5.30806e+08	2.64184e+08	2.92303e+07	4.42473e+08	8.4007e+08	4.1244e+07	2.70821e+08	9.7791e+08	2.18774e+08	1.12753e+08	2.4689e+08	3.11954e+08	3.96192e+07
Com_166_neg	LPC 14:0	--	C22 H46 N O7 P	513.307	8.48	--	--	--	LMGP01050073	--	--	--	Glycerophospholipids [GP]	Glycerophosphocholines [GP01]	Monoacylglycerophosphocholines [GP0105]	No results	Invalid mass	No results	512.299	1.25254e+08	1.24219e+08	1.38795e+08	1.24693e+08	1.3559e+08	1.36117e+08	1.33143e+08	1.57616e+08	1.53819e+08	1.95609e+08	1.59927e+08	1.73484e+08	1.35169e+08	1.2663e+08	1.66255e+08	1.70506e+08	1.38619e+08	1.63648e+08	1.65579e+08	1.61621e+08	1.48128e+08	1.44857e+08	1.75452e+08	1.40974e+08	1.59447e+08	1.34446e+08	1.55223e+08	1.3931e+08	1.97603e+08	1.55666e+08
Com_8_neg	Taurochenodeoxycholic acid	Taurochenodeoxycholate; Taurochenodeoxycholic acid; Chenodeoxycholoyltaurine	C26 H45 N O6 S	499.297	7.435	cpd:C05465	map00120 Primary bile acid biosynthesis;map04976 Bile secretion;map04979 Cholesterol metabolism	HMDB0000951	LMST05040005	Lipids and lipid-like molecules	Steroids and steroid derivatives	Bile acids, alcohols and derivatives	Sterols [ST]	Steroid conjugates [ST05]	Taurine conjugates [ST0504]	Full match	No results	No results	498.289	3.93031e+08	1.10112e+09	1.86609e+09	3.18318e+08	4.55518e+08	3.45076e+09	9.78364e+08	8.17572e+08	2.06722e+08	1.42484e+09	6.13378e+08	1.80242e+09	1.83776e+08	1.09791e+09	7.68625e+08	5.14502e+08	4.88744e+08	3.36829e+08	8.31109e+08	5.1259e+08	6.77021e+08	1.69807e+09	9.88444e+08	1.75971e+08	3.5763e+08	2.96708e+09	2.20842e+08	1.08474e+09	1.53062e+08	8.87581e+08
Com_139_neg	Azelaic acid	Azelaic acid; Nonanedioic acid; 1,7-Heptanedicarboxylic acid	C9 H16 O4	188.105	5.824	cpd:C08261	--	HMDB0000784	LMFA01170054	Lipids and lipid-like molecules	Fatty Acyls	Fatty acids and conjugates	Fatty Acyls [FA]	Fatty Acids and Conjugates [FA01]	Dicarboxylic acids [FA0117]	No results	No results	Full match	187.098	2.2737e+08	1.54942e+08	1.2293e+08	1.49285e+08	1.37569e+08	1.68688e+08	1.68574e+08	1.49445e+08	1.79923e+08	1.90376e+08	1.34757e+08	1.52353e+08	2.16975e+08	1.39835e+08	1.51256e+08	1.85709e+08	1.90744e+08	1.69592e+08	1.32122e+08	1.25893e+08	1.75163e+08	1.19553e+08	1.63641e+08	1.50963e+08	1.31043e+08	6.35355e+07	1.3652e+08	1.24686e+08	1.88015e+08	1.67032e+08
Com_97_neg	7-Ketodeoxycholic acid	--	C24 H38 O5	406.272	6.569	--	--	HMDB0000391	--	Lipids and lipid-like molecules	Steroids and steroid derivatives	Bile acids, alcohols and derivatives	--	--	--	No results	No results	Full match	405.265	1.08649e+07	7.40006e+07	2.51506e+07	4.86775e+06	4.88698e+07	3.73802e+07	4.61634e+07	2.24384e+08	2.65807e+07	6.55595e+06	1.06908e+07	2.77765e+07	3.17388e+07	4.94984e+06	3.24087e+07	4.38863e+07	3.32347e+08	1.21734e+08	1.29422e+07	2.21343e+07	1.46346e+07	4.54426e+07	2.60201e+07	1.30488e+07	3.0598e+07	1.01779e+07	2.70578e+07	2.13804e+07	5.07148e+07	4.3458e+06
Com_163_neg	LPC 22:6	--	C30 H50 N O7 P	613.338	8.899	--	--	--	LMGP01050056	--	--	--	Glycerophospholipids [GP]	Glycerophosphocholines [GP01]	Monoacylglycerophosphocholines [GP0105]	No results	Invalid mass	No results	612.33	1.0706e+08	1.01634e+08	1.84246e+08	1.48307e+08	1.70917e+08	1.36145e+08	1.05258e+08	1.33863e+08	7.62423e+07	1.7891e+08	1.42318e+08	1.11528e+08	1.38415e+08	1.40552e+08	1.19387e+08	8.19693e+07	1.50678e+08	1.97251e+08	1.21676e+08	1.17377e+08	1.4307e+08	1.45182e+08	2.29516e+08	1.68002e+08	1.66281e+08	1.25286e+08	1.27617e+08	1.43564e+08	1.07667e+08	2.09839e+08
Com_305_neg	Tetradecanedioic acid	--	C14 H26 O4	258.184	6.912	--	--	HMDB0000872	LMFA01170018	Lipids and lipid-like molecules	Fatty Acyls	Fatty acids and conjugates	Fatty Acyls [FA]	Fatty Acids and Conjugates [FA01]	Dicarboxylic acids [FA0117]	Full match	No results	Full match	257.176	8.04995e+07	6.27722e+07	4.84202e+07	6.13456e+07	4.45705e+07	5.75999e+07	4.45069e+07	5.99258e+07	6.2242e+07	3.82457e+07	3.30621e+07	8.55316e+07	9.90675e+07	3.10004e+07	5.16217e+07	9.14891e+07	3.6128e+07	4.43123e+07	7.55369e+07	2.6276e+07	2.82995e+07	4.87309e+07	5.66028e+07	4.51707e+07	3.69232e+07	3.64133e+07	4.42351e+07	5.15631e+07	4.28526e+07	2.727e+07
Com_103_neg	LPE 18:2	--	C23 H44 N O7 P	477.286	8.977	--	--	--	LMGP02050041	--	--	--	Glycerophospholipids [GP]	Glycerophosphoethanolamines [GP02]	Monoacylglycerophosphoethanolamines [GP0205]	No results	Full match	Full match	476.278	1.80612e+08	2.42797e+08	3.12915e+08	1.2875e+08	2.0839e+08	2.34179e+08	2.04728e+08	2.92035e+08	2.77644e+08	2.60188e+08	2.32532e+08	2.90192e+08	2.28414e+08	2.20689e+08	2.46879e+08	2.94879e+08	2.46462e+08	2.99937e+08	2.17465e+08	2.19365e+08	1.83132e+08	2.91858e+08	3.63911e+08	1.50532e+08	2.27633e+08	2.11793e+08	2.51604e+08	2.2831e+08	2.49108e+08	2.12105e+08
Com_258_neg	LPC 15:0	--	C23 H48 N O7 P	527.323	8.811	--	--	--	LMGP01050016	--	--	--	Glycerophospholipids [GP]	Glycerophosphocholines [GP01]	Monoacylglycerophosphocholines [GP0105]	No results	Invalid mass	No results	526.316	1.0611e+08	6.78053e+07	1.08176e+08	8.74145e+07	1.06388e+08	1.10549e+08	1.0761e+08	1.11298e+08	1.20938e+08	1.15108e+08	1.23164e+08	9.63295e+07	9.60623e+07	1.02137e+08	1.34864e+08	1.06157e+08	1.05643e+08	1.35378e+08	1.09963e+08	9.6128e+07	1.03081e+08	7.87257e+07	1.26891e+08	8.72908e+07	1.28855e+08	9.3703e+07	1.23522e+08	1.2151e+08	1.43543e+08	9.42882e+07
Com_158_neg	LysoPE 18:0	--	C23 H48 N O7 P	481.317	9.384	--	--	--	--	--	--	--	--	--	--	No results	No results	Full match	480.31	1.546e+08	1.64865e+08	2.12623e+08	1.81423e+08	1.55439e+08	1.67335e+08	2.26278e+08	2.17332e+08	1.81032e+08	2.45511e+08	2.309e+08	2.15117e+08	1.82072e+08	2.25155e+08	2.30976e+08	1.85409e+08	1.7878e+08	1.97759e+08	2.1384e+08	2.27436e+08	1.95991e+08	2.01057e+08	2.5803e+08	2.34548e+08	2.0679e+08	1.94013e+08	2.79571e+08	1.87365e+08	2.42199e+08	2.57789e+08
Com_569_neg	Glycolithocholic acid	Glycolithocholate; Glycolithocholic acid	C26 H43 N O4	433.32	7.948	cpd:C15557	--	HMDB0000698	LMST05030009	Lipids and lipid-like molecules	Steroids and steroid derivatives	Bile acids, alcohols and derivatives	Sterols [ST]	Steroid conjugates [ST05]	Glycine conjugates [ST0503]	No results	No results	Full match	432.313	1.23382e+07	7.98524e+06	1.68268e+06	1.34528e+07	2.56485e+07	1.10965e+07	1.09803e+07	1.32933e+07	1.7918e+07	6.1922e+06	6.68929e+06	9.79374e+06	6.79021e+06	8.16947e+06	2.14216e+07	8.61728e+06	1.0112e+07	1.27989e+07	6.5946e+06	2.50772e+06	1.08724e+07	1.18153e+07	1.24131e+06	1.69387e+07	2.0917e+07	5.22187e+06	1.00707e+07	9.35176e+06	1.7002e+07	3.5801e+06
Com_164_neg	LPE 18:1	--	C23 H46 N O7 P	479.301	9.529	--	--	--	LMGP02050064	--	--	--	Glycerophospholipids [GP]	Glycerophosphoethanolamines [GP02]	Monoacylglycerophosphoethanolamines [GP0205]	No results	Full match	Full match	478.294	1.17712e+08	1.05258e+08	1.57632e+08	9.27066e+07	1.41982e+08	1.58248e+08	1.5268e+08	2.06622e+08	1.85253e+08	1.74664e+08	1.47467e+08	1.40664e+08	1.36702e+08	1.48209e+08	1.58207e+08	1.46922e+08	1.74056e+08	2.12077e+08	1.25121e+08	1.267e+08	1.31277e+08	1.26268e+08	1.67641e+08	1.34438e+08	1.39991e+08	1.36841e+08	1.84477e+08	1.95552e+08	1.86715e+08	1.34724e+08
Com_38_neg	Arachidonic acid	Arachidonate; Arachidonic acid; (5Z,8Z,11Z,14Z)-Icosatetraenoic acid; cis-5,8,11,14-Eicosatetraenoic acid	C20 H32 O2	304.24	9.887	cpd:C00219	map00590 Arachidonic acid metabolism;map00591 Linoleic acid metabolism;map01040 Biosynthesis of unsaturated fatty acids;map01100 Metabolic pathways;map04216 Ferroptosis;map04217 Necroptosis;map04270 Vascular smooth muscle contraction;map04611 Platelet activation;map04664 Fc epsilon RI signaling pathway;map04666 Fc gamma R-mediated phagocytosis;map04723 Retrograde endocannabinoid signaling;map0472…	HMDB0001043	LMFA01030001	Lipids and lipid-like molecules	Fatty Acyls	Fatty acids and conjugates	Fatty Acyls [FA]	Fatty Acids and Conjugates [FA01]	Unsaturated fatty acids [FA0103]	Full match	No results	Full match	303.233	2.85541e+08	1.85109e+08	3.10276e+08	6.07566e+08	3.93079e+08	2.44496e+08	3.49353e+08	4.08909e+08	2.51285e+08	9.15998e+08	3.87149e+08	2.77571e+08	2.72247e+08	4.37014e+08	3.22785e+08	7.05691e+08	2.71403e+08	4.56807e+08	4.1582e+08	5.66527e+08	9.85607e+08	5.35181e+08	1.1475e+09	1.34842e+09	6.09499e+08	1.03409e+09	9.44919e+08	6.01627e+08	4.77075e+08	1.31157e+09
Com_3193_neg	LPC 16:2	--	C24 H46 N O7 P	537.308	8.21	--	--	--	--	--	--	--	--	--	--	No results	Invalid mass	No results	536.301	4.87539e+06	4.95569e+06	4.51527e+06	3.57037e+06	5.45933e+06	4.70995e+06	4.81858e+06	5.33855e+06	5.45159e+06	5.11826e+06	5.17356e+06	6.10269e+06	4.85846e+06	4.40402e+06	6.44317e+06	5.9035e+06	5.58063e+06	7.28301e+06	5.91361e+06	4.50618e+06	3.89717e+06	4.29361e+06	5.21931e+06	3.59673e+06	6.44695e+06	4.21593e+06	5.49495e+06	5.1572e+06	6.10765e+06	4.0955e+06
Com_269_neg	LPE 20:4	--	C25 H44 N O7 P	501.286	8.91	--	--	--	LMGP02050067	--	--	--	Glycerophospholipids [GP]	Glycerophosphoethanolamines [GP02]	Monoacylglycerophosphoethanolamines [GP0205]	No results	Full match	No results	500.279	6.22255e+07	5.4459e+07	9.21723e+07	5.657e+07	8.43352e+07	8.11443e+07	7.67257e+07	1.02209e+08	7.47829e+07	1.07093e+08	9.33829e+07	8.35419e+07	8.07706e+07	1.03167e+08	1.02286e+08	7.65488e+07	9.69998e+07	1.26125e+08	8.26654e+07	7.42032e+07	7.94708e+07	8.6051e+07	9.73852e+07	6.94574e+07	8.2041e+07	7.1004e+07	8.25741e+07	1.07457e+08	8.6826e+07	1.01112e+08
Com_2399_neg	Thromboxane B2	Thromboxane B2; TXB2	C20 H34 O6	370.236	6.469	cpd:C05963	map00590 Arachidonic acid metabolism;map01100 Metabolic pathways;map04726 Serotonergic synapse;map04976 Bile secretion	HMDB0003252	LMFA03030002	Lipids and lipid-like molecules	Fatty Acyls	Eicosanoids	Fatty Acyls [FA]	Eicosanoids [FA03]	Thromboxanes [FA0303]	Full match	No results	Full match	369.229	3.46179e+06	1.61183e+06	1.32477e+06	5.44125e+06	1.09235e+06	2.16984e+06	1.53402e+06	1.76993e+06	2.91577e+06	3.73197e+06	1.44996e+06	2.94452e+06	4.14225e+06	1.6108e+06	2.65303e+06	4.3901e+06	2.11502e+06	1.5066e+06	3.56269e+06	841673	2.54435e+06	2.20032e+06	4.49488e+06	4.81757e+06	2.34304e+06	3.85692e+06	2.93064e+06	1.7731e+06	4.4433e+06	2.71105e+06
Com_360_neg	Allantoin	Allantoin; 5-Ureidohydantoin; Glyoxyldiureide	C4 H6 N4 O3	158.044	1.348	cpd:C01551	--	HMDB0000462	--	Organoheterocyclic compounds	Azoles	Imidazoles	--	--	--	No results	Full match	Full match	157.037	4.78722e+07	4.51523e+07	7.39132e+07	4.55987e+07	7.07422e+07	6.50007e+07	6.95241e+07	5.42128e+07	7.23673e+07	3.7973e+07	6.39314e+07	4.43554e+07	4.32008e+07	5.50163e+07	7.67998e+07	6.4773e+07	4.62985e+07	6.48946e+07	7.05344e+07	5.37956e+07	5.51803e+07	5.55259e+07	9.27899e+07	4.04391e+07	8.7063e+07	5.32208e+07	7.53997e+07	4.11941e+07	5.75778e+07	3.8637e+07
Com_1908_neg	Lysopc 16:1	--	C24 H48 N O7 P	493.318	9.167	--	--	--	--	--	--	--	--	--	--	No results	No results	Full match	492.31	1.18042e+07	7.12583e+06	9.70792e+06	7.55637e+06	9.27651e+06	9.51007e+06	1.29019e+07	1.08287e+07	1.27245e+07	9.31106e+06	7.38596e+06	9.34093e+06	9.31066e+06	8.13069e+06	1.12843e+07	6.57558e+06	9.58307e+06	1.29845e+07	5.50067e+06	7.83901e+06	1.00265e+07	9.32083e+06	1.08327e+07	7.77724e+06	1.21916e+07	9.51415e+06	1.70528e+07	1.28538e+07	1.19445e+07	7.87671e+06
Com_466_neg	(+/-)12(13)-DiHOME	--	C18 H34 O4	296.236	8.02	--	--	--	--	--	--	--	--	--	--	Invalid mass	No results	No match	295.228	9.35544e+06	3.96599e+06	4.35552e+06	1.02192e+07	8.65005e+06	3.3576e+06	4.9078e+06	4.62812e+06	3.00483e+06	1.63183e+07	4.4372e+06	7.84262e+06	4.20923e+06	5.97349e+06	5.96626e+06	1.68953e+07	4.95332e+06	7.94543e+06	1.20048e+07	5.88343e+06	2.17392e+07	1.43884e+07	1.75339e+07	1.87e+07	1.31671e+07	2.90732e+07	9.65386e+06	1.36247e+07	2.39871e+07	2.18226e+07
Com_533_neg	1,3-dipyridin-3-ylpropane-1,3-dione	--	C13 H10 N2 O2	226.072	5.215	--	--	--	--	--	--	--	--	--	--	Invalid mass	No results	No results	225.065	2.66599e+07	3.33733e+07	4.98612e+07	3.45558e+07	3.40902e+07	4.46155e+07	5.28587e+07	4.69506e+07	3.26421e+07	3.702e+07	5.44668e+07	4.52689e+07	3.83006e+07	5.11461e+07	5.64179e+07	3.50592e+07	3.83081e+07	4.78564e+07	4.24782e+07	4.86526e+07	3.50477e+07	4.5148e+07	6.58343e+07	4.71194e+07	4.58011e+07	5.12969e+07	6.80071e+07	3.80399e+07	5.52252e+07	4.60298e+07
Com_689_neg	3-Methyladipic acid	--	C7 H12 O4	160.074	5.61	--	--	HMDB0000555	--	Lipids and lipid-like molecules	Fatty Acyls	Fatty acids and conjugates	--	--	--	No results	No results	Full match	159.067	1.1327e+07	2.58397e+07	2.29768e+07	9.94659e+06	2.8941e+07	3.13312e+07	6.89636e+06	1.81193e+07	1.09979e+07	1.11027e+07	2.37815e+07	8.87153e+06	1.54034e+07	2.18533e+07	2.7988e+07	1.54762e+07	3.09348e+07	2.83748e+07	1.39879e+07	1.65282e+07	8.86195e+06	2.96308e+07	4.69197e+07	9.46652e+06	4.57665e+07	2.48127e+07	3.49484e+07	2.65092e+07	1.51235e+07	8.85306e+06
Com_1343_neg	9-HpOTrE	--	C18 H30 O4	310.215	7.726	--	--	--	LMFA02000108	--	--	--	Fatty Acyls [FA]	Octadecanoids [FA02]	Other Octadecanoids [FA0200]	No results	No results	Full match	309.208	9.85364e+06	1.20034e+07	1.42369e+07	8.07796e+06	1.21357e+07	1.21818e+07	9.75607e+06	1.22304e+07	1.1201e+07	1.40748e+07	1.14785e+07	1.2004e+07	1.14547e+07	9.68311e+06	1.37685e+07	1.3392e+07	1.1603e+07	1.63422e+07	1.0708e+07	9.20638e+06	1.34421e+07	1.07086e+07	1.8279e+07	1.7707e+07	1.23949e+07	1.26661e+07	1.33142e+07	1.19258e+07	1.13246e+07	1.01904e+07
Com_8571_neg	Porphobilinogen	Porphobilinogen	C10 H14 N2 O4	226.096	4.946	cpd:C00931	map00860 Porphyrin and chlorophyll metabolism;map01100 Metabolic pathways	HMDB0000245	--	Organic nitrogen compounds	Organonitrogen compounds	Amines	--	--	--	Full match	No results	Full match	225.088	1.21987e+06	1.15573e+06	1.32243e+06	984060	1.28846e+06	1.43666e+06	1.3599e+06	1.19737e+06	1.1628e+06	1.93614e+06	1.54093e+06	1.00934e+06	1.43584e+06	1.48605e+06	1.36522e+06	1.508e+06	1.06932e+06	1.76898e+06	1.25118e+06	1.80225e+06	1.43771e+06	1.49671e+06	1.78239e+06	1.59162e+06	1.60591e+06	1.2001e+06	1.64155e+06	1.32512e+06	1.93746e+06	1.90612e+06
Com_191_neg	Sodium cholate	--	C24 H39 Na O5	430.27	7.081	--	--	--	--	--	--	--	--	--	--	No results	No results	Full match	429.263	9.85406e+07	5.67019e+07	1.24432e+08	2.70165e+07	1.26698e+08	1.20604e+08	1.11384e+08	1.55229e+06	1.44586e+08	8.77704e+07	1.29632e+08	8.94228e+07	1.58337e+08	5.12164e+07	1.10651e+08	1.18628e+08	4.67012e+07	7.24894e+07	6.00701e+07	9.25059e+07	1.00997e+08	5.61896e+07	1.4182e+08	3.5883e+07	2.70205e+06	1.24709e+08	1.11228e+08	1.4248e+08	1.06911e+08	2.43803e+07
Com_3308_neg	Tauroursodeoxycholic acid Dihydrate	--	C26 H49 N O8 S	535.318	7.263	--	--	--	--	--	--	--	--	--	--	No results	No results	Full match	534.31	1.77596e+06	5.0086e+06	3.38922e+06	218189	3.56519e+06	2.63003e+06	1.80238e+06	6.03375e+06	3.74159e+06	1.71365e+06	1.54885e+06	1.66618e+06	4.60279e+06	745867	1.95645e+06	3.14993e+06	5.68665e+06	5.25515e+06	751669	1.35495e+06	1.51228e+06	2.31866e+06	1.43996e+06	191398	1.24812e+06	2.18656e+06	1.24508e+06	3.04478e+06	1.33543e+06	157306
Com_666_neg	Lysope 18:1	--	C23 H46 N O7 P	479.302	8.728	--	--	--	--	--	--	--	--	--	--	No results	No results	Full match	478.295	3.53583e+07	3.07708e+07	3.08063e+07	2.47986e+07	2.66189e+07	2.92083e+07	3.89745e+07	3.38613e+07	3.92874e+07	3.35638e+07	3.09962e+07	2.74928e+07	3.33077e+07	2.75358e+07	3.97256e+07	2.65564e+07	3.20863e+07	3.8024e+07	3.42281e+07	2.79391e+07	2.82963e+07	3.1151e+07	3.4312e+07	2.46484e+07	3.46724e+07	2.87339e+07	4.83288e+07	3.75458e+07	3.70162e+07	2.54956e+07
Com_2293_neg	4-Acetamidobutyric Acid	--	C6 H11 N O3	145.074	4.787	--	--	HMDB0003681	--	Organic acids and derivatives	Carboxylic acids and derivatives	Amino acids, peptides, and analogues	--	--	--	No results	No results	Full match	144.067	9.15852e+06	3.32457e+06	5.02889e+06	4.37778e+06	2.50852e+06	3.59233e+06	7.04942e+06	2.67307e+06	6.76344e+06	4.53999e+06	2.75361e+06	5.77705e+06	4.87129e+06	4.0048e+06	4.01086e+06	3.59973e+06	2.97248e+06	4.84674e+06	4.02714e+06	4.20531e+06	3.28277e+06	7.57186e+06	603054	2.84567e+06	3.36343e+06	3.05819e+06	5.37342e+06	2.26868e+06	3.92294e+06	3.85062e+06
Com_1529_neg	1-Palmitoyl-Sn-Glycero-3-Phosphocholine	--	C24 H50 N O7 P	495.333	9.825	--	--	HMDB0010382	--	Lipids and lipid-like molecules	Glycerophospholipids	Glycerophosphocholines	--	--	--	No results	No results	Full match	494.326	7.51378e+06	6.216e+06	1.31194e+07	1.22905e+07	1.12083e+07	1.12586e+07	1.27361e+07	1.22141e+07	8.41979e+06	1.39374e+07	1.72834e+07	9.52384e+06	9.70005e+06	1.10834e+07	1.40678e+07	1.07637e+07	1.04158e+07	1.0842e+07	1.44558e+07	1.48609e+07	1.46908e+07	1.31173e+07	2.03751e+07	2.03695e+07	1.35372e+07	1.26894e+07	1.80828e+07	1.3793e+07	1.74137e+07	1.83246e+07
Com_1473_neg	Thymidine	Thymidine; Deoxythymidine	C10 H14 N2 O5	242.091	4.888	cpd:C00214	map00240 Pyrimidine metabolism;map01100 Metabolic pathways	HMDB0000273	--	Nucleosides, nucleotides, and analogues	Pyrimidine nucleosides	Pyrimidine 2'-deoxyribonucleosides	--	--	--	Full match	No results	Full match	241.083	1.10611e+07	5.75325e+06	8.57084e+06	7.19529e+06	8.91729e+06	7.472e+06	9.80865e+06	1.86205e+07	1.08209e+07	1.04478e+07	9.78912e+06	6.12529e+06	9.45585e+06	7.46729e+06	1.21099e+07	8.68964e+06	7.53409e+06	8.35195e+06	9.07915e+06	1.19391e+07	7.63072e+06	5.66964e+06	1.12017e+07	8.20143e+06	8.56541e+06	5.88555e+06	9.90452e+06	7.56529e+06	1.56511e+07	1.00249e+07
Com_1322_neg	Paracetamol	Acetaminophen; Paracetamol	C8 H9 N O2	151.064	5.534	cpd:C06804	map04976 Bile secretion	HMDB0001859	--	Benzenoids	Phenols	1-hydroxy-2-unsubstituted benzenoids	--	--	--	Full match	No results	Full match	150.056	1.46765e+07	4.10532e+06	2.7346e+06	1.53386e+07	3.66955e+06	3.87995e+06	3.50575e+06	4.1879e+06	1.13085e+07	1.04334e+07	2.90788e+06	9.85157e+06	1.77017e+07	3.74769e+06	4.57777e+06	2.0224e+07	5.50978e+06	4.31239e+06	1.96535e+07	3.52816e+06	8.71018e+06	3.94124e+06	6.00196e+06	6.71222e+06	5.20161e+06	2.93218e+06	5.7242e+06	3.33968e+06	1.38589e+07	2.77968e+06
Com_4491_neg	3,8,9-trihydroxy-10-propyl-3,4,5,8,9,10-hexahydro-2H-oxecin-2-one	--	C12 H20 O5	244.131	5.758	--	--	--	--	--	--	--	--	--	--	Full match	No results	No results	243.124	3.84616e+06	1.87782e+06	1.69875e+06	2.74593e+06	1.62981e+06	2.85673e+06	2.35354e+06	2.39098e+06	2.79789e+06	3.77575e+06	2.47292e+06	3.78909e+06	3.97819e+06	2.14e+06	3.8863e+06	4.32459e+06	2.38645e+06	2.62329e+06	3.59429e+06	1.50038e+06	2.59011e+06	1.45256e+06	2.0947e+06	2.45304e+06	2.04655e+06	1.40434e+06	1.92661e+06	1.63658e+06	2.60483e+06	2.6462e+06
Com_187_neg	Lithocholic acid	Lithocholic acid; Lithocholate; 3alpha-Hydroxy-5beta-cholanate; 3alpha-Hydroxy-5beta-cholanic acid	C24 H40 O3	376.298	8.891	cpd:C03990	map04976 Bile secretion	HMDB0000761	LMST04010003	Lipids and lipid-like molecules	Steroids and steroid derivatives	Bile acids, alcohols and derivatives	Sterols [ST]	Bile acids and derivatives [ST04]	C24 bile acids, alcohols, and derivatives [ST0401]	Full match	No results	Full match	375.291	2.50663e+06	5.41854e+06	6.99647e+06	3.67204e+06	5.14711e+06	7.41942e+06	7.02577e+06	1.57916e+07	4.10622e+06	1.05483e+07	6.15256e+06	6.32106e+06	2.28465e+06	4.55519e+06	5.42603e+06	6.46629e+06	9.27783e+06	1.12969e+07	3.19213e+06	4.7124e+06	2.77956e+06	5.75998e+06	6.38457e+06	4.91408e+06	4.58781e+06	4.9041e+06	6.10261e+06	5.78769e+06	4.88212e+06	6.26536e+06
Com_869_neg	LPE 18:3	--	C23 H42 N O7 P	475.271	8.476	--	--	--	LMGP02050043	--	--	--	Glycerophospholipids [GP]	Glycerophosphoethanolamines [GP02]	Monoacylglycerophosphoethanolamines [GP0205]	No results	Full match	No results	474.264	1.90947e+07	1.89593e+07	2.6092e+07	1.2751e+07	1.9922e+07	2.55716e+07	2.09171e+07	2.09861e+07	2.07757e+07	1.96439e+07	2.04684e+07	2.73912e+07	2.2138e+07	1.51775e+07	2.36608e+07	2.55464e+07	2.24197e+07	2.7962e+07	2.05964e+07	1.43929e+07	1.73375e+07	2.37205e+07	2.22744e+07	1.40511e+07	2.02654e+07	1.57472e+07	1.82844e+07	1.93315e+07	2.06492e+07	1.35764e+07
Com_955_neg	Prostaglandin H1	--	C20 H34 O5	336.228	8.538	--	--	HMDB0013041	LMFA03010044	Lipids and lipid-like molecules	Fatty Acyls	Eicosanoids	Fatty Acyls [FA]	Eicosanoids [FA03]	Prostaglandins [FA0301]	Invalid mass	No results	No results	335.221	6.63526e+06	1.39632e+07	1.41086e+07	9.53004e+06	1.73584e+07	1.63707e+07	1.32424e+07	2.59524e+07	9.26759e+06	8.95525e+06	1.6059e+07	8.81771e+06	9.37215e+06	1.72241e+07	2.09797e+07	1.00935e+07	2.0141e+07	2.54757e+07	6.67073e+06	1.60206e+07	1.51495e+07	1.11247e+07	1.13038e+07	2.66624e+07	1.35814e+07	1.1633e+07	1.33439e+07	1.81491e+07	1.78477e+07	4.92875e+06
Com_5213_neg	Lysope 16:0	--	C21 H44 N O7 P	453.286	8.259	--	--	--	--	--	--	--	--	--	--	No results	No results	Full match	452.279	1.56405e+06	1.68101e+06	1.62638e+06	1.69973e+06	1.88912e+06	1.36639e+06	1.39647e+06	1.86061e+06	1.69179e+06	1.78845e+06	1.80178e+06	1.86738e+06	1.58899e+06	1.3001e+06	2.12318e+06	1.95747e+06	1.23515e+06	2.03301e+06	1.76984e+06	1.97678e+06	1.48638e+06	1.38136e+06	1.79333e+06	1.53277e+06	1.83286e+06	1.54864e+06	1.60999e+06	1.91198e+06	1.84305e+06	1.56342e+06
Com_1978_neg	N-Oleoyl dopamine	N-Oleoyl dopamine	C26 H43 N O3	463.331	7.434	cpd:C12272	map04080 Neuroactive ligand-receptor interaction	--	LMFA08020140	--	--	--	Fatty Acyls [FA]	Fatty amides [FA08]	N-acyl amines [FA0802]	Invalid mass	No results	No results	462.324	856149	1.86749e+06	408732	707324	3.62474e+06	966666	682375	639203	2.49099e+06	247543	206643	439599	369191	204233	1.92408e+06	181055	5.76425e+06	1.77837e+06	171232	137243	884670	1.97344e+06	208443	436124	2.98481e+06	801221	417137	618948	1.11758e+06	189324
Com_201_neg	Lysopc 17:0	--	C25 H52 N O7 P	509.348	10.24	--	--	--	--	--	--	--	--	--	--	No results	No results	Full match	508.341	1.28183e+08	1.28844e+08	1.6909e+08	1.48852e+08	1.15565e+08	1.38444e+08	1.79614e+08	1.58515e+08	1.42378e+08	1.96039e+08	1.85948e+08	1.44651e+08	1.37654e+08	1.88238e+08	1.8165e+08	1.38546e+08	1.4498e+08	1.7414e+08	1.58305e+08	1.82926e+08	1.38151e+08	1.60209e+08	2.2182e+08	1.94282e+08	1.48965e+08	1.48917e+08	2.32877e+08	1.42086e+08	1.89392e+08	1.89303e+08
Com_6013_neg	1-Oleoyl-Sn-Glycero-3-Phosphocholine	--	C26 H52 N O7 P	521.348	10.027	--	--	HMDB0002815	--	Lipids and lipid-like molecules	Glycerophospholipids	Glycerophosphocholines	--	--	--	No results	No results	Full match	520.341	2.36491e+06	1.96715e+06	2.26846e+06	1.88334e+06	2.12853e+06	2.32872e+06	2.86895e+06	3.01835e+06	2.0855e+06	835117	2.38596e+06	2.03384e+06	2.11876e+06	1.31623e+06	2.65188e+06	1.52244e+06	2.45953e+06	2.79487e+06	2.09978e+06	1.87498e+06	2.17507e+06	2.57046e+06	2.92686e+06	1.99685e+06	3.14557e+06	2.59045e+06	3.48139e+06	3.21429e+06	2.68245e+06	1.94169e+06
Com_2414_neg	Bilirubin	Bilirubin	C33 H36 N4 O6	584.264	7.088	cpd:C00486	map00860 Porphyrin and chlorophyll metabolism;map01100 Metabolic pathways;map04976 Bile secretion	HMDB0240584	--	Organoheterocyclic compounds	Tetrapyrroles and derivatives	Bilirubins	--	--	--	Full match	Invalid mass	Full match	583.257	1.16616e+06	3.9273e+06	812314	2.77606e+06	1.76752e+06	872288	1.86473e+06	5.43169e+06	1.53779e+06	3.76063e+06	1.67004e+06	1.69743e+06	2.08585e+06	1.80851e+06	2.02233e+06	1.11758e+06	3.18663e+06	2.18814e+06	979290	3.11778e+06	4.319e+06	6.85268e+06	3.02562e+06	1.10065e+07	3.17786e+06	2.04901e+06	3.28717e+06	4.42553e+06	5.25231e+06	1.0453e+07
Com_1544_neg	L-Ascorbate	Ascorbate; Ascorbic acid; L-Ascorbate; L-Ascorbic acid; Vitamin C	C6 H8 O6	176.032	1.74	cpd:C00072	map00053 Ascorbate and aldarate metabolism;map00480 Glutathione metabolism;map01100 Metabolic pathways;map04066 HIF-1 signaling pathway;map04977 Vitamin digestion and absorption	HMDB0000044	--	Organoheterocyclic compounds	Dihydrofurans	Furanones	--	--	--	No results	No results	Full match	175.025	1.99861e+06	2.09972e+06	792592	3.81283e+06	1.0476e+06	1.34163e+06	3.11495e+06	2.09626e+06	9.31243e+06	1.1297e+06	902990	6.23375e+06	4.56816e+06	4.11715e+06	1.35879e+06	8.27874e+06	7.44613e+06	4.18671e+06	5.0257e+06	1.49424e+06	1.02044e+06	5.44859e+06	1.64625e+06	688808	2.09084e+06	1.36454e+06	2.34696e+06	1.41006e+06	1.65562e+06	289800
Com_4637_neg	N-Acetylsphingosine	--	C20 H39 N O3	341.293	10.264	--	--	--	LMSP02010014	--	--	--	Sphingolipids [SP]	Ceramides [SP02]	N-acylsphingosines (ceramides) [SP0201]	Full match	No results	No results	340.286	1.70248e+06	1.70687e+06	1.51924e+06	1.6596e+06	1.87204e+06	1.76861e+06	1.90144e+06	1.73248e+06	1.36259e+06	2.12152e+06	1.26315e+06	2.0181e+06	1.26249e+06	2.10475e+06	2.44353e+06	2.11379e+06	1.39301e+06	2.16392e+06	1.41514e+06	1.89129e+06	2.07683e+06	1.22965e+06	1.20188e+06	3.33552e+06	2.24198e+06	1.41247e+06	2.1098e+06	1.75325e+06	2.65653e+06	2.7185e+06
Com_2754_neg	PC (22:6e/2:0)	--	C32 H54 N O7 P	641.37	9.532	--	--	--	--	--	--	--	--	--	--	No results	Invalid mass	No results	640.363	3.86985e+06	3.39804e+06	3.75857e+06	4.39898e+06	5.71632e+06	3.40588e+06	3.03055e+06	3.45871e+06	3.29368e+06	4.55613e+06	3.83407e+06	6.10933e+06	4.14324e+06	3.39643e+06	3.7872e+06	3.6084e+06	5.50929e+06	7.09336e+06	3.90998e+06	3.11786e+06	6.93916e+06	4.86488e+06	4.88789e+06	5.98019e+06	6.88521e+06	3.46559e+06	3.25822e+06	4.16337e+06	4.65721e+06	4.69685e+06
Com_2068_neg	(3beta,9xi)-3-(beta-D-Glucopyranosyloxy)-14-hydroxycard-20(22)-enolide	--	C29 H44 O9	582.305	6.157	--	--	--	--	--	--	--	--	--	--	Invalid mass	No results	No results	581.297	588527	4.06878e+06	1.66854e+06	191482	2.76405e+06	1.82123e+06	2.75953e+06	8.46065e+06	1.37717e+06	357347	243682	716440	991684	307925	1.11007e+06	985327	1.02173e+07	3.91985e+06	691618	1.2093e+06	460005	1.55655e+06	1.48183e+06	538579	1.95406e+06	254570	1.31043e+06	590417	3.71708e+06	242002
Com_3677_neg	Isophorone	Isophorone; 1,1,3-Trimethyl-3-cyclohexene-5-one	C9 H14 O	138.105	6.02	cpd:C14743	--	HMDB0031195	--	Organic oxygen compounds	Organooxygen compounds	Carbonyl compounds	--	--	--	No results	No results	Full match	137.098	4.59597e+06	2.85151e+06	2.43808e+06	3.05088e+06	2.46533e+06	2.99889e+06	2.89138e+06	2.74274e+06	2.998e+06	4.54388e+06	2.18991e+06	3.84664e+06	3.93601e+06	2.12639e+06	2.45014e+06	4.33688e+06	2.97777e+06	2.48935e+06	2.35046e+06	2.11692e+06	4.18233e+06	2.53257e+06	3.51304e+06	3.41366e+06	2.12258e+06	1.38526e+06	2.49503e+06	2.21949e+06	3.30347e+06	5.02143e+06
Com_5090_neg	Lysopc 14:0	--	C22 H46 N O7 P	467.302	9.729	--	--	--	--	--	--	--	--	--	--	No results	No results	Full match	466.294	2.11891e+06	1.68457e+06	2.72807e+06	2.12541e+06	1.97591e+06	2.2892e+06	1.93592e+06	2.56553e+06	2.78152e+06	4.31071e+06	2.76576e+06	2.73894e+06	2.18214e+06	3.05286e+06	2.82537e+06	3.29155e+06	2.34927e+06	3.00033e+06	2.49953e+06	2.68578e+06	2.05308e+06	1.82387e+06	3.66954e+06	2.80149e+06	2.2161e+06	2.19579e+06	2.50996e+06	2.34997e+06	3.88302e+06	4.40095e+06
Com_3566_neg	LysoPC 18:0	--	C26 H54 N O7 P	523.364	10.665	--	--	--	--	--	--	--	--	--	--	No results	No results	Full match	522.356	3.68627e+06	3.70905e+06	5.02512e+06	3.96287e+06	3.54432e+06	3.80594e+06	5.38329e+06	4.37506e+06	3.85222e+06	4.76784e+06	5.26694e+06	4.66584e+06	3.80124e+06	6.44551e+06	5.70534e+06	3.51928e+06	4.0616e+06	4.6868e+06	3.90819e+06	5.02009e+06	3.89927e+06	4.28648e+06	6.53983e+06	5.27549e+06	4.14362e+06	4.012e+06	6.86956e+06	3.88443e+06	5.15874e+06	4.46172e+06
Com_6826_neg	Bisphenol A	Bisphenol A; 2,2-Bis(4-Hydroxyphenyl)propane	C15 H16 O2	228.115	5.858	cpd:C13624	map01100 Metabolic pathways	HMDB0032133	--	Benzenoids	Benzene and substituted derivatives	Diphenylmethanes	--	--	--	Full match	No results	Full match	227.108	1.10294e+06	1.99071e+06	1.39987e+06	933886	1.50336e+06	1.19825e+06	1.54697e+06	1.25721e+06	712917	882914	1.2934e+06	746935	1.22474e+06	1.11565e+06	1.64326e+06	791428	1.55996e+06	1.37198e+06	888559	1.11863e+06	714298	1.2804e+06	1.272e+06	1.21489e+06	1.1447e+06	614697	1.36018e+06	1.16169e+06	1.02174e+06	476819
Com_12512_neg	Prostaglandin B2	Prostaglandin B2; PGB2	C20 H30 O4	334.215	6.67	cpd:C05954	map00590 Arachidonic acid metabolism;map01100 Metabolic pathways;map04726 Serotonergic synapse	HMDB0004236	LMFA03010018	Lipids and lipid-like molecules	Fatty Acyls	Eicosanoids	Fatty Acyls [FA]	Eicosanoids [FA03]	Prostaglandins [FA0301]	No results	No results	Full match	333.208	223298	415447	341496	351080	675574	397818	577483	397699	295329	310966	445590	340953	479801	384415	522576	475042	602451	783311	236518	399365	466574	352234	535510	541988	739209	384217	426945	443821	483321	389809
Com_7551_neg	PC (17:0/18:1)	--	C43 H84 N O8 P	819.593	11.385	--	--	--	LMGP01010711	--	--	--	Glycerophospholipids [GP]	Glycerophosphocholines [GP01]	Diacylglycerophosphocholines [GP0101]	No results	Invalid mass	No results	818.586	1.21225e+06	1.03376e+06	294447	1.49939e+06	898497	1.11442e+06	1.07432e+06	786245	836146	941128	1.8984e+06	1.30681e+06	1.40035e+06	863947	989608	1.6249e+06	1.20596e+06	2.33573e+06	1.20015e+06	1.30378e+06	2.00665e+06	1.38458e+06	1.60261e+06	1.9252e+06	1.56597e+06	1.34781e+06	1.91453e+06	837547	1.37369e+06	896054
Com_1960_neg	Docosatrienoic acid	--	C22 H38 O2	334.288	11.104	--	--	HMDB0002823	--	Lipids and lipid-like molecules	Fatty Acyls	Fatty acids and conjugates	--	--	--	Full match	No results	No results	333.281	3.72643e+06	2.49418e+06	2.50408e+06	5.41619e+06	5.54299e+06	3.09142e+06	5.42439e+06	5.94507e+06	5.05385e+06	6.63636e+06	4.30853e+06	3.70185e+06	4.25094e+06	4.61891e+06	5.58477e+06	5.01349e+06	4.36374e+06	6.61058e+06	5.96552e+06	6.35107e+06	1.20923e+07	4.73989e+06	3.98048e+06	9.71263e+06	5.59212e+06	6.73477e+06	8.25805e+06	8.24879e+06	1.5534e+07	8.86273e+06
Com_7400_neg	2,3-Dinor-11β-prostaglandin F2α	--	C18 H30 O5	326.21	6.323	--	--	--	--	--	--	--	--	--	--	Full match	No results	No results	325.202	1.21738e+06	1.09383e+06	1.16251e+06	1.56753e+06	907469	1.02328e+06	956175	1.43571e+06	950173	1.63626e+06	1.04159e+06	1.32057e+06	1.13139e+06	1.31933e+06	1.37609e+06	1.43341e+06	1.0422e+06	1.2495e+06	932086	1.04201e+06	1.10741e+06	1.14901e+06	1.46182e+06	1.27161e+06	1.21554e+06	1.43108e+06	1.16174e+06	1.87547e+06	1.26102e+06	1.04754e+06
Com_3176_neg	LPC 17:2	--	C25 H48 N O7 P	551.323	8.61	--	--	--	LMGP01050127	--	--	--	Glycerophospholipids [GP]	Glycerophosphocholines [GP01]	Monoacylglycerophosphocholines [GP0105]	No results	Invalid mass	No results	550.316	4.1655e+06	4.09691e+06	5.61871e+06	3.5926e+06	4.56559e+06	5.19684e+06	4.77703e+06	6.43169e+06	4.44802e+06	5.12144e+06	6.85512e+06	4.5652e+06	4.5699e+06	6.11092e+06	6.01692e+06	3.56613e+06	5.96858e+06	5.61772e+06	5.41316e+06	3.37269e+06	3.98456e+06	5.04669e+06	5.69198e+06	3.54207e+06	5.65538e+06	3.86884e+06	5.17827e+06	5.1481e+06	4.72858e+06	3.60988e+06
Com_2522_neg	Phenylpyruvic acid	Phenylpyruvate; Phenylpyruvic acid; alpha-Ketohydrocinnamic acid; keto-Phenylpyruvate; 3-Phenyl-2-oxopropanoate; 2-Oxo-3-phenylpropanoate	C9 H8 O3	164.047	5.545	cpd:C00166	map00360 Phenylalanine metabolism;map00400 Phenylalanine, tyrosine and tryptophan biosynthesis;map01100 Metabolic pathways;map01210 2-Oxocarboxylic acid metabolism;map01230 Biosynthesis of amino acids	HMDB0000205	--	Benzenoids	Benzene and substituted derivatives	Phenylpyruvic acid derivatives	--	--	--	No results	No results	Full match	163.04	4.48252e+06	6.20609e+06	6.20423e+06	3.61536e+06	6.79441e+06	5.37062e+06	7.14241e+06	7.48626e+06	5.67344e+06	5.86366e+06	5.43369e+06	5.93915e+06	6.06808e+06	5.64523e+06	9.14106e+06	4.4923e+06	6.93184e+06	8.81118e+06	5.87048e+06	6.90616e+06	4.00609e+06	7.854e+06	7.04191e+06	9.27068e+06	1.00443e+07	5.94937e+06	8.89403e+06	6.29809e+06	8.17299e+06	5.78554e+06
Com_825_neg	2-Hydroxyisocaproic Acid	--	C6 H12 O3	132.079	5.666	--	--	HMDB0000665	--	Lipids and lipid-like molecules	Fatty Acyls	Fatty acids and conjugates	--	--	--	No results	No results	Full match	131.072	1.10535e+07	1.12726e+07	1.727e+07	2.46605e+07	9.89741e+06	9.19813e+06	1.81486e+07	2.0384e+07	1.55499e+07	1.57562e+07	1.9432e+07	2.74079e+07	1.22101e+07	2.51139e+07	1.32818e+07	2.20629e+07	1.19977e+07	1.45386e+07	2.20273e+07	1.54755e+07	1.56935e+07	1.21266e+07	1.77102e+07	4.12312e+07	1.59365e+07	1.03785e+07	1.85954e+07	3.38888e+07	4.41012e+07	1.76263e+07
Com_4322_neg	Gluconolactone	D-Glucono-1,5-lactone; Gluconic lactone; Gluconic acid lactone; 1,5-Gluconolactone; delta-Gluconolactone; D-Gluconolactone; Gluconolactone	C6 H10 O6	178.048	1.324	cpd:C00198	map00030 Pentose phosphate pathway;map01100 Metabolic pathways;map01200 Carbon metabolism	HMDB0000150	--	Organic oxygen compounds	Organooxygen compounds	Carbohydrates and carbohydrate conjugates	--	--	--	No results	No results	Full match	213.018	2.45949e+06	2.27962e+06	2.69459e+06	3.23572e+06	2.56505e+06	2.28028e+06	3.10457e+06	3.22357e+06	2.80668e+06	3.43735e+06	3.58397e+06	2.44086e+06	3.04134e+06	2.92451e+06	2.7912e+06	2.44515e+06	2.42445e+06	3.53551e+06	3.22818e+06	2.71101e+06	4.94687e+06	2.89608e+06	3.85503e+06	3.9995e+06	2.75883e+06	2.88658e+06	4.52891e+06	3.13907e+06	5.2675e+06	3.4208e+06
Com_5208_neg	gamma-Nonanolactone	--	C9 H16 O2	156.115	5.923	--	--	--	--	--	--	--	--	--	--	No results	No results	Full match	155.108	2.47942e+06	2.8698e+06	1.81161e+06	2.51747e+06	1.76651e+06	2.55102e+06	2.67417e+06	2.79942e+06	2.18047e+06	2.37333e+06	1.33819e+06	2.7348e+06	2.63614e+06	1.54177e+06	2.31894e+06	2.84859e+06	2.61752e+06	2.59667e+06	2.56122e+06	1.1805e+06	1.61989e+06	2.84375e+06	2.25525e+06	1.56224e+06	1.94676e+06	1.7368e+06	2.8922e+06	1.46743e+06	1.59355e+06	1.56457e+06
Com_6111_neg	LPC 18:4	--	C26 H46 N O7 P	561.307	8.085	--	--	--	LMGP01050129	--	--	--	Glycerophospholipids [GP]	Glycerophosphocholines [GP01]	Monoacylglycerophosphocholines [GP0105]	No results	Invalid mass	No results	560.3	2.7428e+06	1.95483e+06	2.59216e+06	1.665e+06	1.90707e+06	2.02371e+06	2.26787e+06	1.24285e+06	2.13155e+06	1.55997e+06	2.09095e+06	2.23009e+06	1.83835e+06	826833	3.0539e+06	1.54901e+06	2.23861e+06	2.80451e+06	1.92027e+06	851443	2.08305e+06	1.85906e+06	2.23732e+06	980115	2.19798e+06	1.48294e+06	2.04843e+06	1.79537e+06	1.87752e+06	1.24396e+06
Com_5618_neg	LPC 12:0	--	C20 H42 N O7 P	485.276	7.591	--	--	--	LMGP01050009	--	--	--	Glycerophospholipids [GP]	Glycerophosphocholines [GP01]	Monoacylglycerophosphocholines [GP0105]	No results	Invalid mass	No results	484.268	1.19238e+06	1.49923e+06	1.51245e+06	1.51863e+06	2.648e+06	2.1651e+06	1.85989e+06	1.23014e+06	1.69609e+06	2.80475e+06	1.95321e+06	1.90428e+06	1.84e+06	739250	1.79372e+06	2.31362e+06	1.05142e+06	2.01916e+06	1.84609e+06	2.62166e+06	1.3603e+06	1.75733e+06	2.12996e+06	2.02893e+06	2.25491e+06	1.18395e+06	2.27697e+06	994166	3.38426e+06	2.6379e+06
Com_948_neg	o-Toluic Acid	o-Toluate; o-Methylbenzoate; o-Toluic Acid; 2-Methylbenzoic acid	C8 H8 O2	136.053	5.208	cpd:C07215	map01100 Metabolic pathways	HMDB0002340	--	Benzenoids	Benzene and substituted derivatives	Benzoic acids and derivatives	--	--	--	No results	No results	Full match	135.045	1.34744e+07	1.20812e+07	1.53641e+07	1.705e+07	1.19762e+07	9.43974e+06	1.58063e+07	1.32172e+07	1.60015e+07	2.18302e+07	1.57316e+07	2.40427e+07	1.39816e+07	3.04982e+07	1.51346e+07	1.82768e+07	1.41559e+07	2.05142e+07	2.08056e+07	1.14816e+07	1.27417e+07	1.29483e+07	1.8547e+07	1.46497e+07	1.6155e+07	8.85632e+06	1.5803e+07	1.12609e+07	2.15185e+07	2.06099e+07
Com_763_neg	Levodopa	3,4-Dihydroxy-L-phenylalanine; L-Dopa; 3-Hydroxy-L-tyrosine; L-beta-(3,4-Dihydroxyphenyl)alanine; Levodopa; Dihydroxy-L-phenylalanine	C9 H11 N O4	197.069	5.999	cpd:C00355	map00350 Tyrosine metabolism;map01100 Metabolic pathways;map04728 Dopaminergic synapse;map04917 Prolactin signaling pathway;map05012 Parkinson's disease;map05030 Cocaine addiction;map05031 Amphetamine addiction;map05034 Alcoholism	HMDB0000181	--	Organic acids and derivatives	Carboxylic acids and derivatives	Amino acids, peptides, and analogues	--	--	--	No results	No results	Full match	196.062	3.74508e+06	2.84152e+07	2.10056e+07	5.30768e+06	7.35649e+06	1.00492e+07	8.99792e+06	1.12062e+07	8.66933e+06	7.49042e+06	1.17265e+07	1.63402e+07	8.43847e+06	8.53362e+06	1.04544e+07	2.03205e+07	8.54374e+06	1.42789e+07	1.41324e+07	6.57042e+06	4.21273e+06	3.39722e+07	3.57193e+07	5.77381e+06	1.19307e+07	1.16154e+07	1.34203e+07	1.06015e+07	1.8869e+07	3.87622e+06
Com_12385_neg	Lysopa 16:0	--	C19 H39 O7 P	410.244	10.158	--	--	--	--	--	--	--	--	--	--	No results	No results	Full match	409.236	662122	313117	539070	427975	323908	484707	527457	417193	443108	804161	580590	739252	543620	636395	633846	786120	390637	697158	872851	838390	915952	534646	783010	892277	567694	635064	612201	444109	903563	623516
Com_11009_neg	Methionine	L-Methionine; Methionine; L-2-Amino-4methylthiobutyric acid	C5 H11 N O2 S	149.051	1.675	cpd:C00073	map00270 Cysteine and methionine metabolism;map00970 Aminoacyl-tRNA biosynthesis;map01100 Metabolic pathways;map01210 2-Oxocarboxylic acid metabolism;map01230 Biosynthesis of amino acids;map01523 Antifolate resistance;map04974 Protein digestion and absorption;map04978 Mineral absorption;map05230 Central carbon metabolism in cancer	HMDB0033951	--	Organic acids and derivatives	Carboxylic acids and derivatives	Amino acids, peptides, and analogues	--	--	--	No results	No results	Full match	148.044	609237	406982	809252	350045	625248	982245	948349	514558	282178	369615	655408	499208	448186	603183	893725	498801	483185	658714	442257	308417	343667	355202	687141	244182	340989	632831	900447	274530	286168	382399
Com_2683_neg	3-(3-Methoxyphenyl)propionic acid	--	C10 H12 O3	180.079	6.777	--	--	HMDB0011751	--	Phenylpropanoids and polyketides	Phenylpropanoic acids		--	--	--	No results	No results	Full match	179.072	1.44459e+06	493095	181261	1.40158e+06	518203	446573	236425	134307	868348	9.69103e+06	208872	725821	1.06617e+06	185092	347424	6.98265e+06	356032	331090	5.28019e+06	232564	588081	597736	137512	600847	368790	442269	159477	216356	596844	764263
[truncated: 41 more columns]
