# Supplementary material for: Correlation analysis of serum reproductive hormones and metabolites during multiple ovulation in sheep
Source: BMC Vet Res. 2022 Jul 26;18:290. doi: 10.1186/s12917-022-03387-1 (PMC9317590; doi:10.1186/s12917-022-03387-1)
Supplement: Supplementary file 4 — Additional file 4: Table S3. Differential metabolites of IE group at 1st comparation. [file 12917_2022_3387_MOESM4_ESM.xls]

## Sheet: Table S3
Table S3 Differential metabolites of IE group at 1st comparation.
ID	Name	Other_name(Kegg_name)	Formula	Molecular Weight	RT [min]	Kegg_ID	KEGG_pathway	HMDB_ID	Lipidmaps_ID	SuperClass(HMDB)	Class(HMDB)	SubClass(HMDB)	CATEGORY(Lipidmaps)	MAIN_CLASS(Lipidmaps)	SUB_CLASS(Lipidmaps)	mzCloud_Results	mzVault_Results	MassList_Results	m/z	IE_H1_1	IE_H1_2	IE_H1_3	IE_H1_4	IE_H1_5	IE_H1_6	IE_H1_7	IE_H1_8	IE_H1_9	IE_H1_10	IE_L1_1	IE_L1_2	IE_L1_3	IE_L1_4	IE_L1_5	IE_L1_6	IE_L1_7	IE_L1_8	IE_L1_9	IE_L1_10	FCa	log2FC	P valueb	ROC	VIPc	Up.Downd
Com_987_pos	SM (d14:0/19:1)	--	C38 H77 N2 O6 P	688.552	9.666	--	--	--	--	--	--	--	--	--	--	No results	Full match	No results	689.559	5.31192e+07	4.87392e+07	5.44088e+07	2.73158e+07	2.45137e+07	3.31715e+07	4.56177e+07	4.76867e+07	4.08591e+07	4.61543e+07	8.79887e+07	6.49285e+07	5.69047e+07	3.80378e+07	5.19034e+07	8.55859e+07	5.53477e+07	6.15129e+07	8.98685e+07	9.56742e+07	0.612991	-0.706062	0.00151337	0.91	3.34717	down
Com_7482_pos	PC (16:1/17:2)	--	C41 H76 N O8 P	741.531	9.499	--	--	--	--	--	--	--	--	--	--	No results	Full match	No results	742.539	3.37013e+06	3.31782e+06	4.51344e+06	2.27943e+06	2.04032e+06	1.67174e+06	3.5617e+06	1.58251e+06	1.62099e+06	3.32419e+06	4.59313e+06	3.15049e+06	3.40289e+06	4.44125e+06	3.00448e+06	3.26305e+06	2.19398e+06	4.84299e+06	4.95182e+06	5.68304e+06	0.690216	-0.53488	0.0185928	0.76	2.28777	down
Com_235_pos	Palmitoyl sphingomyelin	--	C39 H79 N2 O6 P	702.567	11.082	--	--	HMDB0010169	--	Lipids and lipid-like molecules	Sphingolipids	Phosphosphingolipids	--	--	--	Full match	Full match	No results	703.574	4.67021e+08	3.80297e+08	4.04864e+08	2.86879e+08	2.45421e+08	2.38383e+08	2.7416e+08	2.77938e+08	3.05896e+08	3.34475e+08	3.07129e+08	3.93647e+08	3.35642e+08	3.74252e+08	5.06059e+08	4.38604e+08	3.17113e+08	3.63592e+08	5.51325e+08	471825574	0.792113	-0.336222	0.0218391	0.8	2.43373	down
Com_9125_pos	PC (18:0e/6:0)	--	C32 H66 N O7 P	607.458	10.955	--	--	--	--	--	--	--	--	--	--	No results	Full match	No results	608.465	3.70779e+06	2.36523e+06	3.25982e+06	2.84525e+06	2.4754e+06	2.06579e+06	3.26437e+06	2.39597e+06	2.94994e+06	3.08206e+06	3.00791e+06	3.13794e+06	2.88641e+06	4.43183e+06	3.4984e+06	4.00691e+06	2.575e+06	4.2334e+06	2.90219e+06	4.48337e+06	0.807989	-0.307592	0.0259991	0.76	1.80446	down
Com_8941_pos	PC (19:0/20:5)	--	C47 H84 N O8 P	821.595	11.491	--	--	--	--	--	--	--	--	--	--	No results	Full match	No results	822.602	3.49785e+06	2.19923e+06	1.88614e+06	2.96419e+06	811420	982195	2.95979e+06	2.12801e+06	2.69203e+06	3.98069e+06	2.6757e+06	4.22236e+06	2.2095e+06	5.41048e+06	2.95737e+06	4.41636e+06	2.10602e+06	4.13285e+06	3.37115e+06	5.31644e+06	0.654609	-0.611295	0.0281199	0.77	2.85175	down
Com_461_pos	SM (d22:1/12:1)	--	C39 H77 N2 O6 P	700.552	11.744	--	--	--	--	--	--	--	--	--	--	No results	Full match	No results	701.559	1.87735e+08	9.10328e+07	1.37934e+08	1.49739e+08	9.96349e+07	1.26548e+08	1.57458e+08	1.36459e+08	1.95075e+08	188164793	1.6529e+08	1.58737e+08	181126053	1.51626e+08	1.93319e+08	2.38185e+08	1.30532e+08	1.91632e+08	2.02922e+08	2.48277e+08	0.789506	-0.340979	0.0289173	0.78	2.2179	down
Com_6807_pos	PC (17:0/18:4)	--	C43 H78 N O8 P	767.539	11.148	--	--	--	--	--	--	--	--	--	--	No results	Invalid mass	No results	768.545	3.63848e+06	2.29947e+06	2.54453e+06	2.27685e+06	1.1435e+06	1.31075e+06	720697	4.25965e+06	2.31606e+06	2.50216e+06	3.37649e+06	2.77469e+06	3.2901e+06	4.54468e+06	2.29499e+06	4.02574e+06	1.80084e+06	3.29021e+06	4.20773e+06	4.44112e+06	0.675902	-0.565114	0.0302775	0.77	2.20613	down
Com_13814_pos	Arachidonic acid methyl ester	--	C21 H34 O2	318.256	10.691	--	--	HMDB0062594	--				--	--	--	Full match	No results	No results	319.263	827109	1.06102e+06	1.05562e+06	1.17957e+06	1.48897e+06	1.48488e+06	1.07474e+06	1.27159e+06	1.27691e+06	1.7572e+06	1.88711e+06	1.57104e+06	1.04352e+06	2.52364e+06	1.66746e+06	1.16803e+06	2.13945e+06	2.03061e+06	1.28724e+06	1.28032e+06	0.751735	-0.411705	0.0315931	0.77	2.51508	down
Com_458_pos	PC (18:2/18:3)	--	C44 H78 N O8 P	779.544	10.415	--	--	--	--	--	--	--	--	--	--	No results	Full match	No results	780.551	1.12833e+08	9.29287e+07	1.08245e+08	1.09248e+08	7.64205e+07	8.91657e+07	8.69526e+07	7.11165e+07	8.88494e+07	9.33199e+07	1.16553e+08	8.46913e+07	8.47115e+07	1.26186e+08	9.97103e+07	1.0033e+08	1.30769e+08	9.64747e+07	1.88599e+08	1.68116e+08	0.77673	-0.364515	0.0366819	0.75	2.03361	down
Com_26574_pos	Methyl EudesMate	--	C11 H14 O5	226.083	5.531	--	--	--	--	--	--	--	--	--	--	No results	No results	Full match	227.09	502668	387785	458732	340241	380471	398777	298526	649425	486543	679177	553874	582522	677969	335736	616804	801379	464666	642651	612765	509325	0.790374	-0.339392	0.0441738	0.74	2.06324	down
Com_8621_pos	PC (18:4e/6:0)	--	C32 H58 N O7 P	599.395	10.412	--	--	--	--	--	--	--	--	--	--	No results	Full match	No results	600.403	1.80762e+06	2.13325e+06	3.13536e+06	2.14882e+06	4.17838e+06	3.11154e+06	1.7907e+06	3.02571e+06	1.66347e+06	2.99469e+06	5.16607e+06	2.86757e+06	2.5917e+06	3.16796e+06	2.35407e+06	2.72762e+06	3.34865e+06	4.66244e+06	2.97579e+06	3.90151e+06	0.769756	-0.377528	0.0450214	0.72	2.09456	down
Com_994_pos	Nicotinamide	Nicotinamide; Nicotinic acid amide; Niacinamide; Vitamin PP	C6 H6 N2 O	122.048	1.681	cpd:C00153	map00760 Nicotinate and nicotinamide metabolism;map01100 Metabolic pathways;map04212 Longevity regulating pathway - worm;map04977 Vitamin digestion and absorption	HMDB0001406	--	Organoheterocyclic compounds	Pyridines and derivatives	Pyridinecarboxylic acids and derivatives	--	--	--	Full match	Full match	Full match	123.055	5.69027e+07	7.99032e+07	9.06959e+07	4.15534e+07	6.59005e+07	7.29762e+07	9.15071e+07	5.65933e+07	2.75466e+07	2.95912e+07	8.67965e+07	9.34394e+07	7.36789e+07	9.66041e+07	9.32674e+07	7.72511e+07	5.56978e+07	6.05678e+07	1.05309e+08	6.81387e+07	0.756299	-0.402971	0.0461705	0.76	1.7025	down
Com_12512_pos	PC (14:1e/20:4)	--	C42 H76 N O7 P	737.536	10.182	--	--	--	--	--	--	--	--	--	--	No results	Full match	No results	738.544	2.52118e+06	2.04163e+06	788949	1.38252e+06	434780	1.18641e+06	1.06931e+06	1.78854e+06	1.47829e+06	1.02793e+06	1.39748e+06	1.62692e+06	1.95905e+06	1.02525e+06	1.66718e+06	2.84973e+06	1.35436e+06	2.17288e+06	3.05595e+06	3.07363e+06	0.679776	-0.556868	0.047077	0.74	2.2967	down
Com_19339_pos	Diphenylamine	Diphenylamine; N,N-Diphenylamine	C12 H11 N	169.089	5.415	cpd:C11016	--	HMDB0032562	--	Benzenoids	Benzene and substituted derivatives	Aniline and substituted anilines	--	--	--	No results	No results	Full match	170.097	920337	502167	536561	971753	419102	474455	558305	573631	757324	776800	730534	691314	950890	1.06233e+06	991901	822446	719550	691571	633164	701504	0.811791	-0.300819	0.0478317	0.73	2.042	down
Com_11287_pos	SM (d19:2/14:0)	--	C38 H75 N2 O6 P	686.536	11.2	--	--	--	--	--	--	--	--	--	--	No results	Full match	No results	687.543	493937	523514	412493	1.27209e+06	983979	499112	623594	753089	745918	1.09909e+06	812821	542227	846695	1.23203e+06	802168	1.60305e+06	723623	1.44311e+06	1.12452e+06	1.07621e+06	0.725699	-0.462556	0.0498039	0.76	1.28427	down
Com_7105_neg	SM (d14:2/21:0)	--	C40 H79 N2 O6 P	760.576	10.398	--	--	--	--	--	--	--	--	--	--	No results	Invalid mass	No results	759.568	1.89341e+06	1.0876e+06	1.23507e+06	1.3447e+06	1.18512e+06	1.42915e+06	1.66095e+06	1.56939e+06	1.54744e+06	1.78372e+06	1.59775e+06	1.95894e+06	1.71417e+06	1.85331e+06	2.09579e+06	1.98878e+06	1.66851e+06	1.94338e+06	2.23244e+06	2.11531e+06	0.768794	-0.379331	0.00107343	0.92	2.12983	down
Com_237_neg	PC (16:0/18:3)	--	C42 H78 N O8 P	801.554	10.754	--	--	--	LMGP01010601	--	--	--	Glycerophospholipids [GP]	Glycerophosphocholines [GP01]	Diacylglycerophosphocholines [GP0101]	No results	Invalid mass	No results	800.546	8.62236e+07	7.42558e+07	9.36805e+07	7.51421e+07	5.51682e+07	5.57124e+07	4.8668e+07	9.58706e+07	6.99481e+07	7.77902e+07	7.48062e+07	1.01185e+08	9.74465e+07	1.26145e+08	1.27069e+08	8.43726e+07	7.80772e+07	1.29732e+08	125612538	1.32203e+08	0.680315	-0.555726	0.00136932	0.89	2.65591	down
Com_8082_neg	LPC 24:4	--	C32 H58 N O7 P	645.401	10.405	--	--	--	--	--	--	--	--	--	--	No results	Invalid mass	No results	644.394	668166	773881	1.11112e+06	832940	1.24236e+06	955693	786542	1.24251e+06	621258	728298	1.58472e+06	1.07809e+06	1.00692e+06	1.36513e+06	1.1363e+06	1.1428e+06	1.18226e+06	1.5986e+06	969674	1.22967e+06	0.729026	-0.455958	0.00335415	0.83	2.39455	down
Com_5035_neg	acetoacetate	Acetoacetate; 3-Oxobutanoic acid; beta-Ketobutyric acid; Acetoacetic acid	C4 H6 O3	102.032	1.676	cpd:C00164	map00072 Synthesis and degradation of ketone bodies;map00280 Valine, leucine and isoleucine degradation;map00310 Lysine degradation;map00350 Tyrosine metabolism;map00640 Propanoate metabolism;map00650 Butanoate metabolism;map01100 Metabolic pathways	HMDB0000060	--	Organic acids and derivatives	Keto acids and derivatives	Short-chain keto acids and derivatives	--	--	--	No results	No results	Full match	101.025	2.10997e+06	1.90655e+06	2.30445e+06	2.12433e+06	1.91278e+06	1.84709e+06	2.66812e+06	1.92348e+06	2.67464e+06	2.57049e+06	2.47454e+06	2.6691e+06	2.28853e+06	2.73181e+06	2.87209e+06	3.40459e+06	2.87776e+06	2.45763e+06	2.73742e+06	2.33995e+06	0.820822	-0.284858	0.00350835	0.86	1.63866	down
Com_654_neg	PC (18:2/20:4)	--	C46 H80 N O8 P	851.57	10.697	--	--	--	LMGP01010943	--	--	--	Glycerophospholipids [GP]	Glycerophosphocholines [GP01]	Diacylglycerophosphocholines [GP0101]	No results	Invalid mass	No results	850.563	2.58049e+07	2.30887e+07	2.42174e+07	2.07792e+07	1.90178e+07	2.13913e+07	2.13292e+07	2.45201e+07	2.24455e+07	2.37061e+07	2.5172e+07	2.72832e+07	2.31909e+07	3.05948e+07	2.59405e+07	2.95697e+07	2.49632e+07	3.46287e+07	3.52693e+07	5.05757e+07	0.736683	-0.440884	0.00375013	0.94	2.27356	down
Com_3824_neg	Arachidic Acid	Icosanoic acid; Eicosanoic acid; Arachidic acid	C20 H40 O2	312.303	8.846	cpd:C06425	map01040 Biosynthesis of unsaturated fatty acids	HMDB0002212	LMFA01010020	Lipids and lipid-like molecules	Fatty Acyls	Fatty acids and conjugates	Fatty Acyls [FA]	Fatty Acids and Conjugates [FA01]	Straight chain fatty acids [FA0101]	Full match	No results	Full match	311.296	3.06004e+06	1.35538e+06	1.79352e+06	1.98994e+06	1.88502e+06	2.01262e+06	2.93787e+06	2.57382e+06	2.09619e+06	2.77747e+06	3.04628e+06	2.34437e+06	2.16805e+06	2.47707e+06	4.18573e+06	3.50211e+06	3.54777e+06	3.66851e+06	5.22297e+06	3.26725e+06	0.672504	-0.572386	0.00383221	0.87	1.8881	down
Com_5586_neg	PC (22:5e/2:0)	--	C32 H56 N O7 P	643.385	9.947	--	--	--	--	--	--	--	--	--	--	No results	Invalid mass	No results	642.378	372118	572964	887265	1.22025e+06	1.01253e+06	813060	565282	1.02287e+06	492820	1.13691e+06	1.35864e+06	2.49361e+06	1.03568e+06	1.77091e+06	753282	1.04223e+06	1.76969e+06	1.91664e+06	848861	1.34783e+06	0.564683	-0.824486	0.00441286	0.85	2.62536	down
Com_2076_neg	PC (15:0/20:4)	--	C43 H78 N O8 P	813.554	10.728	--	--	--	--	--	--	--	--	--	--	No results	Invalid mass	No results	812.546	6.99547e+06	6.7927e+06	6.69544e+06	3.47405e+06	3.86963e+06	5.63796e+06	7.18696e+06	6.65503e+06	5.39254e+06	8.54426e+06	9.29233e+06	8.36594e+06	7.81217e+06	7.54399e+06	5.46437e+06	1.13087e+07	6.91431e+06	9.29553e+06	1.08096e+07	1.42994e+07	0.672226	-0.572981	0.00511977	0.87	2.37665	down
Com_6364_neg	SM (d14:2/19:0)	--	C38 H75 N2 O6 P	732.544	11	--	--	--	--	--	--	--	--	--	--	No results	Invalid mass	No results	731.537	1.25619e+06	877081	1.02503e+06	1.39377e+06	970314	1.35076e+06	1.66796e+06	1.25327e+06	1.61314e+06	1.88198e+06	1.75932e+06	1.87836e+06	1.5559e+06	1.47607e+06	1.87331e+06	1.89991e+06	1.14705e+06	2.11939e+06	2.03365e+06	1.95308e+06	0.750987	-0.413139	0.00719536	0.84	1.96265	down
Com_9814_neg	LPC 24:0	--	C32 H66 N O7 P	653.465	10.934	--	--	--	LMGP01050057	--	--	--	Glycerophospholipids [GP]	Glycerophosphocholines [GP01]	Monoacylglycerophosphocholines [GP0105]	No results	Invalid mass	No results	652.458	577568	544762	633293	565533	467495	370388	752923	629375	627621	767566	843332	628491	606795	961787	895587	908685	493959	1.27927e+06	819579	1.05722e+06	0.698849	-0.516947	0.00741654	0.83	2.19267	down
Com_77_neg	PC (16:0/18:2)	--	C42 H80 N O8 P	803.569	9.511	--	--	--	LMGP01010592	--	--	--	Glycerophospholipids [GP]	Glycerophosphocholines [GP01]	Diacylglycerophosphocholines [GP0101]	No results	Invalid mass	No results	802.561	2.88467e+08	2.10194e+08	2.67131e+08	3.09183e+08	1.41038e+08	1.83539e+08	1.45736e+08	1.17474e+08	1.73293e+08	2.07856e+08	3.30362e+08	2.42675e+08	2.49249e+08	220676240	3.04359e+08	3.85235e+08	2.00965e+08	2.74707e+08	3.27362e+08	3.66006e+08	0.70441	-0.505514	0.00780491	0.83	1.69195	down
Com_5079_neg	PC (18:3/20:4)	--	C46 H78 N O8 P	849.554	11.692	--	--	--	--	--	--	--	--	--	--	No results	Invalid mass	No results	848.546	1.86139e+06	1.78033e+06	1.90374e+06	2.99169e+06	1.46208e+06	2.21254e+06	2.89653e+06	1.90055e+06	1.64451e+06	2.20255e+06	2.69708e+06	1.57789e+06	2.74198e+06	2.35679e+06	2.36077e+06	3.91208e+06	2.87165e+06	3.10389e+06	3.57033e+06	4.07578e+06	0.712578	-0.48888	0.0104484	0.81	1.88566	down
Com_3293_neg	PC (14:0/20:4)	--	C42 H76 N O8 P	799.538	8.793	--	--	--	LMGP01010506	--	--	--	Glycerophospholipids [GP]	Glycerophosphocholines [GP01]	Diacylglycerophosphocholines [GP0101]	No results	Invalid mass	No results	798.533	3.52685e+06	2.96776e+06	3.33497e+06	2.42144e+06	1.71271e+06	2.36244e+06	4.12689e+06	3.6932e+06	2.25928e+06	4.35716e+06	3.50511e+06	3.78835e+06	3.96129e+06	5.19972e+06	2.76977e+06	4.43921e+06	3.29221e+06	4.25643e+06	6.07827e+06	6.76672e+06	0.698246	-0.518193	0.0117534	0.8	2.23211	down
Com_5221_neg	PC (15:1/18:2)	--	C41 H76 N O8 P	787.537	9.261	--	--	--	--	--	--	--	--	--	--	No results	Invalid mass	No results	786.53	1.93531e+06	1.82317e+06	1.77876e+06	1.52739e+06	958737	801210	2.29286e+06	1.67713e+06	1.34364e+06	2.32627e+06	1.70795e+06	2.08729e+06	2.11796e+06	3.71119e+06	2.08015e+06	1.56244e+06	1.90513e+06	3.29643e+06	2.99137e+06	2.9828e+06	0.673594	-0.570049	0.0122119	0.8	2.03513	down
Com_811_neg	PC (14:0/18:2)	--	C40 H76 N O8 P	775.538	9.726	--	--	--	LMGP01010496	--	--	--	Glycerophospholipids [GP]	Glycerophosphocholines [GP01]	Diacylglycerophosphocholines [GP0101]	No results	Invalid mass	No results	774.531	1.61491e+07	1.22543e+07	7.41469e+06	9.57055e+06	6.52369e+06	6.36638e+06	1.08598e+07	1.1352e+07	7.75991e+06	1.74616e+07	1.15497e+07	1.36094e+07	1.19718e+07	1.99852e+07	1.27092e+07	1.2654e+07	9.3725e+06	2.20947e+07	2.41699e+07	2.69367e+07	0.640473	-0.642791	0.0133576	0.82	1.51655	down
Com_12385_neg	Lysopa 16:0	--	C19 H39 O7 P	410.244	10.158	--	--	--	--	--	--	--	--	--	--	No results	No results	Full match	409.236	662122	313117	539070	427975	323908	484707	527457	417193	443108	804161	580590	739252	543620	636395	633846	786120	390637	697158	872851	838390	0.735663	-0.442882	0.0150247	0.81	1.93129	down
Com_6305_neg	PC (15:0/22:5)	--	C45 H80 N O8 P	839.569	11.128	--	--	--	--	--	--	--	--	--	--	No results	Invalid mass	No results	838.562	1.61325e+06	1.00864e+06	1.2477e+06	1.08484e+06	716137	1.46339e+06	1.70127e+06	1.63906e+06	1.33938e+06	1.76458e+06	2.83239e+06	1.59003e+06	1.31628e+06	1.68596e+06	1.57247e+06	1.97827e+06	1.34005e+06	1.99666e+06	1.92873e+06	2.01582e+06	0.743742	-0.427127	0.0168195	0.79	2.08221	down
Com_2132_neg	LPA 16:0	--	C19 H39 O7 P	410.244	10.489	--	--	--	LMGP10050042	--	--	--	Glycerophospholipids [GP]	Glycerophosphates [GP10]	Monoacylglycerophosphates [GP1005]	No results	Full match	Full match	409.236	6.04035e+06	3.63914e+06	6.13614e+06	4.62654e+06	4.62841e+06	5.22668e+06	6.38547e+06	4.469e+06	4.90216e+06	7.55794e+06	5.70358e+06	1.06443e+07	7.99054e+06	5.2864e+06	6.5486e+06	7.47513e+06	4.10378e+06	1.00325e+07	1.13615e+07	6.6811e+06	0.707024	-0.500169	0.0200924	0.8	1.35072	down
Com_3693_neg	PC (17:0/20:4)	--	C45 H82 N O8 P	841.584	10.459	--	--	--	LMGP01010003	--	--	--	Glycerophospholipids [GP]	Glycerophosphocholines [GP01]	Diacylglycerophosphocholines [GP0101]	No results	Invalid mass	No results	840.577	4.04436e+06	3.61687e+06	4.1163e+06	4.52847e+06	1.89358e+06	1.99414e+06	3.80033e+06	2.85452e+06	2.84863e+06	3.50177e+06	4.54222e+06	3.6953e+06	3.65972e+06	3.62262e+06	3.46503e+06	4.59694e+06	3.76826e+06	5.75169e+06	4.49966e+06	5.69435e+06	0.766795	-0.383088	0.0216858	0.77	1.89659	down
Com_161_neg	(2-amino-5-chlorophenyl)(phenyl)methanone oxime	--	C13 H11 Cl N2 O	264.067	5.598	--	--	--	--	--	--	--	--	--	--	Invalid mass	No results	No results	263.06	1.01836e+07	2.74021e+07	3.9105e+07	9.38531e+06	903360	1.14931e+06	3.44042e+07	2.63592e+07	6.72799e+06	7.10592e+07	35896789	3.62103e+07	6.99979e+07	3.57216e+07	2.22302e+07	2.23312e+08	2.93826e+07	2.9326e+07	5.87051e+07	3.7041e+07	0.392298	-1.34998	0.0216972	0.79	1.89706	down
Com_10471_neg	Xanthosine	Xanthosine	C10 H12 N4 O6	284.076	4.738	cpd:C01762	map00230 Purine metabolism;map00232 Caffeine metabolism;map01100 Metabolic pathways	HMDB0000299	--	Nucleosides, nucleotides, and analogues	Purine nucleosides		--	--	--	Full match	Full match	Full match	283.069	489061	487517	542232	566100	723866	524285	544600	561482	611883	680529	493300	622383	1.00775e+06	641138	849060	1.31163e+06	567295	728396	752680	671022	0.749747	-0.415524	0.0232756	0.83	1.56886	down
Com_3930_neg	D-Threose	D-Threose; D-threo-Tetrose	C4 H8 O4	120.043	1.646	cpd:C06463	--	--	--	--	--	--	--	--	--	No results	No results	Full match	119.035	1.5e+06	1.17521e+06	1.62114e+06	1.31634e+06	1.26713e+06	1.24022e+06	1.8161e+06	1.52436e+06	1.80901e+06	2.41115e+06	1.94636e+06	1.41055e+06	1.41993e+06	2.095e+06	1.97184e+06	2.12696e+06	2.69114e+06	2.30152e+06	1.67487e+06	2.07306e+06	0.79552	-0.33003	0.0247366	0.79	1.21442	down
Com_7551_neg	PC (17:0/18:1)	--	C43 H84 N O8 P	819.593	11.385	--	--	--	LMGP01010711	--	--	--	Glycerophospholipids [GP]	Glycerophosphocholines [GP01]	Diacylglycerophosphocholines [GP0101]	No results	Invalid mass	No results	818.586	1.21225e+06	1.03376e+06	294447	1.49939e+06	898497	1.11442e+06	1.07432e+06	786245	836146	941128	1.8984e+06	1.30681e+06	1.40035e+06	863947	989608	1.6249e+06	1.20596e+06	2.33573e+06	1.20015e+06	1.30378e+06	0.685836	-0.544066	0.0271274	0.81	2.4455	down
Com_5390_neg	DL-methionine sulfoxide	--	C5 H11 N O3 S	165.046	1.681	--	--	HMDB0002005	--	Organic acids and derivatives	Carboxylic acids and derivatives	Amino acids, peptides, and analogues	--	--	--	No results	Full match	No results	164.039	1.18351e+06	987108	1.40426e+06	1.49102e+06	1.54175e+06	1.61542e+06	2.07074e+06	1.58261e+06	1.41212e+06	1.86206e+06	2.08139e+06	1.32801e+06	1.5482e+06	2.75093e+06	2.49694e+06	1.74772e+06	1.52122e+06	2.04464e+06	1.66271e+06	2.09529e+06	0.785939	-0.34751	0.0279495	0.78	1.55986	down
Com_6059_neg	SM (d14:1/17:0)	--	C36 H73 N2 O6 P	706.528	10.68	--	--	--	--	--	--	--	--	--	--	No results	Invalid mass	No results	705.521	2.10615e+06	1.54097e+06	1.45718e+06	1.54235e+06	1.11319e+06	1.74106e+06	1.96916e+06	1.62669e+06	2.1417e+06	2.50993e+06	2.35706e+06	1.68698e+06	2.23613e+06	1.81577e+06	2.76588e+06	2.21521e+06	1.60006e+06	2.74818e+06	2.45001e+06	2.22755e+06	0.802992	-0.316543	0.028723	0.8	1.75597	down
Com_2817_neg	PC (16:1e/18:2)	--	C42 H80 N O7 P	787.574	11.358	--	--	--	--	--	--	--	--	--	--	No results	Invalid mass	No results	786.567	3.98815e+06	3.42885e+06	4.43018e+06	7.11709e+06	1.7874e+06	1.43349e+06	2.22151e+06	1.97771e+06	1.63893e+06	2.32955e+06	6.51341e+06	3.65744e+06	3.60777e+06	2.31781e+06	3.73949e+06	8.25698e+06	4.37283e+06	2.81566e+06	5.82285e+06	4.43696e+06	0.666492	-0.58534	0.0347398	0.77	1.91553	down
Com_806_neg	PC (18:0/20:4)	--	C46 H84 N O8 P	855.596	9.953	--	--	--	LMGP01010804	--	--	--	Glycerophospholipids [GP]	Glycerophosphocholines [GP01]	Diacylglycerophosphocholines [GP0101]	No results	Invalid mass	No results	854.589	4.31289e+06	3.11825e+06	3.66537e+06	4.28242e+06	4.08617e+06	2.03813e+06	3.95506e+06	3.33176e+06	2.47208e+06	2.83303e+06	7.07318e+06	3.3825e+07	5.16041e+06	3.79942e+06	3.04091e+06	3.43995e+06	9.36424e+06	4.88567e+06	3.88589e+06	3.91531e+06	0.434943	-1.2011	0.0469566	0.76	2.61023	down
Com_12923_neg	FAHFA (5:0/16:0)	--	C21 H40 O4	356.293	11.054	--	--	--	--	--	--	--	--	--	--	No results	Full match	Full match	355.285	97473	57981.3	90849.1	86118.8	116781	39326.9	81976.5	93346.9	95497.7	104653	286841	129505	183122	564418	69517.7	95010.6	133382	86682.3	84417.2	95264.8	0.499956	-1.00013	0.0471745	0.71	1.74049	down
Com_10826_neg	LPA 20:5	--	C23 H37 O7 P	456.228	9.093	--	--	--	LMGP10050033	--	--	--	Glycerophospholipids [GP]	Glycerophosphates [GP10]	Monoacylglycerophosphates [GP1005]	No results	Full match	No results	455.221	528542	298720	377190	403184	638864	402621	469366	312034	455959	841475	537060	657028	507252	337850	474114	1.12827e+06	631605	759886	769021	597756	0.738761	-0.43682	0.0492384	0.77	1.54737	down
Com_117_pos	Creatine	Creatine; alpha-Methylguanidino acetic acid; Methylglycocyamine	C4 H9 N3 O2	131.069	1.387	cpd:C00300	map00260 Glycine, serine and threonine metabolism;map00330 Arginine and proline metabolism;map01100 Metabolic pathways	HMDB0000064	--	Organic acids and derivatives	Carboxylic acids and derivatives	Amino acids, peptides, and analogues	--	--	--	Full match	Full match	Full match	132.077	7.08026e+08	5.84804e+08	8.05007e+08	8.51723e+08	7.34736e+08	8.19369e+08	8.87413e+08	7.03449e+08	8.03788e+08	6.69989e+08	7.34314e+08	5.57157e+08	5.47642e+08	7.56707e+08	709993704	5.99453e+08	499817050	5.84412e+08	6.23451e+08	595141397	1.2191	0.285821	0.00323632	0.84	2.86452	up
Com_4974_pos	L-Homocitrulline	L-Homocitrulline	C7 H15 N3 O3	189.111	1.403	cpd:C02427	--	HMDB0000679	--	Organic acids and derivatives	Carboxylic acids and derivatives	Amino acids, peptides, and analogues	--	--	--	No results	Full match	Full match	190.118	1.00205e+07	1.10353e+07	9.04547e+06	1.29052e+07	7.47296e+06	7.27783e+06	5.84424e+06	1.03965e+07	1.51326e+07	6.57363e+06	7.68346e+06	5.85959e+06	4.21157e+06	6.35627e+06	4.30829e+06	5.87811e+06	5.00107e+06	5.36233e+06	9.51271e+06	8.36612e+06	1.5303	0.613814	0.00468639	0.84	2.84713	up
Com_3691_pos	Tetranor-12R-HETE	--	C16 H26 O3	248.177	7.385	--	--	--	LMFA01050143	--	--	--	Fatty Acyls [FA]	Fatty Acids and Conjugates [FA01]	Hydroxy fatty acids [FA0105]	Invalid mass	No results	No results	249.184	1.20153e+07	1.24526e+07	1.71802e+07	1.20685e+07	1.05541e+07	1.48327e+07	12411452	1.44643e+07	9.19051e+06	1.39933e+07	9.76889e+06	7.04681e+06	7.14874e+06	1.08804e+07	1.23518e+07	1.34263e+07	8.42683e+06	1.04494e+07	7.12451e+06	1.07123e+07	1.32698	0.408147	0.00604815	0.84	2.56563	up
Com_15064_pos	Erdosteine	--	C8 H11 N O4 S2	270.989	5.546	--	--	--	--	--	--	--	--	--	--	Invalid mass	No results	No results	271.996	1.31501e+06	1.52591e+06	1.21674e+06	1.17099e+06	1.36007e+06	1.0609e+06	1.41383e+06	1.42732e+06	1.61867e+06	947555	941693	1.39951e+06	831856	688300	1.03194e+06	1.02304e+06	1.39911e+06	1.15136e+06	948396	647294	1.29759	0.375833	0.0119375	0.83	1.87577	up
Com_16399_pos	indoline-2-carboxylic acid	--	C9 H9 N O2	185.045	5.551	--	--	--	--	--	--	--	--	--	--	Invalid mass	No results	No results	186.052	845032	1.37691e+06	683503	1.22638e+06	1.37047e+06	1.07077e+06	790620	2.25055e+06	2.23105e+06	1.30284e+06	663157	1.02414e+06	791627	948924	961640	1.19056e+06	773741	743059	698714	755748	1.53756	0.62064	0.0197602	0.81	1.89889	up
Com_3950_pos	Homoarginine	Homoarginine; L-Homoarginine	C7 H16 N4 O2	188.127	1.305	cpd:C01924	--	HMDB0000670	--	Organic acids and derivatives	Carboxylic acids and derivatives	Amino acids, peptides, and analogues	--	--	--	No results	Full match	Full match	189.134	1.24157e+07	1.24068e+07	1.86293e+07	2.05696e+07	8.79754e+06	1.17087e+07	9.65373e+06	9.05788e+06	1.19384e+07	1.11124e+07	1.10695e+07	1.00341e+07	9.17949e+06	9.08554e+06	9.60033e+06	9.37515e+06	1.02538e+07	8.18954e+06	9.8048e+06	9.36057e+06	1.31617	0.396345	0.0262255	0.78	2.46163	up
Com_3747_pos	Acetylcholine	Acetylcholine; O-Acetylcholine	C7 H15 N O2	145.11	1.394	cpd:C01996	map00564 Glycerophospholipid metabolism;map04024 cAMP signaling pathway;map04080 Neuroactive ligand-receptor interaction;map04721 Synaptic vesicle cycle;map04725 Cholinergic synapse;map04742 Taste transduction;map04810 Regulation of actin cytoskeleton;map04911 Insulin secretion;map04970 Salivary secretion;map04971 Gastric acid secretion;map04972 Pancreatic secretion;map04976 Bile secretion;map050…	HMDB0000895	--	Organic nitrogen compounds	Organonitrogen compounds	Quaternary ammonium salts	--	--	--	Full match	No results	No results	146.118	1.07593e+07	1.49682e+07	9.43151e+06	1.11083e+07	1.05751e+07	1.29378e+07	1.09242e+07	8.06354e+06	6.44176e+06	6.97194e+06	8.24498e+06	6.61542e+06	1.06584e+07	6.34599e+06	1.03695e+07	7.56522e+06	8.22203e+06	7.06257e+06	7.28679e+06	6.21296e+06	1.30029	0.378831	0.0275677	0.78	2.05955	up
Com_15199_pos	Methyltestosterone	Methyltestosterone	C20 H30 O2	302.224	9.716	cpd:C07198	--	HMDB0015655	--	Lipids and lipid-like molecules	Steroids and steroid derivatives	Androstane steroids	--	--	--	No results	No results	Full match	303.232	1.68517e+06	1.76529e+06	2.67629e+06	2.16353e+06	2.38142e+06	1.61323e+06	2.20827e+06	2.22143e+06	1.66072e+06	2.11767e+06	1.66199e+06	1.42621e+06	1.53903e+06	1.95212e+06	1.7591e+06	1.42818e+06	1.58195e+06	1.33403e+06	1.62952e+06	2.6198e+06	1.21032	0.275385	0.028825	0.81	2.18689	up
Com_3996_pos	Octanedioic acid	Suberic acid; Cork acid; 1,8-Octanedioic acid; Octanedioic acid; 1,6-Hexanedicarboxylic acid	C8 H14 O4	174.089	5.649	cpd:C08278	--	HMDB0000893	--	Lipids and lipid-like molecules	Fatty Acyls	Fatty acids and conjugates	--	--	--	No results	No results	Full match	197.079	9.73784e+06	1.29765e+07	1.1817e+07	9.14814e+06	1.01654e+07	1.53302e+07	1.4844e+07	1.06875e+07	1.37602e+07	8.40689e+06	9.97855e+06	8.46552e+06	1.24739e+07	1.08455e+07	7.38656e+06	8.28066e+06	1.1587e+07	5.33438e+06	1.02881e+07	7.60637e+06	1.26697	0.341384	0.0310969	0.76	1.94748	up
Com_18776_pos	Mag (18:1)	--	C21 H40 O4	356.292	8.977	--	--	--	--	--	--	--	--	--	--	No results	No results	Full match	357.3	588651	1.38368e+06	1.41041e+06	1.37722e+06	992294	1.11315e+06	1.36259e+06	1.13172e+06	1.21616e+06	760085	759934	968813	881905	681852	1.22078e+06	828405	993134	1.03584e+06	574858	615061	1.32421	0.405128	0.0354582	0.79	2.09013	up
Com_19911_pos	7-(2-thienyl)[1,2,4]triazolo[4,3-a]pyrimidine	--	C9 H6 N4 S	224.012	5.482	--	--	--	--	--	--	--	--	--	--	Invalid mass	No results	No results	225.02	2.02919e+06	1.3856e+06	1.19457e+06	1.41634e+06	1.12339e+06	994730	1.38056e+06	858690	1.34035e+06	930756	1.21825e+06	904899	1.04257e+06	1.28067e+06	768213	1.09706e+06	671604	978767	874464	1.13279e+06	1.26932	0.344051	0.0399302	0.76	1.25244	up
Com_5053_neg	L-lysine	--	C6 H14 N2 O2	146.106	1.388	--	--	HMDB0000182	--	Organic acids and derivatives	Carboxylic acids and derivatives	Amino acids, peptides, and analogues	--	--	--	No results	No results	Full match	145.098	2.76298e+06	2.67364e+06	2.49375e+06	3.61484e+06	1.86147e+06	1.93467e+06	1.76777e+06	2.59755e+06	3.78963e+06	1.6439e+06	2.01718e+06	1.58673e+06	1.01905e+06	1.50497e+06	1.23153e+06	1.46946e+06	1.61597e+06	1.81697e+06	2.37445e+06	2.31911e+06	1.48272	0.56825	0.00625596	0.86	2.26788	up
aFC: fold change. The fold change of the high embryonic yield population vs low embryonic yield population (a higher ratio indicates a higher level of expression of a compound in the high embryonic yield population)
bP value is the significance level of the difference between two populations
cVIP: Variable Importance in the Projection of two populations
dCompared with the low embryonic yield population, the high embryonic yield population presents up or down expressed of this metabolite
