# Supplementary material for: Correlation analysis of serum reproductive hormones and metabolites during multiple ovulation in sheep
Source: BMC Vet Res. 2022 Jul 26;18:290. doi: 10.1186/s12917-022-03387-1 (PMC9317590; doi:10.1186/s12917-022-03387-1)
Supplement: Supplementary file 5 — Additional file 5: Table S4. Differential metabolites of SE group at 1st comparation. [file 12917_2022_3387_MOESM5_ESM.xls]

## Sheet: Table S4
Table S4 Differential metabolites of SE group at 1st comparation.
ID	Name	Other_name(Kegg_name)	Formula	Molecular Weight	RT [min]	Kegg_ID	KEGG_pathway	HMDB_ID	Lipidmaps_ID	SuperClass(HMDB)	Class(HMDB)	SubClass(HMDB)	CATEGORY(Lipidmaps)	MAIN_CLASS(Lipidmaps)	SUB_CLASS(Lipidmaps)	mzCloud_Results	mzVault_Results	MassList_Results	m/z	SE_H1_1	SE_H1_2	SE_H1_3	SE_H1_4	SE_H1_5	SE_H1_6	SE_L1_1	SE_L1_2	SE_L1_3	SE_L1_4	SE_L1_5	SE_L1_6	FCa	log2FC	P valueb	ROC	VIPc	Up.Downd
Com_21652_pos	(+)-alpha-Lipoic acid	--	C8 H14 O2 S2	206.043	1.274	--	--	HMDB0001451	--	Organoheterocyclic compounds	Dithiolanes	Lipoic acids and derivatives	--	--	--	No results	No results	Full match	207.05	702766	444020	493631	731605	448660	609998	1.14662e+06	907737	1.48055e+06	1.02454e+06	686599	1.24035e+06	0.528904	-0.918922	0.00137216	0.944444	2.75241	down
Com_1075_pos	N-Methyllysine	--	C7 H16 N2 O2	160.121	1.269	--	--	--	--	--	--	--	--	--	--	No results	Full match	No results	716.523	1.15228e+06	1.08913e+06	1.27963e+06	1.13753e+06	1.00691e+06	1.50756e+06	2.03679e+06	1.39977e+06	1.56093e+06	1.58393e+06	1.46388e+06	1.96447e+06	0.716604	-0.480752	0.00319223	0.944444	1.3675	down
Com_13591_pos	PC (15:0/16:2)	--	C39 H74 N O8 P	715.514	11.204	--	--	--	--	--	--	--	--	--	--	No results	Full match	No results	770.57	1.90769e+06	2.67287e+06	1.96402e+06	2.56128e+06	1.6704e+06	3.24443e+06	3.91407e+06	4.4736e+06	4.14845e+06	2.69604e+06	3.26505e+06	3.94176e+06	0.624837	-0.678449	0.00408027	0.972222	1.97938	down
Com_10955_pos	PC (17:1/18:2)	--	C43 H80 N O8 P	769.562	9.522	cpd:C00791	map00330 Arginine and proline metabolism;map01100 Metabolic pathways	HMDB0000562	--	Organic acids and derivatives	Carboxylic acids and derivatives	Amino acids, peptides, and analogues	--	--	--	Full match	Full match	Full match	114.066	2.92754e+08	2.47297e+08	2.91239e+08	2.80302e+08	2.63305e+08	327761359	3.63885e+08	3.74875e+08	3.50665e+08	2.89484e+08	3.38084e+08	3.49084e+08	0.824103	-0.279104	0.0050485	0.916667	1.79376	down
Com_302_pos	Creatinine	Creatinine; 1-Methylglycocyamidine	C4 H7 N3 O	113.059	1.397	--	--	--	--	--	--	--	--	--	--	No results	Full match	No results	794.604	2.88836e+06	2.99821e+06	2.76982e+06	3.57891e+06	3.20017e+06	2.60032e+06	6.00365e+06	6.58908e+06	6.03567e+06	3.36724e+06	4.89911e+06	3.56606e+06	0.592098	-0.756091	0.00654435	0.944444	1.94177	down
Com_8284_pos	PC (18:3e/20:2)	--	C46 H84 N O7 P	793.597	9.104	cpd:C00719	map00260 Glycine, serine and threonine metabolism;map01100 Metabolic pathways;map02010 ABC transporters	HMDB0000043	--	Organic acids and derivatives	Carboxylic acids and derivatives	Amino acids, peptides, and analogues	--	--	--	Full match	Full match	Full match	118.086	1168005504	1141030812	8.37609e+08	6.33087e+08	1096753153	1222638387	1973781883	1933216187	1415012945	1261907703	1623061615	1282263231	0.642741	-0.637691	0.00735112	1	3.02093	down
Com_48_pos	Betaine	Betaine; Trimethylaminoacetate; Glycine betaine; N,N,N-Trimethylglycine; Trimethylammonioacetate	C5 H11 N O2	117.079	1.334	--	--	--	--	--	--	--	--	--	--	No results	Full match	No results	752.56	1.54482e+06	1.68752e+06	1.24399e+06	1.15787e+06	1.62332e+06	1.29429e+06	3.88759e+06	2.31422e+06	2.14553e+06	1.62295e+06	2.42969e+06	1.94884e+06	0.595994	-0.746629	0.00761717	0.944444	2.17643	down
Com_13619_pos	PC (20:5e/15:0)	--	C43 H78 N O7 P	751.552	11.709	--	--	--	LMGP01011856	--	--	--	Glycerophospholipids [GP]	Glycerophosphocholines [GP01]	Diacylglycerophosphocholines [GP0101]	No results	Full match	No results	838.631	1.06967e+07	1.59551e+07	1.01246e+07	1.27075e+07	1.14489e+07	1.18442e+07	1.89779e+07	2.21218e+07	2.21343e+07	1.14485e+07	1.6847e+07	2.09234e+07	0.647177	-0.627767	0.00785861	0.888889	1.2446	down
Com_1545_pos	PC (20:2/20:2)	--	C48 H88 N O8 P	837.623	11.206	--	--	--	LMGP01010566	--	--	--	Glycerophospholipids [GP]	Glycerophosphocholines [GP01]	Diacylglycerophosphocholines [GP0101]	No results	Full match	No results	732.553	1.00263e+08	6.91353e+07	1.00843e+08	118219356	1.40261e+08	9.70904e+07	1.98115e+08	1.66651e+08	1.77707e+08	1.68961e+08	1.40128e+08	1.06709e+08	0.653063	-0.614705	0.0084753	0.916667	1.89385	down
Com_520_pos	PC (16:0/16:1)	--	C40 H78 N O8 P	731.546	11.512	cpd:C00473	map00830 Retinol metabolism;map01100 Metabolic pathways;map04977 Vitamin digestion and absorption	HMDB0006216	LMPR01090001	Lipids and lipid-like molecules	Prenol lipids	Retinoids	Prenol Lipids [PR]	Isoprenoids [PR01]	Retinoids [PR0109]	No results	No results	Full match	287.236	1.8234e+08	1.48062e+08	1.57756e+08	1.63798e+08	162048442	1.32145e+08	1.90948e+08	2.06445e+08	2.09338e+08	161875978	2.60738e+08	2.00493e+08	0.769328	-0.378329	0.00868916	0.916667	1.9647	down
Com_437_pos	Vitamin A	Retinol; all-trans-Retinol; Vitamin A; Vitamin A1	C20 H30 O	286.23	9.714	--	--	HMDB0037013	--	Lipids and lipid-like molecules	Prenol lipids	Monoterpenoids	--	--	--	No results	No results	Full match	135.117	1.77002e+08	1.43758e+08	1.53444e+08	1.59068e+08	1.56909e+08	1.28633e+08	1.85169e+08	2.00456e+08	2.03952e+08	1.57268e+08	2.58552e+08	1.95137e+08	0.765336	-0.385834	0.00959858	0.944444	1.9887	down
Com_16702_pos	PC (18:4/18:5)	--	C44 H70 N O8 P	1542.96	9.174	--	--	--	--	--	--	--	--	--	--	No results	Invalid mass	No results	856.578	311152	440679	600146	415430	618324	519736	1.67876e+06	757085	787647	572484	1.43101e+06	760256	0.485277	-1.04312	0.00959965	0.944444	2.1354	down
Com_450_pos	p-Mentha-1,3,8-triene	--	C10 H14	134.109	9.715	--	--	--	LMGP01010904	--	--	--	Glycerophospholipids [GP]	Glycerophosphocholines [GP01]	Diacylglycerophosphocholines [GP0101]	No results	Full match	No results	810.598	7.6336e+06	8.61419e+06	9.22477e+06	8.90241e+06	7.34351e+06	7.77082e+06	1.40722e+07	1.26282e+07	1.33294e+07	7.68793e+06	1.12466e+07	1.17238e+07	0.700108	-0.514351	0.00972222	0.888889	1.89415	down
Com_10160_pos	PC (20:3/22:6)	--	C50 H82 N O8 P	855.571	11.418	--	--	--	--	--	--	--	--	--	--	Invalid mass	No results	No results	363.25	2.70881e+06	1.59198e+06	2.06806e+06	1.74012e+06	1.35747e+06	2.01461e+06	2.64347e+06	3.25529e+06	2.068e+06	2.34544e+06	2.7867e+06	3.75252e+06	0.681311	-0.553614	0.0146845	0.888889	1.86753	down
Com_4465_pos	PC (18:1/20:3)	--	C46 H84 N O8 P	809.59	9.528	--	--	--	--	--	--	--	--	--	--	No results	Invalid mass	No results	798.597	2.50248e+06	2.81368e+06	2.22453e+06	1.51603e+06	1.61898e+06	3.96747e+06	4.90402e+06	4.29332e+06	4.02107e+06	2.42233e+06	4.81757e+06	3.93749e+06	0.600233	-0.736405	0.0149676	0.888889	1.85283	down
Com_4205_pos	Proscillaridin A	--	C30 H42 O8	530.287	6.656	--	--	--	--	--	--	--	--	--	--	Invalid mass	No match	No match	182.048	1.79597e+07	1.71083e+07	1.7091e+07	2.10995e+07	1.16954e+07	2.05671e+07	2.0391e+07	2.7376e+07	3.36244e+07	2.14695e+07	1.93534e+07	3.22901e+07	0.682964	-0.550118	0.0173997	0.888889	1.96347	down
Com_11531_pos	11-Deoxy prostaglandin F1α	--	C20 H36 O4	362.243	8.942	cpd:C21516	--	HMDB0015396	--	Organoheterocyclic compounds	Pyridopyrimidines		--	--	--	Invalid mass	No results	No results	427.21	167962	244613	228109	151403	180167	182136	348329	248056	335167	229526	251478	201804	0.715076	-0.483831	0.0174537	0.916667	1.10597	down
Com_7982_pos	PC (19:1/18:2)	--	C45 H84 N O8 P	797.589	11.093	--	--	--	LMGP02050037	--	--	--	Glycerophospholipids [GP]	Glycerophosphoethanolamines [GP02]	Monoacylglycerophosphoethanolamines [GP0205]	No results	Full match	No results	452.277	2.32654e+07	2.53536e+07	2.53303e+07	1.71287e+07	2.35812e+07	2.70661e+07	2.32412e+07	3.29528e+07	3.38493e+07	2.63995e+07	3.6774e+07	4.34322e+07	0.720702	-0.472525	0.0209676	0.833333	1.53956	down
Com_2397_pos	2-Amino-6-methylmercaptopurine	--	C6 H7 N5 S	181.04	1.364	--	--	--	LMGP01010627	--	--	--	Glycerophospholipids [GP]	Glycerophosphocholines [GP01]	Diacylglycerophosphocholines [GP0101]	No results	Invalid mass	No results	762.591	2.64863e+07	2.63092e+07	2.38482e+07	2.30574e+07	1.62551e+07	3.17399e+07	51448191	3.51081e+07	2.96434e+07	2.47395e+07	5.50151e+07	3.49366e+07	0.639679	-0.644581	0.0232311	0.888889	2.06982	down
Com_21677_pos	Paliperidone	Paliperidone; 9-Hydroxyrisperidone	C23 H27 F N4 O3	426.202	10.896	--	--	HMDB0013839	--	Organoheterocyclic compounds	Azoles	Pyrazoles	--	--	--	Full match	No results	No results	218.129	260481	109260	99571.1	176927	31467.3	205982	763032	351706	630436	323693	842897	95268.5	0.293874	-1.76673	0.0244657	0.861111	1.90666	down
Com_1914_pos	LPE 16:1	--	C21 H42 N O7 P	451.27	8.679	--	--	--	--	--	--	--	--	--	--	No results	Full match	Full match	494.324	2.03342e+08	2.3383e+08	1.67563e+08	1.941e+08	2.20047e+08	2.25269e+08	2.55085e+08	241997901	2.38993e+08	2.01804e+08	2.73853e+08	2.83846e+08	0.831886	-0.265542	0.0255433	0.888889	1.54025	down
Com_1752_pos	PC (16:0/20:3)	--	C44 H82 N O8 P	761.583	9.491	--	--	--	--	--	--	--	--	--	--	No results	Full match	No results	794.606	1.34235e+06	1.27987e+06	858015	1.12632e+06	383863	674743	1.96295e+06	1.9019e+06	1.8467e+06	1.07104e+06	1.73733e+06	1.18712e+06	0.583614	-0.776913	0.0289565	0.861111	1.77469	down
Com_17952_pos	4-Methylaminoantipyrine	--	C12 H15 N3 O	217.121	5.087	--	--	--	--	--	--	--	--	--	--	Full match	No results	Full match	229.154	5.30726e+06	4.01116e+06	5.15921e+06	6.52005e+06	6.34122e+06	5.48561e+06	7.98185e+06	6.39398e+06	5.28584e+06	8.84678e+06	7.69898e+06	6.35157e+06	0.77127	-0.374691	0.0341453	0.833333	1.73131	down
Com_421_pos	PC (14:1e/2:0)	--	C24 H48 N O7 P	493.316	8.522	cpd:C00437	map00220 Arginine biosynthesis;map01100 Metabolic pathways;map01210 2-Oxocarboxylic acid metabolism;map01230 Biosynthesis of amino acids	HMDB0240589	--	Organic acids and derivatives	Carboxylic acids and derivatives	Amino acids, peptides, and analogues	--	--	--	Full match	No results	Full match	175.108	6.12213e+07	2.63976e+07	3.23372e+07	4.50375e+07	4.41212e+07	5.40805e+07	4.86429e+07	8.99594e+07	8.09021e+07	9.03092e+07	3.81427e+07	8.83159e+07	0.603282	-0.729095	0.034232	0.833333	2.17247	down
Com_18051_pos	PC (14:1e/24:4)	--	C46 H84 N O7 P	793.598	9.297	cpd:C00270	map00520 Amino sugar and nucleotide sugar metabolism;map01100 Metabolic pathways	HMDB0000230	--	Organic oxygen compounds	Organooxygen compounds	Carbohydrates and carbohydrate conjugates	--	--	--	Invalid mass	No results	No results	332.094	797290	432790	544647	480326	586419	529281	842586	920838	797226	634116	701837	551239	0.75784	-0.400034	0.0354699	0.861111	1.45099	down
Com_5577_pos	10-Nitrolinoleate	--	C18 H31 N O4	342.255	7.384	cpd:C01626	--	--	--	--	--	--	--	--	--	Full match	No results	No results	457.233	2.29877e+06	2.73515e+06	1.89694e+06	1.74632e+06	2.70292e+06	1.86346e+06	2.45496e+06	2.58474e+06	3.15688e+06	2.27396e+06	3.08009e+06	3.44118e+06	0.77941	-0.359547	0.0357141	0.805556	1.33001	down
Com_5763_pos	Prolylleucine	--	C11 H20 N2 O3	228.147	1.681	--	--	--	--	--	--	--	--	--	--	Invalid mass	No results	No results	361.233	1.83637e+06	2.29024e+06	3.49416e+06	1.22334e+06	799540	1.53345e+06	1.84097e+06	2.66904e+06	4.96167e+06	4.02848e+06	2.42164e+06	4.32712e+06	0.551986	-0.857297	0.0359217	0.888889	1.18026	down
Com_961_pos	N-Acetylornithine	N-Acetylornithine; N2-Acetyl-L-ornithine	C7 H14 N2 O3	174.1	1.405	--	--	--	--	--	--	--	--	--	--	No results	Full match	No results	780.551	7.14089e+07	8.5471e+07	7.33992e+07	7.57575e+07	8.4199e+07	8.66783e+07	1.59982e+08	1.18528e+08	8.42467e+07	9.66918e+07	100656462	8.33372e+07	0.741191	-0.432082	0.03978	0.861111	1.5107	down
Com_23645_pos	N-Acetylneuraminic acid	N-Acetylneuraminate; N-Acetylneuraminic acid; 5-Acetamido-3,5-dideoxy-D-glycero-D-galacto-2-nonulosonic acid; Neu5Ac	C11 H19 N O9	331.087	1.363	cpd:C00836	map00600 Sphingolipid metabolism;map01100 Metabolic pathways;map04071 Sphingolipid signaling pathway	HMDB0000269	LMSP01020001	Organic nitrogen compounds	Organonitrogen compounds	Amines	Sphingolipids [SP]	Sphingoid bases [SP01]	Sphinganines [SP0102]	No results	No results	Full match	302.305	472745	659813	415139	556804	774252	587268	1.09451e+06	668522	3.05908e+06	1.83556e+06	766916	667736	0.42831	-1.22327	0.040553	0.916667	3.01604	down
Com_13077_pos	Vindoline	Vindoline	C25 H32 N2 O6	456.225	8.748	--	--	--	LMGP01012163	--	--	--	Glycerophospholipids [GP]	Glycerophosphocholines [GP01]	Diacylglycerophosphocholines [GP0101]	No results	Full match	No results	786.6	1047993578	9.40771e+08	887453086	9.51685e+08	5.2138e+08	1149701950	1606977729	1175074195	1257542000	9.185e+08	1526837179	1098389285	0.725142	-0.463664	0.0432446	0.861111	1.33906	down
Com_5638_pos	(+/-)11(12)-DiHET	--	C20 H34 O4	360.226	6.299	cpd:C01176	map00140 Steroid hormone biosynthesis;map01100 Metabolic pathways;map04913 Ovarian steroidogenesis;map04927 Cortisol synthesis and secretion;map04934 Cushing's syndrome	HMDB0000375	LMST02030161	Phenylpropanoids and polyketides	Phenylpropanoic acids		Sterols [ST]	Steroids [ST02]	C21 steroids (gluco/mineralocorticoids, progestogins) and derivatives [ST0203]	Full match	No results	Full match	331.227	1.87303e+06	1.20574e+06	1.07837e+06	956050	860875	1.19564e+06	1.80254e+06	1.3897e+06	1.38009e+06	1.63742e+06	1.64191e+06	1.52219e+06	0.764861	-0.386731	0.0433174	0.833333	1.32032	down
Com_25990_pos	7-methoxy-8-(4-methyl-2-oxo-2,5-dihydrofuran-3-yl)-2H-chromen-2-one	--	C15 H12 O5	289.098	5.168	--	--	HMDB0001476	--	Benzenoids	Benzene and substituted derivatives	Benzoic acids and derivatives	--	--	--	No results	No results	Full match	154.05	987659	920303	1.61986e+06	873914	1.00989e+06	1.35672e+06	1.33737e+06	1.44e+06	2.17474e+06	1.25903e+06	1.49962e+06	1.31375e+06	0.749996	-0.415045	0.0454719	0.777778	1.07888	down
Com_458_pos	PC (18:2/18:3)	--	C44 H78 N O8 P	779.544	10.415	--	--	--	--	--	--	--	--	--	--	No results	Full match	No results	822.602	1.96087e+06	2.48758e+06	1.87047e+06	1.36358e+06	3.10277e+06	1.5067e+06	5.38673e+06	2.24682e+06	2.62234e+06	2.32612e+06	2.8231e+06	3.38417e+06	0.6542	-0.612196	0.0458202	0.833333	1.52133	down
Com_14432_pos	Sphinganine	Sphinganine; Dihydrosphingosine; 2-Amino-1,3-dihydroxyoctadecane	C18 H39 N O2	301.298	7.776	--	--	--	--	--	--	--	--	--	--	Invalid mass	No results	No results	337.271	2.32894e+06	1.39805e+06	2.49713e+06	2.26389e+06	1.80354e+06	1.00353e+06	3.27803e+06	4.3877e+06	1.57893e+07	6.07634e+06	1.88578e+06	2.01591e+06	0.337842	-1.56558	0.049174	0.833333	2.45484	down
Com_19_pos	PC (18:1/18:1)	--	C44 H84 N O8 P	785.593	10.967	--	--	--	--	--	--	--	--	--	--	No results	Invalid mass	No results	820.573	7.29528e+07	8.12364e+07	7.38635e+07	6.64053e+07	4.92492e+07	4.9137e+07	8.69158e+07	1.02067e+08	9.74191e+07	1.16163e+08	1.44148e+08	168055280	0.549611	-0.863516	0.00148329	1	2.89605	down
Com_15703_pos	17alpha-Hydroxyprogesterone	17alpha-Hydroxyprogesterone; 17alpha-Hydroxy-4-pregnene-3,20-dione; Pregn-4-ene-3,20-dione-17-ol; 17alpha-Hydroxy-progesterone	C21 H30 O3	330.22	6.401	--	--	--	--	--	--	--	--	--	--	No results	Invalid mass	No results	810.568	4.58165e+06	4.89266e+06	3.64248e+06	3.19831e+06	2.37727e+06	3.72809e+06	6.92297e+06	6.47413e+06	4.75309e+06	4.65083e+06	4.24705e+06	5.0965e+06	0.697488	-0.519759	0.0204186	0.888889	1.59058	down
Com_14003_pos	3-Hydroxyanthranilic Acid	--	C7 H7 N O3	153.043	5.098	--	--	--	LMGP01010642	--	--	--	Glycerophospholipids [GP]	Glycerophosphocholines [GP01]	Diacylglycerophosphocholines [GP0101]	No results	Invalid mass	No results	854.593	7.74516e+06	6.55129e+06	5.3921e+06	5.81069e+06	4.73836e+06	5.29915e+06	9.5066e+06	9.28205e+06	7.0825e+06	6.31795e+06	6.33519e+06	1.05059e+07	0.724793	-0.464359	0.0231109	0.861111	1.79137	down
Com_8941_pos	PC (19:0/20:5)	--	C47 H84 N O8 P	821.595	11.491	--	--	--	LMGP01010541	--	--	--	Glycerophospholipids [GP]	Glycerophosphocholines [GP01]	Diacylglycerophosphocholines [GP0101]	No results	Invalid mass	No results	790.561	1.64825e+07	9.27978e+06	8.22826e+06	6.10231e+06	8.1887e+06	1.17719e+07	1.97643e+07	1.48859e+07	1.53013e+07	1.02095e+07	1.31074e+07	1.80498e+07	0.657629	-0.604655	0.0274361	0.861111	1.58807	down
Com_4345_pos	2-Linoleoyl glycerol	--	C21 H38 O4	336.264	10.326	cpd:C00386	map00340 Histidine metabolism;map00410 beta-Alanine metabolism;map01100 Metabolic pathways	HMDB0000033	--	Organic acids and derivatives	Peptidomimetics	Hybrid peptides	--	--	--	Full match	Full match	Full match	225.1	6.06054e+06	9.4185e+06	8.14618e+06	7.88114e+06	3.9998e+06	1.05011e+07	1.06854e+07	1.15519e+07	9.21523e+06	1.32791e+07	1.11733e+07	1.12971e+07	0.68461	-0.546646	0.0311715	0.944444	1.86885	down
Com_224_neg	OxPC (16:0-18:0+1O(1Cyc))	--	C42 H82 N O9 P	821.58	9.955	cpd:C01420	--	HMDB0000197	--	Organoheterocyclic compounds	Indoles and derivatives	Indolyl carboxylic acids and derivatives	--	--	--	No results	No results	Full match	239.017	91512.2	67220.2	35846.7	32977.9	37082.4	53705.5	106097	91875.6	69830.5	47741.9	83961	110278	0.62447	-0.679295	0.0380151	0.861111	2.06258	down
Com_1525_neg	FAHFA (18:2/20:4)	--	C38 H62 O4	582.464	9.984	--	--	--	--	--	--	--	--	--	--	No results	Full match	No results	161.128	5.81168e+07	3.38176e+07	6.29722e+07	5.1816e+07	6.78612e+07	6.97187e+07	3.20138e+07	2.78646e+07	2.9568e+07	3.61937e+07	4.26587e+07	2.59131e+07	1.77282	0.826046	0.0023436	0.944444	1.71758	up
Com_147_neg	LPC 17:0	--	C25 H52 N O7 P	555.354	9.826	--	--	--	--	--	--	--	--	--	--	No results	Invalid mass	No results	772.491	1.10433e+06	1.9044e+06	1.5397e+06	1.45043e+06	1.31711e+06	1.88651e+06	810146	1.2556e+06	967680	694573	1.18146e+06	1.17377e+06	1.51276	0.597186	0.00926959	0.916667	1.44151	up
Com_1529_neg	1-Palmitoyl-Sn-Glycero-3-Phosphocholine	--	C24 H50 N O7 P	495.333	9.825	--	--	--	LMST01130008	--	--	--	Sterols [ST]	Sterols [ST01]	Bufanolides and derivatives [ST0113]	Full match	No results	No results	531.295	1.02921e+07	8.17562e+06	7.76804e+06	10427781	1.48367e+07	1.00884e+07	4.19347e+06	1.77324e+06	1.1835e+06	7.18186e+06	1.60113e+06	7.72206e+06	2.60359	1.3805	0.0141165	1	2.42606	up
Com_5618_neg	LPC 12:0	--	C20 H42 N O7 P	485.276	7.591	--	--	HMDB0005049	--	Lipids and lipid-like molecules	Fatty Acyls	Lineolic acids and derivatives	--	--	--	Invalid mass	No results	No results	343.263	3.00812e+06	2.61318e+06	2.41067e+06	4.54568e+06	2.12895e+06	3.86736e+06	2.03342e+06	1.44671e+06	863027	3.04917e+06	782503	2.13994e+06	1.80071	0.848569	0.0293711	0.861111	1.37619	up
Com_2481_neg	PC (16:1e/20:4)	--	C44 H80 N O7 P	811.575	10.883	--	--	--	--	--	--	--	--	--	--	Invalid mass	No results	No results	290.105	139263	846135	46186.7	224396	347686	183985	147635	131210	46463.2	31591.6	59059.5	42318.5	3.9008	1.96377	0.0364298	0.861111	1.6668	up
Com_1974_neg	PC (16:0/22:4)	--	C46 H84 N O8 P	855.601	11.732	--	--	--	--	--	--	--	--	--	--	No results	Full match	No results	581.456	1.29528e+06	1.79145e+06	1.77226e+06	1.59426e+06	2.63038e+06	2.48353e+06	1.01291e+06	1.2692e+06	1.13646e+06	614522	1.00051e+06	1.43753e+06	1.7875	0.837942	0.004997	0.972222	1.07704	up
Com_2068_neg	(3beta,9xi)-3-(beta-D-Glucopyranosyloxy)-14-hydroxycard-20(22)-enolide	--	C29 H44 O9	582.305	6.157	--	--	--	LMGP01050024	--	--	--	Glycerophospholipids [GP]	Glycerophosphocholines [GP01]	Monoacylglycerophosphocholines [GP0105]	No results	Invalid mass	No results	554.347	216143761	1.75168e+08	1.72479e+08	2.24175e+08	1.75573e+08	1.96754e+08	1.51202e+08	1.87216e+08	1.27694e+08	1.11972e+08	1.57356e+08	1.45256e+08	1.31747	0.397773	0.0101072	0.916667	2.0097	up
Com_1191_neg	PC (15:0/18:1)	--	C41 H80 N O8 P	791.569	10.621	--	--	HMDB0010382	--	Lipids and lipid-like molecules	Glycerophospholipids	Glycerophosphocholines	--	--	--	No results	No results	Full match	494.326	1.46635e+07	1.21857e+07	1.2004e+07	1.51504e+07	1.21999e+07	1.3646e+07	9.76349e+06	1.27596e+07	8.58587e+06	5.99677e+06	1.07047e+07	7.86692e+06	1.43415	0.520191	0.0138456	0.916667	2.3256	up
Com_883_neg	3-[4-methyl-1-(2-methylpropanoyl)-3-oxocyclohexyl]butanoic acid	--	C15 H24 O4	268.168	6.888	--	--	--	LMGP01050009	--	--	--	Glycerophospholipids [GP]	Glycerophosphocholines [GP01]	Monoacylglycerophosphocholines [GP0105]	No results	Invalid mass	No results	484.268	2.51786e+06	1.43571e+06	1.58879e+06	920184	1.83342e+06	2.19799e+06	687809	1.39922e+06	1.07191e+06	796287	897462	1.24605e+06	1.72068	0.782976	0.017885	0.916667	1.98762	up
Com_1490_neg	Carnosine	Carnosine; Nalpha-(beta-alanyl)-L-histidine	C9 H14 N4 O3	226.107	1.275	--	--	--	--	--	--	--	--	--	--	Invalid mass	No results	No results	581.297	8.68956e+06	5.14857e+06	1.64501e+06	7.46889e+06	7.09613e+06	5.8017e+06	2.10498e+06	2.51836e+06	488909	5.53267e+06	1.44807e+06	1.83356e+06	2.57421	1.36413	0.0271631	0.861111	1.52861	up
Com_14928_neg	Cystine	Cystine; Dicysteine; alpha-Diamino-beta-dithiolactic acid	C6 H12 N2 O4 S2	240.024	1.371	--	--	--	--	--	--	--	--	--	--	Full match	No results	No results	267.161	1.15818e+07	6.72977e+06	6.22593e+06	9.25986e+06	6.02335e+06	8.74179e+06	3.49803e+06	5.12542e+06	4.51025e+06	7.36904e+06	5.24393e+06	7.13018e+06	1.4771	0.56277	0.0306743	0.833333	1.31026	up
Com_3091_neg	trans-10-Heptadecenoic acid	--	C17 H32 O2	268.241	10.598	--	--	--	--	--	--	--	--	--	--	Full match	No results	No results	267.233	3.79828e+06	2.81335e+06	3.59521e+06	3.48416e+06	3.39132e+06	2.66979e+06	2.01021e+06	2.47771e+06	2.57618e+06	1.84191e+06	2.49259e+06	3.73748e+06	1.30497	0.384015	0.0396495	0.861111	1.25188	up
Com_1668_neg	23-Nordeoxycholic acid	--	C23 H38 O4	378.277	7.6	--	--	--	--	--	--	--	--	--	--	No results	No results	Full match	377.27	1.13373e+07	7.23065e+06	1.86962e+06	1.29959e+07	3.745e+06	1.22777e+07	2.83903e+06	3.75911e+06	1.76782e+06	6.04311e+06	1.58813e+06	2.36896e+06	2.69278	1.4291	0.0440266	0.833333	1.95012	up
aFC: fold change. The fold change of the high embryonic yield population vs low embryonic yield population (a higher ratio indicates a higher level of expression of a compound in the high embryonic yield population)
bP value is the significance level of the difference between two populations
cVIP: Variable Importance in the Projection of two populations
dCompared with the low embryonic yield population, the high embryonic yield population presents up or down expressed of this metabolite
