# Supplementary material for: Correlation analysis of serum reproductive hormones and metabolites during multiple ovulation in sheep
Source: BMC Vet Res. 2022 Jul 26;18:290. doi: 10.1186/s12917-022-03387-1 (PMC9317590; doi:10.1186/s12917-022-03387-1)
Supplement: Supplementary file 6 — Additional file 6: Table S5. Differential metabolites of IE group at 2nd comparation. [file 12917_2022_3387_MOESM6_ESM.xls]

## Sheet: Table S5
Table S5 Differential metabolites of IE group at 2nd comparation.
ID	Name	Other_name(Kegg_name)	Formula	Molecular Weight	RT [min]	Kegg_ID	KEGG_pathway	HMDB_ID	Lipidmaps_ID	SuperClass(HMDB)	Class(HMDB)	SubClass(HMDB)	CATEGORY(Lipidmaps)	MAIN_CLASS(Lipidmaps)	SUB_CLASS(Lipidmaps)	mzCloud_Results	mzVault_Results	MassList_Results	m/z	IE_H2_1	IE_H2_2	IE_H2_3	IE_H2_4	IE_H2_5	IE_H2_6	IE_H2_7	IE_H2_8	IE_H2_9	IE_H2_10	IE_L2_1	IE_L2_2	IE_L2_3	IE_L2_4	IE_L2_5	IE_L2_6	IE_L2_7	IE_L2_8	IE_L2_9	IE_L2_10	FCa	log2FC	P valueb	ROC	VIPc	Up.Downd
Com_4621_pos	2,4-Dimethylbenzaldehyde	--	C9 H10 O	134.073	6.411	--	--	HMDB0032142	--	Benzenoids	Benzene and substituted derivatives	Benzoyl derivatives	--	--	--	Full match	No results	No results	135.08	2.10463e+06	1.95337e+06	2.25245e+06	1.7013e+06	943337	1.53326e+06	1.17442e+06	2.13111e+06	3.41779e+06	1.909e+06	2.6093e+06	2.3922e+06	2.70018e+06	2.59999e+06	2.07259e+06	2.803e+06	2.91191e+06	3.30834e+06	2.95969e+06	2.67588e+06	0.707306	-0.499593	0.00697328	0.87	1.81266	down
Com_21190_pos	1,2-dihydroxyheptadec-16-yn-4-yl acetate	--	C19 H34 O4	348.234	11.388	--	--	--	LMFA05000645	--	--	--	Fatty Acyls [FA]	Fatty alcohols [FA05]	_	Invalid mass	No results	No results	349.241	817633	577061	423393	830920	539005	569964	468880	702287	927014	985722	689516	595785	1.24779e+06	1.49614e+06	893325	832879	1.38006e+06	1.29617e+06	1.32047e+06	712600	0.653804	-0.613071	0.0091845	0.82	1.61171	down
Com_10259_pos	Tetranor-12(S)-HETE	--	C16 H26 O3	288.17	6.997	--	--	--	--	--	--	--	--	--	--	Invalid mass	No results	No results	289.177	3.86089e+06	2.74531e+06	2.02429e+06	2.98898e+06	1.78041e+06	1.77738e+06	1.03968e+06	1.84349e+06	2.4399e+06	1.81123e+06	2.47055e+06	4.80416e+06	3.52214e+06	1.9903e+06	3.80456e+06	2.97434e+06	4.52259e+06	2.80582e+06	4.13616e+06	2.41999e+06	0.667	-0.584241	0.0104056	0.82	2.26149	down
Com_21534_pos	ACar 15:2	--	C22 H40 N O4	381.287	6.775	--	--	--	--	--	--	--	--	--	--	No results	Invalid mass	No results	382.294	558195	1.1029e+06	518318	561396	994865	508586	514449	695513	619998	1.11865e+06	917804	1.1626e+06	1.14904e+06	1.2571e+06	603817	923802	989280	815820	1.34709e+06	901819	0.714416	-0.485164	0.0111726	0.8	2.38323	down
Com_5375_pos	PC (17:0/18:5)	--	C43 H76 N O8 P	765.529	10.769	--	--	--	--	--	--	--	--	--	--	No results	Full match	No results	766.536	3.36471e+06	3.87392e+06	4.68282e+06	3.40371e+06	2.54018e+06	2.37271e+06	3.47149e+06	3.78617e+06	3.22571e+06	5.2631e+06	3.16768e+06	3.10597e+06	3.68586e+06	8.1539e+06	6.44335e+06	4.48698e+06	5.82081e+06	7.89797e+06	1.0364e+07	5.3843e+06	0.615006	-0.701327	0.011944	0.78	1.95945	down
Com_13614_pos	Pleuromutilin	Pleuromutilin; Pleuromulin	C22 H34 O5	395.264	7.112	cpd:C09169	--	--	--	--	--	--	--	--	--	Invalid mass	No results	No results	396.271	1.58652e+06	1.46978e+06	1.65185e+06	2.68845e+06	2.00402e+06	1.40509e+06	1.64296e+06	1.93259e+06	3.28128e+06	1.27271e+06	2.09797e+06	2.16458e+06	3.47576e+06	2.24697e+06	1.8908e+06	2.06119e+06	2.61134e+06	2.51104e+06	2.73629e+06	2.36391e+06	0.783749	-0.351537	0.0250711	0.81	2.51543	down
Com_7902_pos	ACar 10:1	--	C17 H32 N O4	313.225	6.099	--	--	--	--	--	--	--	--	--	--	No results	Invalid mass	No results	314.232	3.09483e+06	1.51462e+06	1.26906e+06	4.61408e+06	3.12086e+06	1.04322e+06	852533	1.34141e+06	1.89783e+06	7.13971e+06	2.91543e+06	1.76485e+06	7.2559e+06	3.6454e+06	2.22328e+06	4.92875e+06	5.87703e+06	3.10863e+06	6.51504e+06	4.19183e+06	0.610193	-0.712662	0.0299994	0.77	2.12892	down
Com_8621_pos	PC (18:4e/6:0)	--	C32 H58 N O7 P	599.395	10.412	--	--	--	--	--	--	--	--	--	--	No results	Full match	No results	600.403	3.17109e+06	3.6471e+06	3.44353e+06	2.69362e+06	4.59024e+06	3.32211e+06	1.7747e+06	4.34146e+06	2.21488e+06	3.15256e+06	5.18758e+06	4.32302e+06	3.54404e+06	4.19303e+06	3.29379e+06	4.17078e+06	4.35946e+06	4.84668e+06	2.51561e+06	6.09357e+06	0.760713	-0.394575	0.0311483	0.77	1.99126	down
Com_26157_pos	RPK	--	C17 H33 N7 O4	399.261	5.975	--	--	--	--	--	--	--	--	--	--	Invalid mass	No results	No results	400.268	550229	401299	729108	346746	756003	427474	222411	450942	452990	793108	865811	755217	736582	999187	350194	906108	573324	628114	577586	838652	0.70951	-0.495104	0.0312249	0.79	2.22004	down
Com_18056_pos	PC (16:0/18:5)	--	C42 H74 N O8 P	751.513	10.35	--	--	--	--	--	--	--	--	--	--	No results	Full match	No results	752.523	357955	404231	1.27876e+06	1.01724e+06	379731	359128	738443	590465	714730	892172	425570	735951	890322	1.183e+06	1.08831e+06	547715	1.51757e+06	1.3672e+06	1.63043e+06	1.25453e+06	0.632751	-0.66029	0.0318886	0.78	2.19663	down
Com_3499_pos	ACar 12:1	--	C19 H36 N O4	341.256	6.534	--	--	--	--	--	--	--	--	--	--	No results	Invalid mass	No results	342.264	8.23412e+06	5.42886e+06	3.221e+06	1.14515e+07	6.44539e+06	3.33786e+06	1.42287e+06	2.31042e+06	4.97713e+06	1.73616e+07	6.8417e+06	4.56034e+06	1.99412e+07	1.20061e+07	6.12764e+06	8.93168e+06	1.77544e+07	5.46926e+06	1.86517e+07	1.25722e+07	0.568783	-0.814049	0.03304	0.79	2.04457	down
Com_8553_pos	Traumatic acid	Traumatic acid; (2E)-Dodecenedioic acid; Dodec-2-enedioic acid	C12 H20 O4	228.136	5.97	cpd:C16308	map00592 alpha-Linolenic acid metabolism	HMDB0000933	LMFA01170002	Lipids and lipid-like molecules	Fatty Acyls	Fatty acids and conjugates	Fatty Acyls [FA]	Fatty Acids and Conjugates [FA01]	Dicarboxylic acids [FA0117]	No results	No results	Full match	229.143	2.06141e+06	1.84312e+06	1.10889e+06	544621	1.41216e+06	236650	840617	1.97009e+06	1.58318e+06	1.69346e+06	1.67589e+06	1.75711e+06	2.06816e+06	1.56052e+06	3.11892e+06	2.17078e+06	2.20816e+06	2.07733e+06	1.50171e+06	2.04032e+06	0.658817	-0.602051	0.0333853	0.82	2.38256	down
Com_11093_pos	SPK	--	C14 H26 N4 O5	352.169	8.349	--	--	--	--	--	--	--	--	--	--	Invalid mass	No results	No results	353.176	3.21055e+06	2.61615e+06	2.91479e+06	3.37991e+06	1.8087e+06	3.08473e+06	1.25228e+06	3.1781e+06	2.25587e+06	962161	5.09037e+06	1.98083e+06	2.92686e+06	3.98103e+06	2.35355e+06	2.82712e+06	3.86706e+06	4.26388e+06	3.75361e+06	3.65234e+06	0.710825	-0.492433	0.0361268	0.78	1.84185	down
Com_16379_pos	2-(2-amino-3-methylbutanamido)-3-phenylpropanoic acid	--	C14 H20 N2 O3	264.147	5.362	--	--	--	--	--	--	--	--	--	--	Full match	No results	Full match	265.154	237078	331811	1.46076e+06	309251	621667	341915	482998	992054	296265	720631	2.54723e+06	312472	302354	711433	1.02876e+06	2.27479e+06	636573	1.1764e+06	1.60585e+06	1.58722e+06	0.475613	-1.07214	0.036175	0.77	2.00962	down
Com_210_pos	PC (18:2/18:2)	--	C44 H80 N O8 P	781.562	11.2	--	--	--	LMGP01010937	--	--	--	Glycerophospholipids [GP]	Glycerophosphocholines [GP01]	Diacylglycerophosphocholines [GP0101]	No results	Full match	No results	782.569	2.2868e+08	1.45097e+08	1.88302e+08	2.94921e+08	2.16803e+08	1.52653e+08	1.52881e+08	2.37441e+08	237652057	3.31549e+08	1.87849e+08	1.6303e+08	2.25171e+08	4.3494e+08	3.95001e+08	2.34791e+08	3.58072e+08	5.68187e+08	426165897	2.65055e+08	0.670903	-0.575824	0.0364551	0.75	1.66457	down
Com_2317_pos	Octadeca-11E,13E,15Z-trienoic acid	--	C18 H30 O2	278.224	9.495	--	--	--	LMFA01030777	--	--	--	Fatty Acyls [FA]	Fatty Acids and Conjugates [FA01]	Unsaturated fatty acids [FA0103]	No results	No results	Full match	279.231	1.51966e+07	1.37456e+07	9.26357e+06	2.16652e+07	1.17864e+07	1.32677e+07	6.89334e+06	1.01116e+07	1.51358e+07	2.08163e+07	1.53912e+07	1.10516e+07	2.23386e+07	2.301e+07	1.33782e+07	1.86163e+07	3.11179e+07	2.66117e+07	2.35341e+07	1.20277e+07	0.699634	-0.515327	0.0369238	0.78	1.45614	down
Com_222_pos	PC (18:1/18:2)	--	C44 H82 N O8 P	783.578	11.187	--	--	--	LMGP01010895	--	--	--	Glycerophospholipids [GP]	Glycerophosphocholines [GP01]	Diacylglycerophosphocholines [GP0101]	No results	Full match	No results	784.586	1.88391e+08	1.24875e+08	1.41277e+08	2.67382e+08	1.11769e+08	1.44946e+08	1.14116e+08	1.47171e+08	1.67015e+08	2.27213e+08	2.25136e+08	1.07414e+08	2.11557e+08	2.08058e+08	2.06343e+08	2.84811e+08	2.183e+08	3.0065e+08	2.38076e+08	1.67158e+08	0.753935	-0.407488	0.0383404	0.76	1.61217	down
Com_7401_pos	7-(2-hydroxypropan-2-yl)-1,4a-dimethyl-decahydronaphthalen-1-ol	--	C15 H28 O2	222.198	7.544	--	--	--	--	--	--	--	--	--	--	Invalid mass	No results	No results	223.205	3.58643e+06	2.37106e+06	2.05649e+06	3.50195e+06	2.04876e+06	3.70294e+06	2.40142e+06	1.74456e+06	3.71018e+06	2.01115e+06	2.97349e+06	2.62781e+06	3.9095e+06	3.07847e+06	2.92736e+06	3.35378e+06	7.04875e+06	3.9357e+06	3.9127e+06	2.61441e+06	0.745835	-0.423071	0.0417927	0.76	1.68497	down
Com_2122_pos	PC (16:1/16:1)	--	C40 H76 N O8 P	729.531	10.036	--	--	--	LMGP01010684	--	--	--	Glycerophospholipids [GP]	Glycerophosphocholines [GP01]	Diacylglycerophosphocholines [GP0101]	No results	Full match	No results	730.539	1.31469e+07	1.80104e+07	2.19445e+07	1.67307e+07	8.66913e+06	8.77612e+06	1.29125e+07	1.36948e+07	1.4369e+07	2.42824e+07	1.19915e+07	1.37653e+07	1.41488e+07	3.38571e+07	2.04071e+07	2.06039e+07	1.94577e+07	2.77344e+07	2.53525e+07	2.432e+07	0.720742	-0.472446	0.0421992	0.76	1.73449	down
Com_3007_pos	Coenzyme Q2	--	C19 H26 O4	318.187	9.998	--	--	HMDB0006709	--	Lipids and lipid-like molecules	Prenol lipids	Quinone and hydroquinone lipids	--	--	--	Invalid mass	No results	No results	319.194	1.54407e+07	1.21183e+07	9.26242e+06	1.76597e+07	1.31615e+07	1.27786e+07	9.27307e+06	1.29158e+07	1.65625e+07	2.21912e+07	1.70563e+07	1.15674e+07	1.91721e+07	2.5055e+07	1.53098e+07	1.82361e+07	2.24834e+07	2.29393e+07	2.03203e+07	1.15094e+07	0.76975	-0.377538	0.0436682	0.75	1.39293	down
Com_2231_pos	Decanoylcarnitine	--	C17 H33 N O4	315.241	6.293	--	--	HMDB0000651	LMFA07070059	Lipids and lipid-like molecules	Fatty Acyls	Fatty acid esters	Fatty Acyls [FA]	Fatty esters [FA07]	Fatty acyl carnitines [FA0707]	Full match	No results	No results	316.248	8.47317e+06	3.92511e+06	3.23248e+06	1.22704e+07	6.54496e+06	3.38934e+06	277868	2.87733e+06	3.73338e+06	2.66249e+07	6.09121e+06	4.72538e+06	3.80005e+07	4.58442e+06	6.21416e+06	1.47074e+07	2.16749e+07	1.03831e+07	2.51738e+07	1.53801e+07	0.485581	-1.04221	0.0449987	0.78	2.47467	down
Com_2788_pos	13,14-dihydro-15-keto-tetranor Prostaglandin E2	--	C16 H26 O5	280.167	6.657	--	--	--	--	--	--	--	--	--	--	Invalid mass	No results	No results	281.174	1.59554e+07	1.3196e+07	1.06978e+07	1.09594e+07	1.49089e+07	1.47856e+07	1.16548e+07	8.14411e+06	9.27043e+06	7.58325e+06	1.38083e+07	1.55986e+07	1.50633e+07	2.03454e+07	1.45745e+07	8.84179e+06	2.47329e+07	1.49121e+07	1.10441e+07	1.40541e+07	0.765848	-0.38487	0.0467524	0.75	1.94389	down
Com_3192_pos	13,14-Dihydro prostaglandin E1	--	C20 H36 O5	338.243	7.796	--	--	--	--	--	--	--	--	--	--	Invalid mass	No results	No results	339.25	8.23325e+06	6.59988e+06	4.50114e+06	1.16396e+07	4.13753e+06	3.58601e+06	3.4748e+06	3.0768e+06	7.13916e+06	4.58517e+06	1.02471e+07	4.34709e+06	1.07371e+07	4.43241e+06	1.04495e+07	5.405e+06	2.10631e+07	1.14615e+07	1.26158e+07	4.36137e+06	0.598963	-0.739462	0.0494337	0.74	2.14059	down
Com_3128_neg	Prostaglandin H2	Prostaglandin H2; (5Z,13E)-(15S)-9alpha,11alpha-Epidioxy-15-hydroxyprosta-5,13-dienoate; (5Z,13E,15S)-9alpha,11alpha-Epidioxy-15-hydroxyprosta-5,13-dienoate; PGH2; (5Z,9alpha,11alpha,13E,15S)-9,11-Epidioxy-15-hydroxy-prosta-5,13-dienoate	C20 H32 O5	334.215	7.726	cpd:C00427	map00590 Arachidonic acid metabolism;map01100 Metabolic pathways;map04611 Platelet activation;map04723 Retrograde endocannabinoid signaling;map04726 Serotonergic synapse;map04921 Oxytocin signaling pathway	HMDB0001381	LMFA03010010	Lipids and lipid-like molecules	Fatty Acyls	Eicosanoids	Fatty Acyls [FA]	Eicosanoids [FA03]	Prostaglandins [FA0301]	Invalid mass	No results	No match	333.208	2.50689e+06	1.9738e+06	2.4239e+06	5.79215e+06	2.02167e+06	1.32863e+06	1.49892e+06	2.57493e+06	1.84128e+06	2.66005e+06	2.66946e+06	2.74032e+06	5.09767e+06	3.36351e+06	2.59214e+06	1.91604e+06	4.05602e+06	4.66556e+06	6.0728e+06	3.81606e+06	0.665652	-0.587159	0.0201525	0.84	2.44626	down
Com_3824_neg	Arachidic Acid	Icosanoic acid; Eicosanoic acid; Arachidic acid	C20 H40 O2	312.303	8.846	cpd:C06425	map01040 Biosynthesis of unsaturated fatty acids	HMDB0002212	LMFA01010020	Lipids and lipid-like molecules	Fatty Acyls	Fatty acids and conjugates	Fatty Acyls [FA]	Fatty Acids and Conjugates [FA01]	Straight chain fatty acids [FA0101]	Full match	No results	Full match	311.296	3.54488e+06	1.04748e+06	3.28538e+06	2.20672e+06	2.02383e+06	3.40788e+06	3.72946e+06	2.10206e+06	1.93933e+06	3.68646e+06	4.35265e+06	1.50113e+06	3.28783e+06	6.35221e+06	3.47967e+06	5.37817e+06	3.71943e+06	5.50314e+06	3.11666e+06	5.09039e+06	0.645588	-0.631315	0.0289781	0.78	2.47068	down
Com_749_neg	Pentadecanoic acid	Pentadecanoic acid; Pentadecylic acid; n-Pentadecanoic acid	C15 H30 O2	242.225	9.796	cpd:C16537	--	HMDB0000826	LMFA01010015	Lipids and lipid-like molecules	Fatty Acyls	Fatty acids and conjugates	Fatty Acyls [FA]	Fatty Acids and Conjugates [FA01]	Straight chain fatty acids [FA0101]	Full match	No results	Full match	241.218	2.1751e+07	1.02046e+07	8.78283e+06	2.58066e+07	1.57417e+07	1.29611e+07	1.05085e+07	1.66892e+07	1.85101e+07	3.20771e+07	2.22661e+07	1.12156e+07	2.47129e+07	4.44319e+07	2.23873e+07	1.86621e+07	3.27742e+07	4.24052e+07	2.22164e+07	1.72966e+07	0.669713	-0.578385	0.0451137	0.78	1.38831	down
Com_10160_pos	PC (20:3/22:6)	--	C50 H82 N O8 P	855.571	11.418	--	--	--	--	--	--	--	--	--	--	No results	Invalid mass	No results	856.578	849810	855489	1.06695e+06	916643	725292	603880	2.2922e+06	705707	890569	879456	470755	436737	363738	407903	660296	654871	595522	522592	644773	812542	1.757	0.813112	0.00179628	0.94	2.45732	up
Com_3022_pos	PC (19:1/19:1)	--	C46 H88 N O8 P	813.624	11.538	--	--	--	LMGP01011774	--	--	--	Glycerophospholipids [GP]	Glycerophosphocholines [GP01]	Diacylglycerophosphocholines [GP0101]	No results	Full match	No results	814.632	6.69046e+06	1.37684e+07	3.78596e+06	6.63678e+06	1.22143e+07	1.67938e+07	5.01583e+06	3.93846e+06	6.60802e+06	7.22044e+06	2.84717e+06	5.12848e+06	2.27904e+06	5.43568e+06	1.93435e+06	6.47812e+06	6.46817e+06	2.15997e+06	4.05213e+06	2.80016e+06	2.08857	1.06252	0.00441974	0.86	2.6662	up
Com_18597_pos	PC (14:0e/22:2)	--	C44 H86 N O7 P	771.615	11.713	--	--	--	--	--	--	--	--	--	--	No results	Full match	No results	772.623	328005	403857	607057	1.34136e+06	660497	440275	1.64182e+06	370597	512077	740221	329614	301014	440409	500577	373811	328125	223778	456697	225498	242501	2.05895	1.04191	0.00648113	0.84	2.68952	up
Com_12144_pos	Jasmonic acid	(-)-Jasmonic acid; Jasmonic acid; {(1R,2R)-3-Oxo-2-[(Z)pent-2-enyl]cyclopent-2-enyl}acetic acid; Jasmonate; (-)-Jasmonate	C12 H18 O3	210.125	6.454	cpd:C08491	map00592 alpha-Linolenic acid metabolism;map01100 Metabolic pathways	HMDB0032797	LMFA02020001	Lipids and lipid-like molecules	Fatty Acyls	Lineolic acids and derivatives	Fatty Acyls [FA]	Octadecanoids [FA02]	Jasmonic acids [FA0202]	Full match	No results	No results	211.133	2.77651e+06	2.61221e+06	3.45189e+06	2.05088e+06	2.50917e+06	1.64446e+06	3.06345e+06	3.38342e+06	2.11057e+06	1.44114e+06	956451	2.94558e+06	1.89049e+06	1.38394e+06	2.26882e+06	1.27408e+06	1.54012e+06	1.59368e+06	1.0857e+06	1.9925e+06	1.47913	0.564749	0.0108171	0.83	2.18326	up
Com_3950_pos	Homoarginine	Homoarginine; L-Homoarginine	C7 H16 N4 O2	188.127	1.305	cpd:C01924	--	HMDB0000670	--	Organic acids and derivatives	Carboxylic acids and derivatives	Amino acids, peptides, and analogues	--	--	--	No results	Full match	Full match	189.134	9.25362e+06	1.18485e+07	1.55984e+07	1.38866e+07	9.59761e+06	1.1748e+07	8.8277e+06	8.64707e+06	9.33388e+06	8.24065e+06	9.66548e+06	7.81106e+06	7.41192e+06	9.32366e+06	8.09424e+06	8.74642e+06	8.4516e+06	1.04165e+07	5.783e+06	8.08853e+06	1.27675	0.352477	0.0148738	0.81	2.14798	up
Com_11818_pos	N-Acetylalanine	--	C5 H9 N O3	131.058	1.829	--	--	HMDB0000766	--	Organic acids and derivatives	Carboxylic acids and derivatives	Amino acids, peptides, and analogues	--	--	--	No results	Full match	Full match	132.066	1.60444e+06	1.15134e+06	1.61824e+06	1.11347e+06	1.54355e+06	1.3469e+06	1.9225e+06	1.51937e+06	2.23683e+06	1.6307e+06	1.2923e+06	1.17467e+06	1.25913e+06	1.29497e+06	1.36849e+06	1.34273e+06	1.35154e+06	1.53127e+06	977517	922299	1.25349	0.325951	0.0190105	0.8	1.33851	up
Com_19_pos	PC (18:1/18:1)	--	C44 H84 N O8 P	785.593	10.967	--	--	--	LMGP01012163	--	--	--	Glycerophospholipids [GP]	Glycerophosphocholines [GP01]	Diacylglycerophosphocholines [GP0101]	No results	Full match	No results	786.6	1424864526	2657859099	1163065579	1258093914	1783136655	1618607871	1284713530	1194953893	890098814	1154032703	1053917687	1546755004	9.83563e+08	1009808861	9.13366e+08	1707484917	8.19996e+08	8.94821e+08	8.95882e+08	8.9358e+08	1.34613	0.42882	0.0336724	0.78	1.75769	up
Com_7814_pos	D-Glucosamine	D-Glucosamine; Chitosamine; 2-Amino-2-deoxy-D-glucose	C6 H13 N O5	179.079	1.406	cpd:C00329	map00520 Amino sugar and nucleotide sugar metabolism;map01100 Metabolic pathways	HMDB0030091	--	Organic oxygen compounds	Organooxygen compounds	Carbohydrates and carbohydrate conjugates	--	--	--	No results	No results	Full match	180.086	4.73449e+06	4.30501e+06	7.49371e+06	3.3651e+06	5.1855e+06	4.52611e+06	4.77702e+06	3.46531e+06	4.94809e+06	4.01793e+06	4.74478e+06	4.38316e+06	3.1676e+06	4.60693e+06	3.21649e+06	4.28566e+06	2.34758e+06	3.29305e+06	1.99112e+06	4.17586e+06	1.29289	0.370594	0.0356039	0.79	2.18329	up
Com_8941_pos	PC (19:0/20:5)	--	C47 H84 N O8 P	821.595	11.491	--	--	--	--	--	--	--	--	--	--	No results	Full match	No results	822.602	6.69999e+06	2.83347e+06	2.53535e+06	4.49173e+06	3.98292e+06	2.42932e+06	3.88783e+06	2.11224e+06	2.75824e+06	2.64559e+06	3.06168e+06	2.77044e+06	2.14452e+06	1.99972e+06	2.14662e+06	3.24544e+06	2.2219e+06	3.00231e+06	1.58173e+06	2.21025e+06	1.40977	0.49546	0.0358282	0.73	1.67535	up
Com_4974_pos	L-Homocitrulline	L-Homocitrulline	C7 H15 N3 O3	189.111	1.403	cpd:C02427	--	HMDB0000679	--	Organic acids and derivatives	Carboxylic acids and derivatives	Amino acids, peptides, and analogues	--	--	--	No results	Full match	Full match	190.118	8.83958e+06	9.53635e+06	6.46403e+06	9.81689e+06	6.82823e+06	5.04559e+06	4.70903e+06	8.28272e+06	1.21046e+07	6.08838e+06	7.05651e+06	6.14373e+06	3.85548e+06	5.74016e+06	4.21138e+06	4.79654e+06	4.80764e+06	6.60432e+06	8.25032e+06	6.46123e+06	1.3416	0.423957	0.0376488	0.76	1.79121	up
Com_12225_pos	PC (16:2e/22:4)	--	C46 H82 N O7 P	769.601	10.353	--	--	--	--	--	--	--	--	--	--	No results	Invalid mass	No results	792.59	1.32182e+06	1.93293e+06	1.76885e+06	1.63467e+06	1.62685e+06	2.5725e+06	3.06325e+06	1.14755e+06	2.17014e+06	726638	1.13624e+06	2.64066e+06	688033	922364	1.16951e+06	604589	849137	1.54982e+06	1.15073e+06	1.36904e+06	1.48717	0.572569	0.0411067	0.78	1.8756	up
Com_520_pos	PC (16:0/16:1)	--	C40 H78 N O8 P	731.546	11.512	--	--	--	LMGP01010566	--	--	--	Glycerophospholipids [GP]	Glycerophosphocholines [GP01]	Diacylglycerophosphocholines [GP0101]	No results	Full match	No results	732.553	1.09273e+08	118377941	1.4202e+08	1.65513e+08	9.6621e+07	9.62475e+07	1.32578e+08	1.24382e+08	1.3154e+08	1.44013e+08	6.59372e+07	1.2223e+08	6.62449e+07	1.44887e+08	1.09354e+08	1.01113e+08	1.2303e+08	6.50262e+07	1.26766e+08	8.49952e+07	1.2486	0.32031	0.0414302	0.73	1.69468	up
Com_13371_pos	Cortisone	Cortisone; 17alpha,21-Dihydroxy-4-pregnene-3,11,20-trione; Kendall's compound E; Reichstein's substance Fa	C21 H28 O5	360.193	5.97	cpd:C00762	map00140 Steroid hormone biosynthesis;map01100 Metabolic pathways;map04960 Aldosterone-regulated sodium reabsorption;map05200 Pathways in cancer;map05215 Prostate cancer	HMDB0015459	LMST02030090	Lipids and lipid-like molecules	Steroids and steroid derivatives	Pregnane steroids	Sterols [ST]	Steroids [ST02]	C21 steroids (gluco/mineralocorticoids, progestogins) and derivatives [ST0203]	Full match	Full match	No results	361.2	1.86384e+06	1.53053e+06	2.11575e+06	2.88238e+06	3.55624e+06	2.34917e+06	1.86244e+06	1.8683e+06	2.9713e+06	2.30661e+06	1.94433e+06	1.35899e+06	1.99478e+06	2.00008e+06	1.95803e+06	1.90195e+06	2.29697e+06	1.62488e+06	1.58002e+06	1.81567e+06	1.26147	0.335107	0.0426383	0.72	1.06758	up
Com_20811_pos	Lagochilin	--	C20 H36 O5	356.256	8.13	--	--	--	--	--	--	--	--	--	--	Full match	No results	No results	357.262	734164	795402	775326	717693	1.21172e+06	641177	584689	655575	889619	646277	536095	661750	762803	592249	841000	622027	760582	469429	481504	510156	1.2267	0.294779	0.0428092	0.74	2.10265	up
Com_1933_neg	PC (18:0/22:6)	--	C48 H84 N O8 P	879.599	8.789	--	--	--	LMGP01010823	--	--	--	Glycerophospholipids [GP]	Glycerophosphocholines [GP01]	Diacylglycerophosphocholines [GP0101]	No results	Invalid mass	No results	878.592	7.09987e+06	1.28299e+07	1.33688e+07	8.19932e+06	1.17133e+07	7.69186e+06	1.11667e+07	9.15844e+06	6.88365e+06	5.56986e+06	6.37756e+06	4.71041e+06	6.02138e+06	7.80235e+06	4.65076e+06	6.6431e+06	5.81404e+06	4.80891e+06	4.20553e+06	3.30782e+06	1.72393	0.785703	0.00042212	0.92	2.17158	up
Com_6030_neg	D-Fructose 6-phosphate	D-Fructose 6-phosphate; D-Fructose 6-phosphoric acid; Neuberg ester	C6 H13 O9 P	260.03	1.386	cpd:C00085	map00052 Galactose metabolism;map00500 Starch and sucrose metabolism;map01100 Metabolic pathways;map01200 Carbon metabolism;map04152 AMPK signaling pathway;map04922 Glucagon signaling pathway;map04931 Insulin resistance;map05230 Central carbon metabolism in cancer	HMDB0000124	--	Organic oxygen compounds	Organooxygen compounds	Carbohydrates and carbohydrate conjugates	--	--	--	No results	No results	Full match	259.023	2.4881e+06	1.88716e+06	1.9279e+06	2.09368e+06	2.11662e+06	1.50849e+06	1.96241e+06	2.39387e+06	2.74051e+06	1.602e+06	1.71282e+06	2.18594e+06	1.37088e+06	1.57576e+06	842188	1.77198e+06	1.61364e+06	1.80924e+06	1.32789e+06	1.28259e+06	1.33743	0.419465	0.00845021	0.84	2.03178	up
Com_497_neg	PC (16:0/18:1)	--	C42 H82 N O8 P	805.582	8.903	--	--	--	LMGP01010581	--	--	--	Glycerophospholipids [GP]	Glycerophosphocholines [GP01]	Diacylglycerophosphocholines [GP0101]	No results	Invalid mass	No results	804.575	2.02811e+07	4.84026e+07	2.63267e+07	2.20327e+07	3.08648e+07	2.03451e+07	2.96892e+07	2.10979e+07	1.91937e+07	2.07177e+07	1.76838e+07	1.99408e+07	1.64355e+07	3.52999e+07	1.40011e+07	2.13538e+07	1.39385e+07	1.20419e+07	1.69081e+07	1.42754e+07	1.42376	0.509705	0.0147096	0.85	1.61082	up
Com_2700_neg	Nonanoic acid	Nonanoic acid; Nonanoate; Pelargonic acid	C9 H18 O2	158.131	6.014	cpd:C01601	--	HMDB0000847	LMFA01010009	Lipids and lipid-like molecules	Fatty Acyls	Fatty acids and conjugates	Fatty Acyls [FA]	Fatty Acids and Conjugates [FA01]	Straight chain fatty acids [FA0101]	No results	No results	Full match	157.124	3.41003e+06	3.74785e+06	4.15621e+06	2.54638e+06	2.30768e+06	2.91509e+06	4.49147e+06	2.85228e+06	2.39086e+06	3.52696e+06	2.20916e+06	3.15319e+06	3.1821e+06	1.61982e+06	2.92812e+06	2.07477e+06	2.08156e+06	1.80184e+06	2.94747e+06	2.73292e+06	1.30787	0.387217	0.0208083	0.77	1.62728	up
Com_1540_neg	Arginine	Amino acid(Arg-); Arginine; 2-Amino-5-guanidinovaleric acid	C6 H14 N4 O2	174.112	1.3	cpd:C02385	--	HMDB0000517	--	Organic acids and derivatives	Carboxylic acids and derivatives	Amino acids, peptides, and analogues	--	--	--	No results	Full match	Full match	173.105	1.17878e+07	8.97632e+06	1.65164e+07	1.3439e+07	1.3007e+07	1.22076e+07	1.28118e+07	9.99745e+06	1.26151e+07	1.35086e+07	1.20555e+07	9.83469e+06	9.70473e+06	7.76816e+06	1.03396e+07	1.26752e+07	1.08885e+07	9.05803e+06	6.00012e+06	1.22047e+07	1.2421	0.312777	0.0222652	0.82	2.2915	up
Com_8144_neg	PC (20:4/22:5)	--	C50 H82 N O8 P	901.586	11.26	--	--	--	--	--	--	--	--	--	--	No results	Invalid mass	No results	900.578	1.03626e+06	1.24092e+06	1.63527e+06	1.00526e+06	768122	806961	1.55538e+06	810618	896208	1.58313e+06	911654	870590	504105	1.17655e+06	1.05887e+06	794281	883392	515372	578276	949026	1.37563	0.460096	0.0287998	0.73	1.97385	up
Com_5053_neg	L-lysine	--	C6 H14 N2 O2	146.106	1.388	--	--	HMDB0000182	--	Organic acids and derivatives	Carboxylic acids and derivatives	Amino acids, peptides, and analogues	--	--	--	No results	No results	Full match	145.098	2.88775e+06	2.93219e+06	2.33152e+06	2.7936e+06	2.25089e+06	1.34087e+06	2.14634e+06	2.54329e+06	4.16853e+06	1.83599e+06	2.25801e+06	2.12692e+06	1.07701e+06	1.80782e+06	1.59458e+06	1.46852e+06	1.70872e+06	1.99263e+06	2.27032e+06	2.23057e+06	1.36125	0.444936	0.0290548	0.81	1.86138	up
Com_6013_neg	1-Oleoyl-Sn-Glycero-3-Phosphocholine	--	C26 H52 N O7 P	521.348	10.027	--	--	HMDB0002815	--	Lipids and lipid-like molecules	Glycerophospholipids	Glycerophosphocholines	--	--	--	No results	No results	Full match	520.341	2.17507e+06	2.57046e+06	2.92686e+06	1.99685e+06	3.14557e+06	2.59045e+06	3.48139e+06	3.21429e+06	2.68245e+06	1.94169e+06	2.26193e+06	2.33368e+06	2.15267e+06	1.37209e+06	2.96214e+06	1.53072e+06	1.88783e+06	2.58738e+06	1.56869e+06	2.94889e+06	1.23693	0.30676	0.0498073	0.74	1.90017	up
aFC: fold change. The fold change of the high embryonic yield population vs low embryonic yield population (a higher ratio indicates a higher level of expression of a compound in the high embryonic yield population)
bP value is the significance level of the difference between two populations
cVIP: Variable Importance in the Projection of two populations
dCompared with the low embryonic yield population, the high embryonic yield population presents up or down expressed of this metabolite
