# Supplementary material for: Correlation analysis of serum reproductive hormones and metabolites during multiple ovulation in sheep
Source: BMC Vet Res. 2022 Jul 26;18:290. doi: 10.1186/s12917-022-03387-1 (PMC9317590; doi:10.1186/s12917-022-03387-1)
Supplement: Supplementary file 7 — Additional file 7: Table S6. Differential metabolites of SE group at 2nd comparation. [file 12917_2022_3387_MOESM7_ESM.xls]

## Sheet: Table S6
Table S6 Differential metabolites of SE group at 2nd comparation.
ID	Name	Other_name(Kegg_name)	Formula	Molecular Weight	RT [min]	Kegg_ID	KEGG_pathway	HMDB_ID	Lipidmaps_ID	SuperClass(HMDB)	Class(HMDB)	SubClass(HMDB)	CATEGORY(Lipidmaps)	MAIN_CLASS(Lipidmaps)	SUB_CLASS(Lipidmaps)	mzCloud_Results	mzVault_Results	MassList_Results	m/z	SE_H2_1	SE_H2_2	SE_H2_3	SE_H2_4	SE_H2_5	SE_H2_6	SE_L2_1	SE_L2_2	SE_L2_3	SE_L2_4	SE_L2_5	SE_L2_6	FCa	log2FC	P valueb	ROC	VIPc	Up.Downd
Com_44_pos	MAG (18:2)	--	C21 H38 O4	354.276	8.075	--	--	--	--	--	--	--	--	--	--	No results	No results	Full match	355.283	7.73503e+07	1.55885e+08	8.07787e+07	9.52582e+07	1.20864e+08	1.32938e+08	1.89628e+08	203814084	1.867e+08	3.98917e+08	2.4907e+08	4.65481e+08	0.391515	-1.35286	0.00142951	1	2.06818	down
Com_30_pos	Ursodeoxycholic acid	Ursodiol; Ursodeoxycholic acid; Ursodeoxycholate; 3alpha,7beta-Dihydroxy-5beta-cholan-24-oic acid	C24 H40 O4	392.292	8.072	cpd:C07880	--	HMDB0000946	LMST04010033	Lipids and lipid-like molecules	Steroids and steroid derivatives	Bile acids, alcohols and derivatives	Sterols [ST]	Bile acids and derivatives [ST04]	C24 bile acids, alcohols, and derivatives [ST0401]	No results	No results	Full match	393.299	7.49201e+07	1.67644e+08	8.50624e+07	9.99583e+07	1.18108e+08	136237469	194302888	2.00885e+08	2.0856e+08	4.24262e+08	264012022	5.06416e+08	0.37918	-1.39905	0.00151774	1	2.08679	down
Com_1640_pos	1-Methylhistidine	N(pi)-Methyl-L-histidine; N-pros-Methyl-L-histidine; 3-Methylhistidine; 1-Methylhistidine	C7 H11 N3 O2	169.085	1.262	cpd:C01152	map00340 Histidine metabolism	HMDB0000001	--	Organic acids and derivatives	Carboxylic acids and derivatives	Amino acids, peptides, and analogues	--	--	--	Full match	Full match	Full match	170.092	1.81499e+07	1.39871e+07	1.92861e+07	1.52385e+07	2.12319e+07	1.2356e+07	1.90106e+07	2.43839e+07	3.01475e+07	2.59366e+07	3.53172e+07	2.08209e+07	0.644208	-0.634401	0.00633435	0.916667	1.98037	down
Com_28081_pos	DL-o-Tyrosine	--	C9 H11 N O3	181.074	5.067	--	--	HMDB0006050	--	Organic acids and derivatives	Carboxylic acids and derivatives	Amino acids, peptides, and analogues	--	--	--	No results	No results	Full match	182.081	350831	369788	448983	352138	241328	441124	536815	450788	568522	508521	435697	437559	0.750261	-0.414536	0.0205078	0.888889	1.60914	down
Com_1495_pos	16,16-Dimethyl prostaglandin A1	--	C22 H36 O4	346.25	7.432	--	--	--	--	--	--	--	--	--	--	Invalid mass	No results	No results	347.258	5.34463e+06	6.17024e+06	4.30125e+06	3.82184e+06	7.79403e+06	4.69396e+06	7.36258e+06	6.37054e+06	8.56742e+06	3.05368e+07	1.05506e+07	1.394e+07	0.415451	-1.26725	0.0216802	0.944444	1.45462	down
Com_17964_pos	Isobutyryl carnitine	--	C11 H21 N O4	231.147	5.547	--	--	--	--	--	--	--	--	--	--	No results	No results	Full match	232.154	999298	774254	773262	1.15448e+06	851870	769151	1.20044e+06	1.16769e+06	963056	1.02397e+06	1.23669e+06	970144	0.811082	-0.302081	0.0286117	0.861111	1.57209	down
Com_5202_pos	Leucylproline	--	C11 H20 N2 O3	228.147	5.188	--	--	HMDB0011175	--	Organic acids and derivatives	Carboxylic acids and derivatives	Amino acids, peptides, and analogues	--	--	--	Full match	No results	Full match	229.154	1.90976e+06	1.96395e+06	1.2721e+06	1.61167e+06	1.73171e+06	1.86044e+06	4.04502e+06	2.74502e+06	1.55667e+06	3.04747e+06	2.0743e+06	2.30902e+06	0.655974	-0.60829	0.0354178	0.861111	1.19869	down
Com_14443_pos	Androstenedione	Androstenedione; Androst-4-ene-3,17-dione; 4-Androstene-3,17-dione	C19 H26 O2	286.193	8.076	cpd:C00280	map00140 Steroid hormone biosynthesis;map01100 Metabolic pathways;map01522 Endocrine resistance;map04913 Ovarian steroidogenesis;map04917 Prolactin signaling pathway;map05200 Pathways in cancer;map05215 Prostate cancer	HMDB0000053	LMST02020007	Lipids and lipid-like molecules	Steroids and steroid derivatives	Androstane steroids	Sterols [ST]	Steroids [ST02]	C19 steroids (androgens) and derivatives [ST0202]	Full match	No results	Full match	287.2	1.00428e+06	1.10379e+06	1.55035e+06	1.12501e+06	901602	1.15043e+06	1.2563e+06	1.53422e+06	1.33771e+06	1.28386e+06	1.52911e+06	1.42003e+06	0.817517	-0.290679	0.0354663	0.833333	1.22777	down
Com_1231_pos	3-amino-4-(propylamino)cyclobut-3-ene-1,2-dione	--	C7 H10 N2 O2	154.071	1.268	--	--	--	--	--	--	--	--	--	--	Invalid mass	No results	No results	155.079	4.78961e+06	8.41757e+06	4.0282e+06	2.25472e+06	5.24288e+06	1.87648e+06	5.45777e+06	8.49914e+06	6.69143e+07	8.23136e+06	7.32071e+07	6.77104e+06	0.157377	-2.6677	0.0384882	0.916667	3.16823	down
Com_1914_pos	LPE 16:1	--	C21 H42 N O7 P	451.27	8.679	--	--	--	LMGP02050037	--	--	--	Glycerophospholipids [GP]	Glycerophosphoethanolamines [GP02]	Monoacylglycerophosphoethanolamines [GP0205]	No results	Full match	No results	452.277	2.43741e+07	2.20251e+07	2.31369e+07	1.80732e+07	2.33797e+07	2.67449e+07	1.94093e+07	3.65654e+07	3.01167e+07	2.79632e+07	3.2486e+07	3.49666e+07	0.758835	-0.398142	0.040923	0.861111	1.60662	down
Com_4205_pos	Proscillaridin A	--	C30 H42 O8	530.287	6.656	--	--	--	LMST01130008	--	--	--	Sterols [ST]	Sterols [ST01]	Bufanolides and derivatives [ST0113]	Full match	No results	No results	531.295	2.50049e+06	1.14356e+06	4.91807e+06	1.62241e+06	2.55931e+06	4.38508e+06	5.67652e+06	2.79181e+06	3.42364e+06	6.11769e+06	4.4999e+06	8.40115e+06	0.554142	-0.851673	0.0467099	0.861111	1.78238	down
Com_5523_neg	Δ17-6-keto prostaglandin F1α	--	C20 H32 O6	368.221	5.794	--	--	--	--	--	--	--	--	--	--	Full match	No results	Full match	367.213	339287	381095	469511	369217	397447	305205	505465	614086	400981	537641	538783	892029	0.648258	-0.62536	0.0106881	0.972222	2.08017	down
Com_5287_neg	PC (17:1/20:4)	--	C45 H80 N O8 P	839.569	11.257	--	--	--	--	--	--	--	--	--	--	No results	Invalid mass	No results	838.562	2.173e+06	3.25495e+06	2.08502e+06	2.54848e+06	2.20421e+06	2.51804e+06	3.20268e+06	4.34241e+06	3.6312e+06	3.44754e+06	2.29834e+06	3.10058e+06	0.738345	-0.437632	0.0223869	0.861111	2.2444	down
Com_8420_neg	LPC 21:2	--	C29 H56 N O7 P	607.386	10.261	--	--	--	--	--	--	--	--	--	--	No results	Invalid mass	No results	606.379	804337	747951	690374	1.15826e+06	799857	566726	840661	990134	1.00335e+06	1.13174e+06	1.12297e+06	1.61077e+06	0.711609	-0.490844	0.0256984	0.861111	2.54183	down
Com_2076_neg	PC (15:0/20:4)	--	C43 H78 N O8 P	813.554	10.728	--	--	--	--	--	--	--	--	--	--	No results	Invalid mass	No results	812.546	6.6655e+06	5.97451e+06	6.26319e+06	5.50877e+06	6.84157e+06	8.54068e+06	9.41159e+06	9.33733e+06	1.20193e+07	5.67535e+06	8.55319e+06	1.07859e+07	0.713379	-0.487258	0.0299532	0.861111	2.20454	down
Com_1124_neg	1a,1b-Dihomo prostaglandin E1	--	C22 H38 O5	364.262	7.412	--	--	--	--	--	--	--	--	--	--	Invalid mass	No results	No results	363.254	1.42111e+06	2.4562e+06	1.82188e+06	1.4539e+06	2.68058e+06	2.76138e+06	2.64013e+06	2.77103e+06	2.16754e+06	1.12831e+07	5.09728e+06	6.48875e+06	0.413661	-1.27348	0.0357287	0.861111	1.5726	down
Com_10869_neg	SM (d14:1/18:0)	--	C37 H75 N2 O6 P	720.544	11.235	--	--	--	--	--	--	--	--	--	--	No results	Invalid mass	No results	719.537	662795	584943	698155	616014	803670	665132	717688	973013	1.04995e+06	678263	817778	755521	0.8074	-0.308644	0.0379125	0.888889	1.49957	down
Com_7260_pos	SM (d15:3/16:1)	--	C36 H67 N2 O6 P	654.473	11.467	--	--	--	--	--	--	--	--	--	--	No results	Full match	No results	655.481	4.92563e+06	7.52994e+06	7.79225e+06	4.60339e+06	5.78369e+06	7.76553e+06	4.0112e+06	3.0238e+06	2.76797e+06	2.48264e+06	3.39798e+06	3.50945e+06	2.00075	1.00054	0.000297453	1	4.02318	up
Com_222_pos	PC (18:1/18:2)	--	C44 H82 N O8 P	783.578	11.187	--	--	--	LMGP01010895	--	--	--	Glycerophospholipids [GP]	Glycerophosphocholines [GP01]	Diacylglycerophosphocholines [GP0101]	No results	Full match	No results	784.586	2.13243e+08	2.29893e+08	2.39553e+08	1.94573e+08	1.99658e+08	2.3733e+08	1.78178e+08	1.87538e+08	1.65191e+08	1.84332e+08	1.73721e+08	1.7355e+08	1.23693	0.306761	0.00112764	1	1.0143	up
Com_3575_pos	11(Z),14(Z),17(Z)-Eicosatrienoic acid	--	C20 H34 O2	306.255	9.776	--	--	--	--	--	--	--	--	--	--	Full match	No results	Full match	307.263	1.43374e+06	1.81981e+06	1.96627e+06	2.03163e+06	2.07284e+06	1.5233e+06	1.38869e+06	1.3258e+06	949683	716331	724106	716453	1.86351	0.898021	0.00219001	1	1.30733	up
Com_24874_pos	Hypoglycin A	Hypoglycin; Hypoglycin A; Hypoglycine A; L-Hypoglycin	C7 H11 N O2	141.079	2.506	cpd:C08287	--	HMDB0029427	--	Organic acids and derivatives	Carboxylic acids and derivatives	Amino acids, peptides, and analogues	--	--	--	Full match	No results	No results	142.086	864246	372089	557212	502984	705574	690466	361365	314096	335550	421381	502426	281438	1.66613	0.736501	0.00895594	0.944444	3.42781	up
Com_1075_pos	N-Methyllysine	--	C7 H16 N2 O2	160.121	1.269	--	--	--	--	--	--	--	--	--	--	No results	Full match	No results	161.128	9.22953e+07	2.51971e+07	6.37672e+07	4.91856e+07	8.53739e+07	4.37063e+07	2.70599e+07	2.29235e+07	2.5523e+07	4.65775e+07	1.63412e+07	2.36002e+07	2.21895	1.14988	0.0115861	0.888889	3.05206	up
Com_1545_pos	PC (20:2/20:2)	--	C48 H88 N O8 P	837.623	11.206	--	--	--	LMGP01011856	--	--	--	Glycerophospholipids [GP]	Glycerophosphocholines [GP01]	Diacylglycerophosphocholines [GP0101]	No results	Full match	No results	838.631	4.173e+07	2.74646e+07	3.37394e+07	2.97601e+07	1.61481e+07	2.79676e+07	2.38608e+07	1.587e+07	2.30237e+07	1.36011e+07	1.25151e+07	9.44259e+06	1.79843	0.846739	0.0120001	0.944444	2.38624	up
Com_5478_pos	Xanthine	Xanthine	C5 H4 N4 O2	152.033	1.682	cpd:C00385	map00230 Purine metabolism;map00232 Caffeine metabolism;map01100 Metabolic pathways	HMDB0000292	--	Organoheterocyclic compounds	Imidazopyrimidines	Purines and purine derivatives	--	--	--	Full match	Full match	Full match	153.041	4.48169e+06	5.63085e+06	4.92069e+06	3.99505e+06	6.63195e+06	5.29911e+06	4.62686e+06	4.14268e+06	3.43304e+06	3.96647e+06	3.50815e+06	3.82376e+06	1.31736	0.397654	0.0132121	0.916667	1.45016	up
Com_2517_pos	4-(2,3-dihydro-1,4-benzodioxin-6-yl)butanoic acid	--	C12 H14 O4	244.071	6.281	--	--	--	--	--	--	--	--	--	--	Invalid mass	No results	No results	245.078	1.25328e+07	1.14228e+07	1.10489e+07	1.18061e+07	2.66615e+07	1.39306e+07	7.80654e+06	9.44953e+06	5.87895e+06	9.78716e+06	1.00158e+07	8.34429e+06	1.70435	0.76922	0.0136363	1	2.85493	up
Com_25499_pos	N1-(2-amino-2-oxoethyl)-2-(isopropylthio)acetamide	--	C7 H14 N2 O2 S	212.058	6.04	--	--	--	--	--	--	--	--	--	--	Invalid mass	No results	No results	213.066	557810	681249	642403	702302	742934	654228	643392	543368	239777	257814	348187	273737	1.72613	0.78754	0.0137746	0.944444	2.50837	up
Com_2150_pos	PC (19:1/19:2)	--	C46 H86 N O8 P	811.609	11.198	--	--	--	--	--	--	--	--	--	--	No results	Full match	No results	812.615	2.67991e+07	3.37953e+07	1.98185e+07	2.88461e+07	2.65201e+07	1.47173e+07	1.89144e+07	1.68914e+07	1.94771e+07	1.20731e+07	9.74944e+06	1.66103e+07	1.60588	0.683366	0.0182506	0.888889	1.77757	up
Com_935_pos	PC (17:0/18:2)	--	C43 H82 N O8 P	771.578	11.169	--	--	--	--	--	--	--	--	--	--	No results	Full match	No results	772.585	8.32146e+07	107276013	9.57265e+07	9.65429e+07	7.67186e+07	1.02039e+08	9.25235e+07	6.01636e+07	7.71483e+07	4.32999e+07	7.03572e+07	5.12404e+07	1.42253	0.508455	0.019139	0.916667	1.87396	up
Com_6082_pos	LPE 17:0	--	C22 H46 N O7 P	467.301	9.745	--	--	--	LMGP02050030	--	--	--	Glycerophospholipids [GP]	Glycerophosphoethanolamines [GP02]	Monoacylglycerophosphoethanolamines [GP0205]	No results	Full match	Full match	468.308	4.70215e+06	4.27287e+06	5.43727e+06	4.66292e+06	5.34901e+06	4.38647e+06	3.98304e+06	4.47633e+06	3.43301e+06	4.10297e+06	4.62114e+06	3.34761e+06	1.20224	0.26573	0.0217557	0.888889	1.31282	up
Com_29685_pos	LysoPE 18:2	--	C23 H44 N O7 P	477.284	7.96	--	--	--	--	--	--	--	--	--	--	No results	No results	Full match	478.291	252585	201328	346421	362639	260254	212695	80545.8	134641	152152	134756	301220	181822	1.6606	0.731708	0.024479	0.888889	2.21342	up
Com_2658_pos	L-Threonine	L-Threonine; 2-Amino-3-hydroxybutyric acid	C4 H9 N O3	119.058	1.322	cpd:C00188	map00260 Glycine, serine and threonine metabolism;map00261 Monobactam biosynthesis;map00290 Valine, leucine and isoleucine biosynthesis;map00860 Porphyrin and chlorophyll metabolism;map00970 Aminoacyl-tRNA biosynthesis;map01100 Metabolic pathways;map01230 Biosynthesis of amino acids;map02010 ABC transporters;map04974 Protein digestion and absorption;map04978 Mineral absorption	HMDB0000167	--	Organic acids and derivatives	Carboxylic acids and derivatives	Amino acids, peptides, and analogues	--	--	--	No results	No results	Full match	120.066	1.34631e+07	1.45688e+07	1.55575e+07	1.44889e+07	1.34292e+07	1.6861e+07	1.03047e+07	1.21029e+07	1.51171e+07	1.07893e+07	1.36666e+07	9.19386e+06	1.24158	0.312173	0.0292829	0.833333	1.20422	up
Com_10595_pos	SM (d14:2/16:2)	--	C35 H65 N2 O6 P	1280.91	11.214	--	--	--	--	--	--	--	--	--	--	No results	Invalid mass	No results	641.465	1.73079e+06	1.67215e+06	1.59145e+06	1.95726e+06	1.50256e+06	3.45011e+06	1.03859e+06	1.32666e+06	1.87575e+06	1.04339e+06	841014	1.58972e+06	1.54298	0.625724	0.0347812	0.861111	1.17558	up
Com_1752_pos	PC (16:0/20:3)	--	C44 H82 N O8 P	761.583	9.491	--	--	--	LMGP01010627	--	--	--	Glycerophospholipids [GP]	Glycerophosphocholines [GP01]	Diacylglycerophosphocholines [GP0101]	No results	Invalid mass	No results	762.591	4.8455e+07	3.10751e+07	46480042	4.06856e+07	3.88757e+07	4.11836e+07	39584197	3.77931e+07	32186516	2.54238e+07	3.23151e+07	3.10021e+07	1.24432	0.315361	0.0366199	0.861111	1.40476	up
Com_1525_neg	FAHFA (18:2/20:4)	--	C38 H62 O4	582.464	9.984	--	--	--	--	--	--	--	--	--	--	No results	Full match	No results	581.456	6.45046e+06	6.87623e+06	6.33914e+06	5.64331e+06	6.71958e+06	4.40633e+06	4.34857e+06	3.13558e+06	4.72863e+06	2.28457e+06	3.67884e+06	3.08622e+06	1.71359	0.777023	0.00212061	0.972222	1.4071	up
Com_1055_neg	Nonadecanoic acid	Nonadecanoic acid; Nonadecylic acid	C19 H38 O2	298.288	11.477	cpd:C16535	--	HMDB0000772	LMFA01010019	Lipids and lipid-like molecules	Fatty Acyls	Fatty acids and conjugates	Fatty Acyls [FA]	Fatty Acids and Conjugates [FA01]	Straight chain fatty acids [FA0101]	No results	No results	Full match	297.28	1.2708e+07	1.42196e+07	1.05815e+07	1.3424e+07	9.39084e+06	1.50471e+07	9.26289e+06	9.34335e+06	1.00884e+07	6.72721e+06	7.40255e+06	8.75735e+06	1.4612	0.54715	0.00337043	0.972222	1.49146	up
Com_1329_neg	(+/-)8(9)-DiHET	--	C20 H34 O4	338.244	10.646	--	--	--	--	--	--	--	--	--	--	Invalid mass	No results	No results	337.237	1.14399e+07	1.36178e+07	1.14807e+07	1.14848e+07	1.02194e+07	9.22611e+06	8.93014e+06	7.03849e+06	1.00905e+07	5.78523e+06	7.37435e+06	7.44687e+06	1.44579	0.531862	0.00352016	0.972222	1.32607	up
Com_1007_neg	FAHFA (18:0/20:2)	--	C38 H70 O4	590.526	11.188	--	--	--	--	--	--	--	--	--	--	No results	Full match	No results	589.519	1.93425e+07	23879092	1.87153e+07	2.00067e+07	1.71716e+07	1.64307e+07	1.47056e+07	1.345e+07	1.7131e+07	1.22441e+07	1.43089e+07	1.61245e+07	1.31356	0.39348	0.00404981	0.972222	1.51139	up
Com_152_neg	Docosahexaenoic acid	(4Z,7Z,10Z,13Z,16Z,19Z)-Docosahexaenoic acid; 4,7,10,13,16,19-Docosahexaenoic acid; Docosahexaenoic acid; Docosahexaenoate	C22 H32 O2	328.241	9.795	cpd:C06429	map01040 Biosynthesis of unsaturated fatty acids	HMDB0002183	LMFA01031176	Lipids and lipid-like molecules	Fatty Acyls	Fatty acids and conjugates	Fatty Acyls [FA]	Fatty Acids and Conjugates [FA01]	Unsaturated fatty acids [FA0103]	Full match	Full match	No results	327.233	1.20751e+08	1.51101e+08	137916540	1.08394e+08	1.31717e+08	1.24534e+08	1.3179e+08	8.60197e+07	9.64029e+07	9.83251e+07	8.93212e+07	7.35699e+07	1.34581	0.42847	0.00984626	0.888889	1.64561	up
Com_35_neg	Stearic acid	Octadecanoic acid; Stearate; Stearic acid	C18 H36 O2	284.272	11.189	cpd:C01530	map00061 Fatty acid biosynthesis;map01040 Biosynthesis of unsaturated fatty acids;map04745 Phototransduction - fly	HMDB0000827	LMFA01010018	Lipids and lipid-like molecules	Fatty Acyls	Fatty acids and conjugates	Fatty Acyls [FA]	Fatty Acids and Conjugates [FA01]	Straight chain fatty acids [FA0101]	Full match	No results	Full match	283.264	8.54428e+08	1113301012	8.87591e+08	9.50126e+08	8.58195e+08	7.78931e+08	6.95419e+08	706962354	8.04758e+08	6.33771e+08	7.6144e+08	8.57383e+08	1.22038	0.287331	0.0144037	0.916667	1.34414	up
Com_5181_neg	FAHFA (17:0/20:3)	--	C37 H66 O4	574.495	10.633	--	--	--	--	--	--	--	--	--	--	No results	Full match	No results	573.488	1.85032e+06	2.34373e+06	1.48833e+06	1.5212e+06	1.26547e+06	1.16191e+06	1.3437e+06	492844	1.29998e+06	604045	913583	957027	1.71639	0.779375	0.0173611	0.888889	1.08449	up
Com_5618_neg	LPC 12:0	--	C20 H42 N O7 P	485.276	7.591	--	--	--	LMGP01050009	--	--	--	Glycerophospholipids [GP]	Glycerophosphocholines [GP01]	Monoacylglycerophosphocholines [GP0105]	No results	Invalid mass	No results	484.268	2.28892e+06	1.9039e+06	2.563e+06	1.19643e+06	2.73552e+06	2.37893e+06	934171	1.54957e+06	1.27718e+06	1.06656e+06	1.09466e+06	2.15441e+06	1.61786	0.694084	0.0193475	0.888889	2.59905	up
Com_12465_neg	8(R)-Hydroxy-(5Z,9E,11Z,14Z)-eicosatetraenoic acid	--	C20 H32 O3	320.236	8.912	--	--	--	--	--	--	--	--	--	--	No results	No results	Full match	319.228	797534	540994	574927	476359	469980	535160	442249	523026	372915	306172	337099	483695	1.37718	0.461714	0.0203613	0.888889	1.81602	up
Com_749_neg	Pentadecanoic acid	Pentadecanoic acid; Pentadecylic acid; n-Pentadecanoic acid	C15 H30 O2	242.225	9.796	cpd:C16537	--	HMDB0000826	LMFA01010015	Lipids and lipid-like molecules	Fatty Acyls	Fatty acids and conjugates	Fatty Acyls [FA]	Fatty Acids and Conjugates [FA01]	Straight chain fatty acids [FA0101]	Full match	No results	Full match	241.218	1.79267e+07	2.61514e+07	1.60518e+07	1.76951e+07	1.93992e+07	1.27706e+07	1.45693e+07	8.28884e+06	1.6402e+07	9.42051e+06	1.13296e+07	1.46934e+07	1.47241	0.558184	0.0237984	0.888889	1.34138	up
Com_7161_neg	Homogentisic acid	Homogentisate; Homogentisic acid; 2,5-Dihydroxyphenylacetic acid; 2,5-Dihydroxyphenylacetate	C8 H8 O4	168.043	5.892	cpd:C00544	map00130 Ubiquinone and other terpenoid-quinone biosynthesis;map00350 Tyrosine metabolism;map01100 Metabolic pathways	HMDB0001336	--	Benzenoids	Phenols	Benzenediols	--	--	--	Full match	Full match	Full match	167.035	2.08194e+06	2.8095e+06	2.51349e+06	2.38751e+06	2.5431e+06	1.83641e+06	1.89984e+06	2.59737e+06	565093	575912	829221	995144	1.89907	0.92529	0.0249014	0.833333	2.48868	up
Com_6547_neg	FAHFA (17:0/19:2)	--	C36 H66 O4	562.494	10.767	--	--	--	--	--	--	--	--	--	--	No results	Full match	No results	561.488	602393	1.19857e+06	603074	514833	609542	444090	498701	77567.3	675785	141607	213363	207816	2.1889	1.1302	0.0283148	0.833333	1.46269	up
Com_569_neg	Glycolithocholic acid	Glycolithocholate; Glycolithocholic acid	C26 H43 N O4	433.32	7.948	cpd:C15557	--	HMDB0000698	LMST05030009	Lipids and lipid-like molecules	Steroids and steroid derivatives	Bile acids, alcohols and derivatives	Sterols [ST]	Steroid conjugates [ST05]	Glycine conjugates [ST0503]	No results	No results	Full match	432.313	1.95402e+07	1.38775e+07	2.26533e+07	3.18554e+07	1.86855e+07	1.61923e+07	4.46061e+06	7.22598e+06	6.63938e+06	1.46997e+07	2.08013e+07	1.50555e+07	1.78281	0.834151	0.0385389	0.833333	2.11744	up
Com_8132_neg	2-(Formylamino)Benzoic Acid	--	C8 H7 N O3	165.043	5.71	--	--	HMDB0004089	--	Benzenoids	Benzene and substituted derivatives	Benzoic acids and derivatives	--	--	--	No results	No results	Full match	164.036	576715	1.8552e+06	1.05916e+06	822789	1.17543e+06	1.35341e+06	376053	765004	867966	325039	952190	565344	1.77659	0.829109	0.0386698	0.861111	3.01718	up
Com_1637_neg	6β-Prostaglandin I1	--	C20 H34 O5	400.247	7.865	--	--	--	--	--	--	--	--	--	--	Invalid mass	No results	No results	399.239	8.6422e+06	9.9818e+06	1.23284e+07	8.24457e+06	13974520	9.60556e+06	5.85876e+06	7.52154e+06	6.64182e+06	8.16357e+06	9.80917e+06	9.74552e+06	1.31497	0.395027	0.0445241	0.833333	2.46506	up
Com_675_neg	Lauric acid ethyl ester	--	C14 H28 O2	228.209	9.479	--	--	HMDB0033788	--	Lipids and lipid-like molecules	Fatty Acyls	Fatty acid esters	--	--	--	Full match	No results	Full match	227.202	2.11008e+07	3.62243e+07	2.12134e+07	1.72039e+07	1.89183e+07	2.01962e+07	1.69439e+07	1.41535e+07	2.47878e+07	1.0112e+07	1.42627e+07	1.37178e+07	1.43499	0.521037	0.0460694	0.861111	1.39255	up
aFC: fold change. The fold change of the high embryonic yield population vs low embryonic yield population (a higher ratio indicates a higher level of expression of a compound in the high embryonic yield population)
bP value is the significance level of the difference between two populations
cVIP: Variable Importance in the Projection of two populations
dCompared with the low embryonic yield population, the high embryonic yield population presents up or down expressed of this metabolite
